# Supplementary material for: Deep proteomics reveals incorporation of unedited proteins into mitochondrial protein complexes in Arabidopsis
Source: Plant Physiol. 2023 Dec 7;195(2):1180–99. doi: 10.1093/plphys/kiad655 (PMC11142381; doi:10.1093/plphys/kiad655)
Supplement: kiad655_Supplementary_Data [file kiad655_supplementary_data.zip]

Archive with 4 entries (4 files):
- Data_S1_Atomic_Model_for_Figure11.psw
- PP2023RA01285R1Merged_Decision_Summary_PDF.pdf
- Supplemental Data.pdf
- Supplemental Tables.xlsx
