# Supplementary material for: Deep proteomics reveals incorporation of unedited proteins into mitochondrial protein complexes in Arabidopsis
Source: Plant Physiol. 2023 Dec 7;195(2):1180–99. doi: 10.1093/plphys/kiad655 (PMC11142381; doi:10.1093/plphys/kiad655)
Supplement: kiad655_Supplementary_Data [file kiad655_supplementary_data.zip › Supplemental Tables.xlsx]

## Sheet: Supplemental Table S1.
Supplemental Table S1. Overview of all peptides identified in this study. Descriptions of the contents of the columns are given in row 2.
Identifiers (AGI code) of proteins this peptide is associated with	Identifier (AGI code) of the leading protein in the protein group which uses this peptide for quantification. (Either unique or razor.)	When marked with 'yes', this particular peptide is unique to a single protein group in the proteinGroups file.	When marked with 'yes', this particular peptide is unique to a single protein sequence in the fasta file(s).	The amino acid sequence of the identified peptide.	Sequence window from -15 to 15 around the N-terminal cleavage site of this peptide.	Sequence window from -15 to 15 around the C-terminal cleavage site of this peptide.	Highest Andromeda score for the associated MS/MS spectra.	The length of the sequence stored in the column "Sequence".	Position of the first amino acid of this peptide in the protein sequence. (one-based)	Position of the last amino acid of this peptide in the protein sequence. (one-based)	Monoisotopic mass of the peptide	All charge states that have been observed	Number of missed enzymatic cleavages for each protease						Indicator if a peptide was identified in a sample. Samples are ordered by digest, replicate und LC gradient lenght. By MS/MS = peptide was identified by fragmentation based peptide sequencing; By matching: identification was transfered from another identification via the "match between runs" feature of MaxQuant.																		Number of samples in which the peptide was detected. For each of the six digests, a peptide can be detected up to 3 times.
Protein group	Leading razor protein	Unique (Groups)	Unique (Proteins)	Peptide Sequence	N-term cleavage window	C-term cleavage window	Peptide score	Peptide length	Start position	End position	Mass	Peptide charges	Missed cleavages (ArgC)	Missed cleavages (AspN)	Missed cleavages (Chymotrypsin)	Missed cleavages (GluC)	Missed cleavages (LysC)	Missed cleavages (Trypsin)	Identification type Arg-C_A	Identification type Arg-C_B	Identification type Arg-C_C	Identification type Asp-N_A	Identification type Asp-N_B	Identification type Asp-N_C	Identification type Chymotrypsin_A	Identification type Chymotrypsin_B	Identification type Chymotrypsin_C	Identification type Glu-C_A	Identification type Glu-C_B	Identification type Glu-C_C	Identification type Lys-C_A	Identification type Lys-C_B	Identification type Lys-C_C	Identification type Trypin_A	Identification type Trypsin_B	Identification type Trypsin_C	Arg-C	Asp-N	Chymotrypsin	Glu-C	Lys-C	Trypsin
AT4G13720.1;AT4G13720.2	AT4G13720.1	yes	no	AAAAAKAAVVLPRPVTF	______________________________	AAAKAAVVLPRPVTFVTGNAKKLEEVKAII	73.891	17	2	18	1651.98	2	2	0	1	0	1	2							By MS/MS	By MS/MS											0	0	2	0	0	0
AT4G13720.1	AT4G13720.1	no	no	AAAAAKAAVVLPRPVTFVTGNAKKLEE	______________________________	RPVTFVTGNAKKLEEVKAIIGNSIPFKSLK	NaN	27	2	28	2721.55		4	2	3	1	3	4																			0	0	0	0	0	0
AT4G13720.1	AT4G13720.1	yes	yes	AAAAAKAAVVLPRPVTFVTGNAKKLEEVKAIIGNSIPFKSLKL	______________________________	KAIIGNSIPFKSLKLDLPELQGEPEDISKE	106.16	43	2	44	4430.61	6;7	7	2	5	2	6	7				By MS/MS	By MS/MS	By MS/MS													0	3	0	0	0	0
AT4G32360.1;AT4G32360.8;AT4G32360.2;AT4G32360.7;AT4G32360.9;AT4G32360.6;AT4G32360.5;AT4G32360.4;AT4G32360.3	AT4G32360.1	yes	no	AAAAAKTSEADPDQR	KTSRARKRIYELLSKAAAAAKTSEADPDQR	AAAAAKTSEADPDQRELHFVFFRQPDQFLE	151.52	15	270	284	1500.72	2;3	1	3	0	3	1	1	By MS/MS	By MS/MS	By MS/MS																3	0	0	0	0	0
AT5G11680.1	AT5G11680.1	yes	yes	AAAAAPHVDPLQAAQTPVDE	SSVRQYNRQMQQAAEAAAAAPHVDPLQAAQ	PHVDPLQAAQTPVDEMMRHAYVDPNDPTRI	103.23	20	150	169	1970.97	2	0	3	1	2	0	0										By MS/MS	By MS/MS	By MS/MS							0	0	0	3	0	0
AT3G09630.1;AT3G09630.2	AT3G09630.1	yes	no	AAAAARPLVTIQTL	______________________________	MAAAAARPLVTIQTLDGDMSTDQSSTVVLP	160.98	14	2	15	1394.82	2	1	0	1	0	0	1				By MS/MS	By MS/MS	By MS/MS													0	3	0	0	0	0
AT3G45890.1	AT3G45890.1	yes	yes	AAAADIEER	SPEKLQDFVLSSEAKAAAADIEERLQLGSK	LSSEAKAAAADIEERLQLGSKLSDVIHNKE	117.39	9	462	470	944.456	2	0	3	0	3	0	0	By MS/MS	By MS/MS	By matching													By MS/MS	By MS/MS	By MS/MS	3	0	0	0	0	3
AT3G45890.1	AT3G45890.1	yes	yes	AAAADIEERLQLGSK	SPEKLQDFVLSSEAKAAAADIEERLQLGSK	AAAADIEERLQLGSKLSDVIHNKEEAIALF	115.35	15	462	476	1570.83	2;3	1	3	2	3	0	1													By MS/MS	By MS/MS	By MS/MS				0	0	0	0	3	0
AT3G25920.1	AT3G25920.1	yes	yes	AAAAEAATSEPAASA	AKNQARADEYFAKKRAAAAEAATSEPAASA	AAAAEAATSEPAASA_______________	76.572	15	263	277	1287.59	2	0	2	0	2	0	0	By MS/MS	By MS/MS															By MS/MS		2	0	0	0	0	1
AT4G20260.9;AT4G20260.8;AT4G20260.7;AT4G20260.3;AT4G20260.2;AT4G20260.10;AT4G20260.1;AT4G20260.4;AT4G20260.5;AT4G20260.6	AT4G20260.9	yes	no	AAAAEATKTFDESKETINK	VPKFKKLFEKNSAKKAAAAEATKTFDESKE	EATKTFDESKETINKEIEEKKTELQPKVVE	53.363	19	24	42	2024.01	3	2	4	1	4	2	2	By matching	By MS/MS	By MS/MS																3	0	0	0	0	0
AT2G34630.2;AT2G34630.1	AT2G34630.2	yes	no	AAAAIGSLPETDNEDVKRSRRAL	GIQRARELAMEHANLAAAAIGSLPETDNED	PETDNEDVKRSRRALIDLTHRVITRNK___	90.376	23	388	410	2439.28	3;4	4	4	1	4	1	4							By MS/MS	By MS/MS	By MS/MS										0	0	3	0	0	0
AT4G39690.1	AT4G39690.1	yes	yes	AAAAIKAIQER	EAAILDKELKRERTKAAAAIKAIQERMEDK	ERTKAAAAIKAIQERMEDKLKAELEQKETE	62.271	11	391	401	1140.66	2	1	1	0	1	1	1	By matching	By matching	By MS/MS																3	0	0	0	0	0
AT5G08300.1	AT5G08300.1	yes	yes	AAAAIMEGIEAEL	DTKANASVIYVPAPFAAAAIMEGIEAELDL	PFAAAAIMEGIEAELDLIVCITEGIPQHDM	46.447	13	127	139	1287.64	2	0	3	1	3	0	0								By matching	By MS/MS										0	0	2	0	0	0
AT4G35490.2;AT4G35490.1	AT4G35490.2	yes	no	AAAAKEILR	______________________________	______________________________	199.8	9	2	10	941.566	2	1	1	1	1	1	1	By MS/MS	By MS/MS	By MS/MS																3	0	0	0	0	0
AT2G30930.1	AT2G30930.1	yes	yes	AAAAPDKASGVSTQAKDAVDKAFSRGIE	AETTVAASVETVKTEAAAAPDKASGVSTQA	QAKDAVDKAFSRGIEGAKSLLQTFEAKSSD	45.458	28	63	90	2760.4	4	4	4	1	3	3	4										By MS/MS	By matching	By matching							0	0	0	3	0	0
AT5G09225.1	AT5G09225.1	yes	yes	AAAASLNSTQKATQASVG	PYWERRRERIRQEREAAAASLNSTQKATQA	ASLNSTQKATQASVG_______________	218.58	18	51	68	1674.85	2	1	0	1	0	1	1										By MS/MS	By MS/MS	By MS/MS							0	0	0	3	0	0
AT1G69200.1	AT1G69200.1	yes	yes	AAAASSDVEEVK	IVSALKPKKTRTRKKAAAASSDVEEVKTEK	RKKAAAASSDVEEVKTEKKVRRKRTVKKDK	108.93	12	128	139	1175.57	2	0	3	0	3	0	0													By MS/MS	By matching		By MS/MS	By matching	By MS/MS	0	0	0	0	2	3
AT1G69200.1	AT1G69200.1	yes	yes	AAAASSDVEEVKTEK	IVSALKPKKTRTRKKAAAASSDVEEVKTEK	AAAASSDVEEVKTEKKVRRKRTVKKDKDVE	23.149	15	128	142	1533.75	3	1	4	0	4	1	1		By MS/MS	By matching																2	0	0	0	0	0
AT2G33150.1	AT2G33150.1	yes	yes	AAAATAAGKFKDEIIPVK	SRQEQDQAAVDSHRKAAAATAAGKFKDEII	ATAAGKFKDEIIPVKTKLVDPKTGDEKPIT	115.79	18	225	242	1800.01	2;3	2	2	1	2	2	2	By MS/MS	By MS/MS	By MS/MS																3	0	0	0	0	0
AT1G33790.2	AT1G33790.2	yes	yes	AAAAVDAIGAYFSPLILSAPAPPPPPAEK	VFESNGSALIGFHGRAAAAVDAIGAYFSPL	LILSAPAPPPPPAEKLQAKGGNGGNQWDDL	119.97	29	281	309	2801.5	3;4	0	2	4	2	0	0	By MS/MS	By MS/MS	By MS/MS													By MS/MS	By MS/MS	By matching	3	0	0	0	0	3
AT1G33790.2;AT1G33790.1;AT1G33790.4;AT1G33790.6;AT1G33790.5;AT1G33790.3	AT1G33790.2	yes	no	AAAAVDAIGAYFSR	VFESNGSALIGFHGRAAAAVDAIGAYFSRF	RAAAAVDAIGAYFSRFILPPSAETLQAKGG	90.689	14	581	594	1381.7	2;3	0	1	2	1	0	0																By MS/MS	By MS/MS	By matching	0	0	0	0	0	3
AT5G47210.1;AT5G47210.3;AT5G47210.2	AT5G47210.1	yes	no	AAAAVQPPK	DPSQLAVALSQKVEKAAAAVQPPKAAKFPT	SQKVEKAAAAVQPPKAAKFPTKPAPPSQAV	73.637	9	31	39	851.486	2	0	0	0	0	0	0			By MS/MS										By MS/MS		By matching	By matching	By MS/MS		1	0	0	0	2	2
AT1G66680.1	AT1G66680.1	yes	yes	AAAAVTTTTTDSLASDDDR	LLPEEPETTPQQQARAAAAVTTTTTDSLAS	VTTTTTDSLASDDDRSIAADSWSIKSEYGS	101.43	19	21	39	1880.86	2	0	4	1	4	0	0	By matching	By MS/MS														By MS/MS	By matching		2	0	0	0	0	2
AT5G09420.1	AT5G09420.1	yes	yes	AAADFRHALVLE	LRRGTARESLVRYKEAAADFRHALVLEPQN	YKEAAADFRHALVLEPQNKTAKVAEKRLRK	90.306	12	575	586	1311.69	2	1	2	3	1	0	1										By MS/MS	By matching								0	0	0	2	0	0
AT5G09420.1	AT5G09420.1	yes	yes	AAADFRHALVLEPQNKTAKVAE	LRRGTARESLVRYKEAAADFRHALVLEPQN	ALVLEPQNKTAKVAEKRLRKHI________	32.862	22	575	596	2378.27	3	3	3	3	2	2	3										By matching	By MS/MS	By MS/MS							0	0	0	3	0	0
AT5G47630.3;AT5G47630.2;AT5G47630.1	AT5G47630.3	yes	no	AAADGGQDQILSRVIE	ENGFKSIGIFNFTSEAAADGGQDQILSRVI	AADGGQDQILSRVIELVKKYDKTNTSEVTE	221.63	16	42	57	1641.83	2	1	3	1	2	0	1										By MS/MS	By matching	By matching							0	0	0	3	0	0
AT5G53460.3;AT5G53460.2;AT5G53460.1	AT5G53460.3	yes	no	AAADQLNKMGHLVTVY	TGKKVAIIGSGPAGLAAADQLNKMGHLVTV	AADQLNKMGHLVTVYERSDRIGGLMMYGVP	75.012	16	1859	1874	1729.88	2	1	1	3	1	1	1							By matching	By MS/MS											0	0	2	0	0	0
AT5G41210.1	AT5G41210.1	no	no	AAAEAEQLLTK	NSVLGPALGLPLNPKAAAEAEQLLTKSLST	LNPKAAAEAEQLLTKSLSTLETFWLKGNAK	175.64	11	133	143	1143.61	2	0	2	2	2	0	0	By MS/MS	By matching	By MS/MS										By MS/MS	By MS/MS	By MS/MS	By MS/MS	By MS/MS	By MS/MS	3	0	0	0	3	3
AT2G20360.1	AT2G20360.1	yes	yes	AAAEEAVLNALPEATIMR	LGASVSSPSRMLRAKAAAEEAVLNALPEAT	EEAVLNALPEATIMRPATMIGTEDRILNPW	260.78	18	201	218	1868.97	2;3	0	3	3	3	0	0	By MS/MS	By MS/MS	By MS/MS													By MS/MS	By MS/MS	By MS/MS	3	0	0	0	0	3
AT2G20360.1	AT2G20360.1	yes	yes	AAAEEAVLNALPEATIMRPATMIGTEDR	LGASVSSPSRMLRAKAAAEEAVLNALPEAT	ATIMRPATMIGTEDRILNPWSMFVKKYGFL	184.55	28	201	228	2940.47	3;4	1	5	4	5	0	1																By MS/MS	By MS/MS	By MS/MS	0	0	0	0	0	3
AT2G20360.1	AT2G20360.1	yes	yes	AAAEEAVLNALPEATIMRPATMIGTEDRILNPWSMFVK	LGASVSSPSRMLRAKAAAEEAVLNALPEAT	GTEDRILNPWSMFVKKYGFLPLIGGGTTKF	158.35	38	201	238	4156.12	4	2	5	8	5	0	2													By MS/MS	By MS/MS	By MS/MS				0	0	0	0	3	0
AT5G30510.1	AT5G30510.1	yes	yes	AAAEELLEK	EGLRGFVPFSQISSKAAAEELLEKEIPLKF	SQISSKAAAEELLEKEIPLKFVEVDEEQTK	72.038	9	222	230	972.513	2	0	3	2	3	0	0	By MS/MS	By MS/MS	By matching											By matching	By MS/MS	By MS/MS	By matching	By MS/MS	3	0	0	0	2	3
AT5G45170.1	AT5G45170.1	yes	yes	AAAEHIGLPVNNCVLVAGSQPGVSAAK	TTSSERLEKIVVALRAAAEHIGLPVNNCVL	CVLVAGSQPGVSAAKMIGMPCVVMRSSLTA	40.472	27	301	327	2629.36	3	0	1	2	1	0	0	By matching	By MS/MS																	2	0	0	0	0	0
AT1G02370.1	AT1G02370.1	yes	yes	AAAEKTSPDMRERL	KPLDSETMTFLIKTYAAAEKTSPDMRERLS	YAAAEKTSPDMRERLSQQQIEVSEEIQDLL	99.276	14	504	517	1573.79	3	3	3	1	3	1	3							By MS/MS	By MS/MS	By MS/MS										0	0	3	0	0	0
AT2G25080.1	AT2G25080.1	yes	yes	AAAEKTVHDFTVKDIDGK	PGFLFKSRPFTVQARAAAEKTVHDFTVKDI	EKTVHDFTVKDIDGKDVALNKFKGKVMLIV	110.9	18	73	90	1944	3	2	4	1	4	2	2	By MS/MS	By MS/MS	By matching																3	0	0	0	0	0
AT2G47000.5;AT2G47000.1;AT2G47000.6;AT2G47000.2;AT2G47000.4;AT2G47000.7;AT2G47000.3	AT2G47000.5	yes	no	AAAELANASK	NIAYGKEDATTEEIKAAAELANASKFVDKL	TEEIKAAAELANASKFVDKLPQGLDTMVGE	57.888	10	494	503	944.493	2	0	1	1	1	0	0													By MS/MS	By MS/MS	By MS/MS	By MS/MS		By MS/MS	0	0	0	0	3	2
AT4G24620.1;AT4G24620.2	AT4G24620.1	yes	no	AAAEVLALQK	NINAYHQPGVEAGKKAAAEVLALQKRVLSV	EAGKKAAAEVLALQKRVLSVLNEATCKDPV	150.24	10	528	537	1012.59	2	0	1	2	1	0	0	By MS/MS	By MS/MS	By MS/MS										By MS/MS	By MS/MS	By MS/MS	By MS/MS	By MS/MS	By MS/MS	3	0	0	0	3	3
AT4G24620.1;AT4G24620.2	AT4G24620.1	yes	no	AAAEVLALQKR	NINAYHQPGVEAGKKAAAEVLALQKRVLSV	AGKKAAAEVLALQKRVLSVLNEATCKDPVE	119.07	11	528	538	1168.69	2;3	1	1	2	1	1	1	By MS/MS	By MS/MS	By MS/MS																3	0	0	0	0	0
AT2G29760.1	AT2G29760.1	yes	yes	AAAEVSSLSLGQSLHGMAVK	SQCYPNKYTFPFLIKAAAEVSSLSLGQSLH	SSLSLGQSLHGMAVKSAVGSDVFVANSLIH	84.266	20	140	159	1955.01	2	0	1	4	1	0	0														By MS/MS					0	0	0	0	1	0
AT3G24200.1;AT3G24200.2	AT3G24200.1	yes	no	AAAFHGAHYISPLK	QKMYSLDFGPLNALRAAAFHGAHYISPLKK	RAAAFHGAHYISPLKKRIISYASGEQSLPL	147.19	14	475	488	1481.78	2;3	0	0	3	0	0	0	By MS/MS	By MS/MS	By MS/MS													By MS/MS	By MS/MS	By MS/MS	3	0	0	0	0	3
AT3G24200.1;AT3G24200.2	AT3G24200.1	yes	no	AAAFHGAHYISPLKK	QKMYSLDFGPLNALRAAAFHGAHYISPLKK	AAAFHGAHYISPLKKRIISYASGEQSLPLF	39.702	15	475	489	1609.87	3	1	0	3	0	1	1			By MS/MS																1	0	0	0	0	0
AT1G67680.1	AT1G67680.1	yes	yes	AAAFKLRHGQEEE	NSMTESSKLRVLMPEAAAFKLRHGQEEEAS	PEAAAFKLRHGQEEEASRLYEEIVKNHNST	51.531	13	478	490	1484.74	2	2	3	2	2	1	2										By MS/MS		By matching							0	0	0	2	0	0
AT2G16640.3;AT2G16640.2;AT2G16640.1	AT2G16640.3	yes	no	AAAGLSVTHLGDSVSAGLK	TLRSETRFNNFRRNKAAAGLSVTHLGDSVS	LSVTHLGDSVSAGLKVEDKFIASKWFRIVM	103.23	19	1059	1077	1752.94	2;3	0	1	3	1	0	0													By matching	By MS/MS	By MS/MS	By MS/MS	By MS/MS	By MS/MS	0	0	0	0	3	3
AT2G16640.3;AT2G16640.2;AT2G16640.1	AT2G16640.3	yes	no	AAAGLSVTHLGDSVSAGLKVEDK	TLRSETRFNNFRRNKAAAGLSVTHLGDSVS	HLGDSVSAGLKVEDKFIASKWFRIVMSGGA	104.76	23	1059	1081	2224.17	3	1	3	3	3	1	1	By MS/MS	By MS/MS	By MS/MS																3	0	0	0	0	0
AT4G19640.1;AT4G19640.2;AT4G19640.3	AT4G19640.1	yes	no	AAAGNKSINAKLVLLG	______________________________	AAGNKSINAKLVLLGDVGAGKSSLVLRFVK	117.21	16	2	17	1538.91	2	2	0	3	0	2	2				By MS/MS	By MS/MS	By MS/MS													0	3	0	0	0	0
AT1G19240.1	AT1G19240.1	yes	yes	AAAGNLTTTYDAGSGTLVTR	SSLSDFADNLMQDKRAAAGNLTTTYDAGSG	LTTTYDAGSGTLVTRPPSGVSVWTCSKLCA	301.27	20	39	58	1938.96	2;3	0	1	3	1	0	0	By MS/MS	By MS/MS	By MS/MS																3	0	0	0	0	0
AT5G51040.1;AT5G51040.2;AT5G51040.3	AT5G51040.1	yes	no	AAAGQPWVR	KVMKNLNKHAAPETRAAAGQPWVRGWDDFK	AAPETRAAAGQPWVRGWDDFKRGRDAPISG	131.3	9	163	171	954.504	2	0	0	1	0	0	0	By MS/MS	By MS/MS	By MS/MS														By MS/MS	By MS/MS	3	0	0	0	0	2
AT4G33140.1	AT4G33140.1	yes	yes	AAAGTTDLADGR	RRFLHDLGSGPSEERAAAGTTDLADGRGAY	EERAAAGTTDLADGRGAYLRTRFQGNDKIV	118.91	12	124	135	1117.54	2	0	2	1	2	0	0	By MS/MS	By MS/MS	By MS/MS													By MS/MS	By MS/MS	By MS/MS	3	0	0	0	0	3
AT3G08950.1	AT3G08950.1	yes	yes	AAAIDKIKENSGVDVVPVF	FTHCPDICPDELIKLAAAIDKIKENSGVDV	DKIKENSGVDVVPVFISVDPERDTVQQVHE	120.75	19	218	236	1971.07	2;3	2	3	0	3	2	2							By MS/MS	By MS/MS	By MS/MS										0	0	3	0	0	0
AT5G57330.1	AT5G57330.1	yes	yes	AAAIERPITLKPGEEWKGRLE	SDLGDEDYKHMLCVEAAAIERPITLKPGEE	PITLKPGEEWKGRLELSAVPSSYSSGQLDP	40.372	21	272	292	2363.3	4	4	4	3	3	2	4										By MS/MS	By matching								0	0	0	2	0	0
AT2G40600.1	AT2G40600.1	yes	yes	AAAIGISTIKQFSTDFKE	FPAISCGIYGYPFDEAAAIGISTIKQFSTD	IGISTIKQFSTDFKEVHFVLFADDIFSVWV	226.06	18	215	232	1926.01	2;3	2	2	2	1	2	2										By matching	By MS/MS	By MS/MS							0	0	0	3	0	0
AT1G11910.1;AT1G11910.2	AT1G11910.1	yes	no	AAAIHYGTGAIAGFFSNDAVTVGDLVVKDQEFIEATK	KYKSSRSSTYEKNGKAAAIHYGTGAIAGFF	GDLVVKDQEFIEATKEPGITFVVAKFDGIL	7.0643	37	139	175	3824.93	4	1	5	5	5	1	1		By MS/MS																	1	0	0	0	0	0
AT3G45020.4;AT3G45020.3;AT3G45020.2;AT3G45020.1	AT3G45020.4	yes	no	AAAIVGEVLAMR	TIKNSLECGRTCNAKAAAIVGEVLAMRLKV	NAKAAAIVGEVLAMRLKVEGLQDGQGRGIH	69.915	12	55	66	1199.67	2	0	1	2	1	0	0	By matching	By MS/MS	By MS/MS													By matching	By matching	By MS/MS	3	0	0	0	0	3
AT3G45020.4;AT3G45020.3;AT3G45020.2;AT3G45020.1	AT3G45020.4	yes	no	AAAIVGEVLAMRLK	TIKNSLECGRTCNAKAAAIVGEVLAMRLKV	KAAAIVGEVLAMRLKVEGLQDGQGRGIHAD	108.93	14	55	68	1440.85	2;3	1	1	3	1	0	1													By MS/MS	By MS/MS	By MS/MS				0	0	0	0	3	0
AT1G31160.1;AT1G31160.2	AT1G31160.1	yes	no	AAAKAAASVAD	SKRLICSTRAAHNEEAAAKAAASVADTGAP	HNEEAAAKAAASVADTGAPTIFDKIIAKEI	37.591	11	61	71	944.493	2	1	1	0	0	1	1										By matching		By MS/MS							0	0	0	2	0	0
AT1G31160.1;AT1G31160.2	AT1G31160.1	yes	no	AAAKAAASVADTGAPTIFD	SKRLICSTRAAHNEEAAAKAAASVADTGAP	AAASVADTGAPTIFDKIIAKEIPSDIVYED	109.47	19	61	79	1746.88	2	1	2	1	1	1	1										By matching	By MS/MS	By MS/MS							0	0	0	3	0	0
AT1G31160.1;AT1G31160.2	AT1G31160.1	yes	no	AAAKAAASVADTGAPTIFDKIIAKE	SKRLICSTRAAHNEEAAAKAAASVADTGAP	DTGAPTIFDKIIAKEIPSDIVYEDENVLAF	168.43	25	61	85	2429.32	3	3	3	1	2	3	3										By MS/MS	By MS/MS	By MS/MS							0	0	0	3	0	0
AT3G04790.1	AT3G04790.1	yes	yes	AAAKEIGKF	YIIDLYFKTPLKDGFAAAKEIGKFQGVVEH	PLKDGFAAAKEIGKFQGVVEHGLFLGMATS	81.163	9	239	247	933.528	2	2	1	0	1	2	2							By MS/MS	By MS/MS	By MS/MS										0	0	3	0	0	0
AT1G24360.1	AT1G24360.1	yes	yes	AAAKGGVISF	SSVVGLIGNIGQANYAAAKGGVISFSKTAA	GQANYAAAKGGVISFSKTAAREGASRNINV	69.716	10	227	236	919.513	2	1	0	0	0	1	1							By MS/MS	By MS/MS	By matching										0	0	3	0	0	0
AT1G48610.1	AT1G48610.1	yes	yes	AAAKLKQAVTAIDE	DLKKRTALLQKKVKEAAAKLKQAVTAIDEV	EAAAKLKQAVTAIDEVQKLADGM_______	90.689	14	191	204	1427.8	2	2	2	1	1	2	2										By MS/MS	By MS/MS	By MS/MS							0	0	0	3	0	0
AT1G54220.2;AT1G54220.1;AT3G13930.1	AT3G13930.1	no	no	AAALALR	ASGGKRISVNDLVIKAAALALRKVPQCNSS	SVNDLVIKAAALALRKVPQCNSSWTDEYIR	60.001	7	374	380	684.428	2	0	0	2	0	0	0																By MS/MS	By MS/MS	By matching	0	0	0	0	0	3
AT1G54220.2;AT1G54220.1;AT3G13930.1	AT3G13930.1	no	no	AAALALRK	ASGGKRISVNDLVIKAAALALRKVPQCNSS	VNDLVIKAAALALRKVPQCNSSWTDEYIRQ	75.915	8	374	381	812.523	2	1	0	2	0	0	1													By MS/MS	By MS/MS	By MS/MS				0	0	0	0	3	0
AT2G29690.1	AT2G29690.1	yes	yes	AAALARAIDLAESSFLEAPEFTTITPHINNI	ADSNPDDEHRECENKAAALARAIDLAESSF	EAPEFTTITPHINNI_______________	82.185	31	591	621	3295.71	3;4	1	4	5	4	0	1														By MS/MS	By MS/MS				0	0	0	0	2	0
AT5G08300.1	AT5G08300.1	yes	yes	AAALIKASGTE	GIVLIGEIGGTAEEDAAALIKASGTEKPVV	AEEDAAALIKASGTEKPVVAFIAGLTAPPG	81.099	11	268	278	1030.57	2	1	1	1	0	1	1										By matching	By matching	By MS/MS							0	0	0	3	0	0
AT3G26650.1;AT1G12900.2;AT1G12900.4;AT1G12900.3;AT1G12900.1;AT1G12900.5;AT1G42970.1	AT3G26650.1	yes	no	AAALNIVPTSTGAAK	QRLLDASHRDLRRARAAALNIVPTSTGAAK	AAALNIVPTSTGAAKAVALVLPNLKGKLNG	47.361	15	261	275	1383.77	2	0	0	1	0	0	0	By matching	By MS/MS																	2	0	0	0	0	0
AT4G13010.1	AT4G13010.1	yes	yes	AAALPVAGLTALQALTNPAGLKLD	EKLTVKRPQEVGAAEAAALPVAGLTALQAL	TALQALTNPAGLKLDGTGKKANILVTAASG	61.867	24	128	151	2288.31	2	1	1	6	0	1	1											By matching	By MS/MS							0	0	0	2	0	0
AT1G74600.1	AT1G74600.1	yes	yes	AAALSDESSLGAQVHAYITK	SGFTMDSFAISSILKAAALSDESSLGAQVH	DESSLGAQVHAYITKIGLCTEPSVGSSLLT	119.58	20	661	680	2031.03	2;3	0	2	3	2	0	0	By matching	By matching	By MS/MS										By MS/MS	By MS/MS	By MS/MS	By MS/MS	By MS/MS	By MS/MS	3	0	0	0	3	3
AT4G03115.2;AT4G03115.4;AT4G03115.1;AT4G03115.3;AT4G03115.5;AT4G03115.6	AT4G03115.2	yes	no	AAALTASQLATYDEAKR	GIGALWKGVGPAMVRAAALTASQLATYDEA	ALTASQLATYDEAKRILVKRTSLEEGFHLH	40.224	17	193	209	1778.92	3	1	2	3	2	1	1																By MS/MS	By MS/MS		0	0	0	0	0	2
AT3G08530.1	AT3G08530.1	yes	yes	AAANAPITMK	______________________________	______________________________	55.235	10	2	11	986.522	2	0	0	1	0	0	0																By MS/MS	By matching		0	0	0	0	0	2
AT1G80880.3;AT1G80880.2;AT1G80880.1	AT1G80880.3	yes	no	AAANDTSQAIRTF	SKDTRKAMFLMMDRYAAANDTSQAIRTFDI	RYAAANDTSQAIRTFDIMDKFKHTPYDEAF	115.04	13	200	212	1364.67	2	1	1	0	1	0	1								By MS/MS											0	0	1	0	0	0
AT1G29250.1	AT1G29250.1	yes	yes	AAANEEKEAAEAQEQN	IEITLAKSEKFDELMAAANEEKEAAEAQEQ	AANEEKEAAEAQEQN_______________	158.59	16	115	130	1701.74	2	1	5	0	5	1	1							By MS/MS	By matching	By matching										0	0	3	0	0	0
AT1G73430.2;AT1G73430.1	AT1G73430.2	yes	no	AAANELKPVLEEIESR	VSEGVEASVIYVRFKAAANELKPVLEEIES	AANELKPVLEEIESRSARKEYVQILAECHR	54.556	16	293	308	1767.94	3	1	4	2	4	1	1																By MS/MS			0	0	0	0	0	1
AT3G05900.1;AT3G05900.2	AT3G05900.1	yes	no	AAANKQEEPITE	EETLKETDTESVEKEAAANKQEEPITEKVA	EKEAAANKQEEPITEKVAEVVETAPVAKEI	108.93	12	587	598	1299.63	2	1	3	0	2	1	1										By MS/MS									0	0	0	1	0	0
AT4G04770.1	AT4G04770.1	yes	yes	AAANTYPYIQVK	AKNTSTCDSMLIGDKAAANTYPYIQVKNPS	GDKAAANTYPYIQVKNPSAKVEHEASTSKI	90.263	12	476	487	1337.7	2	0	0	2	0	0	0	By MS/MS	By MS/MS	By matching													By MS/MS	By MS/MS	By matching	3	0	0	0	0	3
AT4G04770.1	AT4G04770.1	yes	yes	AAANTYPYIQVKNPSAK	AKNTSTCDSMLIGDKAAANTYPYIQVKNPS	ANTYPYIQVKNPSAKVEHEASTSKIGEDQL	45.183	17	476	492	1834.96	3	1	0	2	0	1	1													By matching	By MS/MS					0	0	0	0	2	0
AT4G00355.3;AT4G00355.2;AT4G00355.1;AT4G00355.4	AT4G00355.3	yes	no	AAAPGPKPVVDSKDDDHKEVTPCYEAETSHPL	RGNDWEVVSLTASAYAAAPGPKPVVDSKDD	KEVTPCYEAETSHPLYMSRHFVFPPTGQLE	10.948	32	25	56	3459.63	4	3	7	1	7	3	3							By matching		By MS/MS										0	0	2	0	0	0
AT3G57290.1	AT3G57290.1	yes	yes	AAAPLVSFLLNPNAVQE	ERRTEVVARLKSLEEAAAPLVSFLLNPNAV	APLVSFLLNPNAVQELRADKQYNLQMLKER	106.47	17	92	108	1752.94	2	0	1	4	0	0	0										By MS/MS	By MS/MS	By MS/MS							0	0	0	3	0	0
AT5G05010.2;AT5G05010.1	AT5G05010.2	yes	no	AAAPPPTDPFTLTVEEK	GEDVIEDVKPTGQSKAAAPPPTDPFTLTVE	APPPTDPFTLTVEEKLNVALRRDGGLSSFD	70.806	17	276	292	1782.9	2	0	3	2	3	0	0													By MS/MS	By MS/MS	By matching				0	0	0	0	3	0
AT1G50030.2;AT1G50030.1	AT1G50030.2	yes	no	AAAQEVVDK	YPLLVACKSISNLRRAAAQEVVDKVRQHSG	ISNLRRAAAQEVVDKVRQHSGALVDQAQLV	65.156	9	1867	1875	929.482	2	0	2	0	2	0	0	By matching		By MS/MS													By MS/MS	By matching	By MS/MS	2	0	0	0	0	3
AT5G17530.5;AT5G17530.7;AT5G17530.6;AT5G17530.2;AT5G17530.1;AT5G17530.3;AT5G17530.4	AT5G17530.5	yes	no	AAARAAGQGSGSKVL	LDDGAYLMVKILNKLAAARAAGQGSGSKVL	AAARAAGQGSGSKVLTDLVEGLEEPKVALE	123.92	15	404	418	1342.73	2	2	0	0	0	1	2							By MS/MS	By MS/MS	By matching										0	0	3	0	0	0
AT3G10370.1	AT3G10370.1	yes	yes	AAARALQRVVE	DFIARRCRIAFLDTDAAARALQRVVEILAS	LDTDAAARALQRVVEILASEHKWDKSRQKQ	85.716	11	578	588	1182.68	2	2	1	1	0	0	2										By MS/MS	By matching								0	0	0	2	0	0
AT3G57610.1	AT3G57610.1	yes	yes	AAARFQGFKYTPE	HMDTLPQKLDLLLSDAAARFQGFKYTPEML	SDAAARFQGFKYTPEMLREEVEAYKRYADR	35.33	13	234	246	1484.74	2	2	1	3	0	1	2										By matching	By MS/MS	By matching							0	0	0	3	0	0
AT1G59990.1;AT1G59990.2	AT1G59990.1	yes	no	AAARGVDVPNVSHVIQAD	LADFRETGGVFVCTDAAARGVDVPNVSHVI	RGVDVPNVSHVIQADFASSAVDFLHRIGRT	37.774	18	482	499	1817.94	3	1	2	0	1	0	1										By matching	By matching	By MS/MS							0	0	0	3	0	0
AT1G03090.2;AT1G03090.1	AT1G03090.2	yes	no	AAARTGAQAIHPGYGFLSE	PSARLSYLSGVTIMEAAARTGAQAIHPGYG	TGAQAIHPGYGFLSESSDFAQLCEDSGLTF	52.201	19	105	123	1915.95	2;3	1	1	3	0	0	1										By MS/MS	By MS/MS	By MS/MS							0	0	0	3	0	0
AT4G20930.1;AT4G20930.2	AT4G20930.1	yes	no	AAASAEEVGHKSPL	NGGFASKLMAKDLNLAAASAEEVGHKSPLI	LAAASAEEVGHKSPLISKAQEIYKKMCEEG	157.74	14	299	312	1365.69	2	1	2	0	2	1	1							By MS/MS	By MS/MS	By MS/MS										0	0	3	0	0	0
AT2G45770.1;AT2G45770.2	AT2G45770.1	yes	no	AAASDQLEIWAER	NEGTKVLMAAGDTFRAAASDQLEIWAERTG	FRAAASDQLEIWAERTGCEIVVAEGDKAKA	143.22	13	205	217	1458.71	2	0	3	2	3	0	0	By MS/MS	By MS/MS	By MS/MS													By MS/MS	By MS/MS	By MS/MS	3	0	0	0	0	3
AT1G03090.2;AT1G03090.1	AT1G03090.2	yes	no	AAASFGVNTILLE	SGKDFADSFLGAQREAAASFGVNTILLEKY	REAAASFGVNTILLEKYITRPRHIEVQIFG	78.932	13	224	236	1304.7	2	0	1	3	0	0	0										By MS/MS	By MS/MS	By MS/MS							0	0	0	3	0	0
AT2G41650.1	AT2G41650.1	yes	yes	AAASLNASGK	______________________________	______________________________	65.404	10	2	11	888.466	2	0	0	1	0	0	0	By MS/MS		By MS/MS													By MS/MS	By matching	By MS/MS	2	0	0	0	0	3
AT3G01800.1	AT3G01800.1	yes	yes	AAASSQMEAAIDALSR	TGMVDAAPDIGPTVKAAASSQMEAAIDALS	AASSQMEAAIDALSRDLTKLRTGRAAPGML	289.75	16	91	106	1590.77	2;3	0	2	2	2	0	0	By MS/MS	By MS/MS	By MS/MS													By MS/MS	By MS/MS	By MS/MS	3	0	0	0	0	3
AT3G01800.1	AT3G01800.1	yes	yes	AAASSQMEAAIDALSRDLTK	TGMVDAAPDIGPTVKAAASSQMEAAIDALS	QMEAAIDALSRDLTKLRTGRAAPGMLDHIV	265.16	20	91	110	2048.02	2;3	1	3	3	3	0	1													By MS/MS	By MS/MS	By MS/MS				0	0	0	0	3	0
AT1G31160.1;AT1G31160.2	AT1G31160.1	yes	no	AAASVADTGAPTIFDK	ICSTRAAHNEEAAAKAAASVADTGAPTIFD	AASVADTGAPTIFDKIIAKEIPSDIVYEDE	181.44	16	65	80	1533.77	2	0	2	1	2	0	0	By MS/MS	By MS/MS	By MS/MS										By matching	By MS/MS	By MS/MS		By MS/MS	By MS/MS	3	0	0	0	3	2
AT3G20330.2;AT3G20330.1	AT3G20330.2	yes	no	AAATANIPVINAGDGPGEHPTQALLDVYTIQSEIGK	DIIVMRHFESGAARKAAATANIPVINAGDG	QALLDVYTIQSEIGKLDGISVALVGDLANG	146.8	36	197	232	3630.85	3;4	0	4	3	4	0	0	By MS/MS	By MS/MS	By MS/MS										By MS/MS	By MS/MS	By MS/MS	By MS/MS	By MS/MS	By MS/MS	3	0	0	0	3	3
AT4G39030.1	AT4G39030.1	yes	yes	AAATIINGLGDTIL	ASLGMKNSWGPLKALAAATIINGLGDTILC	LAAATIINGLGDTILCLFLGQGIAGAAWAT	77.358	14	258	271	1341.75	2	0	1	1	1	0	0							By matching		By MS/MS										0	0	2	0	0	0
AT1G30630.1	AT1G30630.1	yes	yes	AAATPLQAVKLLAMYLSSPENKE	IALGSYQLVISEIDEAAATPLQAVKLLAMY	VKLLAMYLSSPENKESTISSLREWLADPTV	56.436	23	66	88	2444.3	3	2	2	6	1	2	2										By MS/MS	By MS/MS	By MS/MS							0	0	0	3	0	0
AT5G39600.1	AT5G39600.1	yes	yes	AAATSAQSIRKMILD	QITVTFVNGVEEAFDAAATSAQSIRKMILD	AAATSAQSIRKMILDKGQYLETEQMFREAG	177.41	15	70	84	1574.85	2	2	1	2	0	1	2										By MS/MS	By MS/MS	By MS/MS							0	0	0	3	0	0
AT5G39600.1	AT5G39600.1	yes	yes	AAATSAQSIRKMILDKGQYLE	QITVTFVNGVEEAFDAAATSAQSIRKMILD	QSIRKMILDKGQYLETEQMFREAGEQWPVI	110.06	21	70	90	2293.21	3	3	2	4	1	2	3										By MS/MS	By MS/MS	By MS/MS							0	0	0	3	0	0
AT5G25940.1	AT5G25940.1	yes	yes	AAAVAAVASAIPTVAAVR	RAETSKQAGAIAGAKAAAVAAVASAIPTVA	VAAVASAIPTVAAVRMFPWAKANLNYTAQA	179.98	18	44	61	1607.94	2;3	0	0	0	0	0	0	By MS/MS	By MS/MS	By MS/MS													By MS/MS	By MS/MS	By MS/MS	3	0	0	0	0	3
AT5G25940.1	AT5G25940.1	yes	yes	AAAVAAVASAIPTVAAVRMFPWAK	RAETSKQAGAIAGAKAAAVAAVASAIPTVA	AIPTVAAVRMFPWAKANLNYTAQALIISSA	114.5	24	44	67	2368.31	3	1	0	3	0	0	1													By MS/MS	By MS/MS	By MS/MS				0	0	0	0	3	0
AT1G72820.2;AT1G72820.1	AT1G72820.2	yes	no	AAAVANAVGGLSAAMAAQLVWTPVDVVSQR	NVGSAAVSLGLTEAKAAAVANAVGGLSAAM	AAQLVWTPVDVVSQRLMVQGSAGLVNASRC	128.39	30	123	152	2922.54	3	0	1	4	1	0	0	By MS/MS	By MS/MS	By MS/MS													By MS/MS		By MS/MS	3	0	0	0	0	2
AT2G45290.2;AT2G45290.1	AT2G45290.2	yes	no	AAAVEAIVTSSDSSLVDK	RNASTISHSLRPLVRAAAVEAIVTSSDSSL	VEAIVTSSDSSLVDKSVNTIRFLAIDAVEK	144.2	18	66	83	1761.9	2	0	3	1	3	0	0	By MS/MS	By MS/MS	By MS/MS													By MS/MS	By matching	By matching	3	0	0	0	0	3
AT3G60750.1;AT3G60750.2	AT3G60750.1	yes	no	AAAVETVEPTTDSSIVDK	AQSMTKNRSLRPLVRAAAVETVEPTTDSSI	VETVEPTTDSSIVDKSVNSIRFLAIDAVEK	98.865	18	66	83	1831.91	2	0	4	0	4	0	0	By MS/MS	By MS/MS	By MS/MS													By MS/MS		By MS/MS	3	0	0	0	0	2
AT3G22110.1	AT3G22110.1	yes	yes	AAAVGANNQAAQSILK	QLYMSDPSGNYGGWKAAAVGANNQAAQSIL	AAVGANNQAAQSILKQDYKDDATREEAVEL	159.44	16	161	176	1525.82	2	0	0	1	0	0	0													By matching	By MS/MS	By matching				0	0	0	0	3	0
AT3G22110.1	AT3G22110.1	yes	yes	AAAVGANNQAAQSILKQDYKDDATR	QLYMSDPSGNYGGWKAAAVGANNQAAQSIL	AQSILKQDYKDDATREEAVELALKVLTKTM	37.997	25	161	185	2618.3	4	2	3	2	3	2	2	By MS/MS	By MS/MS	By matching																3	0	0	0	0	0
AT5G47040.1	AT5G47040.1	yes	yes	AAAVMVAEHEQSLPLSK	AGVRSLERNLAALARAAAVMVAEHEQSLPL	AVMVAEHEQSLPLSKDVQKLTSPLLNGRMA	81.48	17	607	623	1779.92	2	0	2	3	2	0	0	By MS/MS		By MS/MS																2	0	0	0	0	0
AT1G12230.1;AT1G12230.2	AT1G12230.1	yes	no	AAAVRNKQDLF	SYNYIHKYGYKSKLMAAAVRNKQDLFSLLG	SKLMAAAVRNKQDLFSLLGVDYVIAPLKVL	104.39	11	297	307	1231.67	2	2	1	1	1	1	2							By MS/MS	By MS/MS	By MS/MS										0	0	3	0	0	0
AT5G05000.3;AT5G05000.2;AT5G05000.1	AT5G05000.3	yes	no	AAAVSTFQSEGLR	GVGKSSTVNSVIGEKAAAVSTFQSEGLRPT	EKAAAVSTFQSEGLRPTLVSRTRSGFTLNI	141.29	13	63	75	1335.68	2	0	1	2	1	0	0	By MS/MS	By MS/MS	By MS/MS																3	0	0	0	0	0
AT5G05000.3;AT5G05000.2;AT5G05000.1	AT5G05000.3	yes	no	AAAVSTFQSEGLRPTLVSR	GVGKSSTVNSVIGEKAAAVSTFQSEGLRPT	STFQSEGLRPTLVSRTRSGFTLNIIDTPGL	121.69	19	63	81	1989.06	3	1	1	3	1	0	1																By MS/MS	By MS/MS	By MS/MS	0	0	0	0	0	3
AT5G08530.1	AT5G08530.1	yes	yes	AAAWPVQGLIRHFRPE	VTKQIEGHTICALGDAAAWPVQGLIRHFRP	AAWPVQGLIRHFRPELERRIRERAERELLQ	110.44	16	453	468	1847	3;4	2	1	3	0	0	2										By MS/MS	By MS/MS	By MS/MS							0	0	0	3	0	0
AT2G18450.1;AT5G66760.1	AT5G66760.1	no	no	AACASVHGANRLGANSLLD	DDPDAVIPGLMAAGEAACASVHGANRLGAN	SVHGANRLGANSLLDIVVFGRACANRVAEI	94.119	19	431	449	1895.93	2;3	1	1	3	0	0	1										By MS/MS	By MS/MS	By MS/MS							0	0	0	3	0	0
AT1G04070.1	AT1G04070.1	yes	yes	AACDAVYVSK	LAKISNYDIVSQGRRAACDAVYVSKKLLKS	SQGRRAACDAVYVSKKLLKSTGKAAWIAGT	61.48	10	31	40	1082.51	2	0	1	1	1	0	0	By MS/MS	By matching	By MS/MS																3	0	0	0	0	0
AT4G28220.1;AT4G28220.2	AT4G28220.1	yes	no	AADADNSGTLTMEELEGVVDDIIVR	IAQRKILGDIANIFKAADADNSGTLTMEEL	TMEELEGVVDDIIVRYPQVELYLKSKHMRH	200.13	25	383	407	2632.25	2;3	0	7	3	7	0	0	By MS/MS	By MS/MS	By MS/MS													By MS/MS	By MS/MS	By MS/MS	3	0	0	0	0	3
AT2G46280.2;AT2G46280.1;AT2G46280.3	AT2G46280.2	yes	no	AADDSHFLTGSLDK	DEEVGHKKDITSLCKAADDSHFLTGSLDKT	KAADDSHFLTGSLDKTAKLWDMRTLTLLKT	55.578	14	202	215	1475.69	2;3	0	3	3	3	0	0	By MS/MS	By MS/MS	By MS/MS										By MS/MS	By MS/MS	By MS/MS	By MS/MS	By MS/MS	By MS/MS	3	0	0	0	3	3
AT5G41480.1	AT5G41480.1	yes	yes	AADELGSRSMEASENK	IRSTESSVLKESWIKAADELGSRSMEASEN	ADELGSRSMEASENKTVLGSLKLAYKILSD	123.92	16	472	487	1693.76	2;3	1	4	2	4	0	1													By MS/MS	By MS/MS	By MS/MS				0	0	0	0	3	0
AT2G36460.1;AT3G52930.1	AT3G52930.1	no	no	AADESTGTIGKRL	IANAAYIGTPGKGILAADESTGTIGKRLAS	ILAADESTGTIGKRLASINVENVETNRRNL	127.93	13	28	40	1317.69	2	2	2	0	2	1	2							By MS/MS	By MS/MS	By MS/MS										0	0	3	0	0	0
AT1G55870.1	AT1G55870.1	yes	yes	AADFVAIDLEMTGVTSAPWRDSLEFDRYDVRYLK	SNFETTLNDLRSLVKAADFVAIDLEMTGVT	RDSLEFDRYDVRYLKVKDSAEKFAVVQFGV	5.5823	34	59	92	3948.94	5	3	7	9	7	0	3													By MS/MS						0	0	0	0	1	0
AT1G26550.1	AT1G26550.1	yes	yes	AADGLGTCTYVK	GSEEAPSKGKGKAGKAADGLGTCTYVKARH	AGKAADGLGTCTYVKARHVLCEKQGKINEA	85.821	12	33	44	1254.59	2	0	1	2	1	0	0		By MS/MS	By MS/MS										By MS/MS	By MS/MS	By MS/MS	By MS/MS		By MS/MS	2	0	0	0	3	2
AT3G21110.3;AT3G21110.2;AT3G21110.1	AT3G21110.3	yes	no	AADHDVPISPNEIVEGGFMTQAEFDEASMK	KNQKLPANILTPTTKAADHDVPISPNEIVE	GGFMTQAEFDEASMKALSLFEFGQGVAKKH	158.87	30	240	269	3234.45	3	0	7	4	7	0	0	By MS/MS	By MS/MS	By MS/MS										By MS/MS		By MS/MS		By MS/MS	By MS/MS	3	0	0	0	2	2
AT4G05020.1;AT4G05020.2	AT4G05020.1	no	no	AADHILTMFDKRITE	LYPRAKGSVRITLLEAADHILTMFDKRITE	AADHILTMFDKRITEFAEEKFSRDGIDVKL	196.38	15	267	281	1759.89	2;3	2	3	3	2	1	2										By MS/MS	By MS/MS	By MS/MS							0	0	0	3	0	0
AT3G17240.1;AT3G17240.3	AT3G17240.1	yes	no	AADIVPAMDGEIRKQF	SVWGRLGSEVTVVEFAADIVPAMDGEIRKQ	ADIVPAMDGEIRKQFQRSLEKQKMKFMLKT	160.52	16	246	261	1759.89	2;3	2	3	1	3	1	2							By MS/MS	By MS/MS	By MS/MS										0	0	3	0	0	0
AT5G44250.1	AT5G44250.1	yes	yes	AADLASNVVSELVK	LVCHSQFLNMFLPDKAADLASNVVSELVKE	KAADLASNVVSELVKELKAKPVPLVFASFS	78.864	14	67	80	1414.77	2	0	2	2	2	0	0														By matching	By MS/MS	By MS/MS	By matching	By MS/MS	0	0	0	0	2	3
AT5G44250.1	AT5G44250.1	yes	yes	AADLASNVVSELVKELK	LVCHSQFLNMFLPDKAADLASNVVSELVKE	DLASNVVSELVKELKAKPVPLVFASFSGGP	113.86	17	67	83	1784.99	2;3	1	3	3	3	1	1	By MS/MS	By MS/MS	By MS/MS																3	0	0	0	0	0
AT3G06860.1	AT3G06860.1	yes	yes	AADLDIAGIMGMGFPPYR	VNEACRVFAEGIAVKAADLDIAGIMGMGFP	LDIAGIMGMGFPPYRGGIMFWADSIGSKYI	157.74	18	651	668	1893.91	2;3	0	2	5	2	0	0	By MS/MS	By MS/MS	By MS/MS													By MS/MS	By MS/MS	By MS/MS	3	0	0	0	0	3
AT3G06860.1	AT3G06860.1	yes	yes	AADLDIAGIMGMGFPPYRGGIMFWADSIGSK	VNEACRVFAEGIAVKAADLDIAGIMGMGFP	YRGGIMFWADSIGSKYIYSRLDEWSKAYGE	76.117	31	651	681	3243.56	3	1	3	8	3	0	1													By MS/MS	By MS/MS	By matching				0	0	0	0	3	0
AT3G55410.2;AT3G55410.1	AT3G55410.2	yes	no	AADLGVESIVIGMSHR	GGESLIPGMKEMFDRAADLGVESIVIGMSH	ADLGVESIVIGMSHRGRLNVLGNVVRKPLR	302.14	16	282	297	1653.85	2;3	0	2	2	2	0	0	By MS/MS	By MS/MS	By MS/MS													By MS/MS	By MS/MS	By MS/MS	3	0	0	0	0	3
AT4G26410.1	AT4G26410.1	yes	yes	AADLMDGLRQIPGRD	DIHRLAKSVHKAECEAADLMDGLRQIPGRD	AADLMDGLRQIPGRDAIKLRAEVASMTSLL	136.06	15	213	227	1626.81	2;3	2	3	3	2	0	2										By MS/MS	By MS/MS	By MS/MS							0	0	0	3	0	0
AT4G26410.1	AT4G26410.1	yes	yes	AADLMDGLRQIPGRDAIKLRAE	DIHRLAKSVHKAECEAADLMDGLRQIPGRD	LRQIPGRDAIKLRAEVASMTSLLRQKRIAL	145.73	22	213	234	2408.3	3;4	4	4	4	3	1	4										By MS/MS	By MS/MS	By MS/MS							0	0	0	3	0	0
AT1G01910.4;AT1G01910.2;AT1G01910.1;AT1G01910.3	AT1G01910.4	yes	no	AADLPEATVQNILDQESLK	______________________________	PEATVQNILDQESLKWVFVGGKGGVGKTTC	99.668	19	2	20	2054.05	2	0	4	3	4	0	0	By MS/MS	By MS/MS	By matching											By MS/MS	By matching	By matching	By MS/MS		3	0	0	0	2	2
AT3G22890.1	AT3G22890.1	yes	yes	AADLPRVE	ELIVEEPKRREKKHEAADLPRVELTAIDLQ	RREKKHEAADLPRVELTAIDLQWMHVLSEG	85.813	8	75	82	869.461	2	1	2	1	1	0	1										By MS/MS	By matching	By MS/MS							0	0	0	3	0	0
AT1G08130.1	AT1G08130.1	yes	yes	AADLTISPVHR	NPDVWFEPTEVWEVKAADLTISPVHRAATG	WEVKAADLTISPVHRAATGIVDPDKGISLR	196.32	11	722	732	1178.64	2;3	0	1	1	1	0	0	By MS/MS	By MS/MS	By MS/MS													By MS/MS	By MS/MS	By MS/MS	3	0	0	0	0	3
AT1G08130.1	AT1G08130.1	yes	yes	AADLTISPVHRAATGIVDPDK	NPDVWFEPTEVWEVKAADLTISPVHRAATG	SPVHRAATGIVDPDKGISLRFPRLLRVRED	137.68	21	722	742	2146.14	3	1	3	1	3	0	1													By MS/MS	By MS/MS	By MS/MS				0	0	0	0	3	0
AT5G01220.1;AT5G01220.2	AT5G01220.1	yes	no	AADLTLVPSAAIGKDLIAAGATAANQLR	WLVKPMWSIIRFLHRAADLTLVPSAAIGKD	KDLIAAGATAANQLRLWNKGVDSESFNPRF	89.459	28	250	277	2691.49	3	1	2	4	2	1	1	By MS/MS	By MS/MS	By MS/MS																3	0	0	0	0	0
AT3G29360.1;AT3G29360.2;AT1G26570.1;AT5G15490.1	AT5G15490.1	no	no	AADLTYWESAAR	SVNTPTKTRGLGAGKAADLTYWESAARMIA	AGKAADLTYWESAARMIADVSVSDKIVVEK	76.85	12	100	111	1352.64	2	0	2	3	2	0	0	By MS/MS	By matching	By MS/MS													By matching	By MS/MS	By matching	3	0	0	0	0	3
AT3G29360.1;AT3G29360.2;AT5G15490.1	AT5G15490.1	no	no	AADLTYWESAARMIADVSVSDK	SVNTPTKTRGLGAGKAADLTYWESAARMIA	ESAARMIADVSVSDKIVVEKSTVPVKTAEA	66.913	22	100	121	2398.15	3	1	4	4	4	0	1													By MS/MS	By MS/MS	By MS/MS				0	0	0	0	3	0
AT5G14220.1;AT5G14220.4;AT5G14220.2;AT5G14220.5;AT5G14220.3	AT5G14220.1	yes	no	AADLVISYLESCSNDK	RGGLSVGKSIASGCKAADLVISYLESCSND	ADLVISYLESCSNDKKPNDSL_________	121.69	16	487	502	1783.83	2	0	3	3	3	0	0	By MS/MS	By MS/MS	By MS/MS										By matching	By MS/MS		By MS/MS			3	0	0	0	2	1
AT5G16440.1	AT5G16440.1	yes	yes	AADMKTIHKL	LMKWWDHVEKGTITEAADMKTIHKL_____	GTITEAADMKTIHKL_______________	57.888	10	282	291	1126.62	2	2	1	1	1	2	2										By matching	By matching	By MS/MS							0	0	0	3	0	0
AT5G23120.1;AT5G23120.2	AT5G23120.1	yes	no	AADNIAANLYAVK	LLRTRNGGKSWNRDKAADNIAANLYAVKFV	DKAADNIAANLYAVKFVDDKKGFVLGNDGV	64.064	13	370	382	1332.7	2	0	1	2	1	0	0													By matching	By MS/MS	By matching	By MS/MS	By MS/MS	By matching	0	0	0	0	3	3
AT4G37910.2;AT4G37910.1	AT4G37910.2	yes	no	AADNKVLGEF	QMQVGIKVLQGEREMAADNKVLGEFDLVGI	GEREMAADNKVLGEFDLVGIPPAPRGMPQI	174.8	10	492	501	1062.53	2	1	2	1	2	1	1							By MS/MS	By MS/MS	By MS/MS										0	0	3	0	0	0
AT1G26110.2;AT1G26110.1	AT1G26110.2	yes	no	AADNTGSKSSSAADSYVGSLISLTSKSE	______________________________	DSYVGSLISLTSKSEIRYEGILYNINTDES	90.94	28	2	29	2732.3	3	2	3	3	2	2	2										By MS/MS									0	0	0	1	0	0
AT3G06810.1	AT3G06810.1	yes	yes	AADNVSGFPTNPSQF	IQSAHRFDHDALFRFAADNVSGFPTNPSQF	AADNVSGFPTNPSQFKVSQFGHGQSNPTFL	103.76	15	27	41	1550.7	2	0	1	1	1	0	0									By MS/MS										0	0	1	0	0	0
AT4G30490.1	AT4G30490.1	yes	yes	AADPATTRVTVSDVNRTGPLVE	SRSSIFRGLSAEAVEAADPATTRVTVSDVN	RVTVSDVNRTGPLVEYERRISNGELMTGDI	53.782	22	72	93	2268.17	3	2	3	1	2	0	2											By MS/MS	By matching							0	0	0	2	0	0
AT1G52670.1	AT1G52670.1	yes	yes	AADQGLVILQSPTVGYFR	TSSSSADRPQTLANKAADQGLVILQSPTVG	QGLVILQSPTVGYFRRSKTIKGKRTPTICK	230.5	18	180	197	1934.03	2;3	0	1	4	1	0	0	By MS/MS	By MS/MS	By MS/MS													By MS/MS	By MS/MS	By MS/MS	3	0	0	0	0	3
AT2G42590.3;AT2G42590.1;AT2G42590.2	AT2G42590.3	yes	no	AADQSLKAYE	YRYLAEFKSGNERKEAADQSLKAYEIATTA	NERKEAADQSLKAYEIATTAAEAKLPPTHP	59.645	10	147	156	1094.52	2	1	2	2	1	1	1										By MS/MS	By MS/MS								0	0	0	2	0	0
AT3G08590.2;AT3G08590.1	AT3G08590.2	yes	no	AADRAVRTILD	VGHTGDIEATVVACEAADRAVRTILDAIEQ	VACEAADRAVRTILDAIEQVGGIYVVTADH	66.664	11	448	458	1199.66	2	2	2	1	1	0	2										By MS/MS									0	0	0	1	0	0
AT3G01180.1	AT3G01180.1	yes	yes	AADRVLTVSHGYSWEVK	PVGGEHFNIFAAGLKAADRVLTVSHGYSWE	DRVLTVSHGYSWEVKTLEGGWGLHNIINEN	67.838	17	515	531	1916.97	3	1	2	3	2	0	1														By MS/MS	By MS/MS				0	0	0	0	2	0
AT2G44040.1	AT2G44040.1	yes	yes	AADSAGVNIVPISFGSAGEDGQR	MVNGCSGKMGKAVIKAADSAGVNIVPISFG	IVPISFGSAGEDGQRVEVCGKEITVHGPTE	155.38	23	91	113	2217.07	2;3	0	3	1	3	0	0	By MS/MS	By MS/MS	By MS/MS													By MS/MS	By MS/MS	By matching	3	0	0	0	0	3
AT3G59890.2;AT3G59890.1	AT3G59890.2	yes	no	AADSAGVNIVPTSFGSVEEAGQTVEVCGK	MVNGCSGKMGKAVIKAADSAGVNIVPTSFG	GSVEEAGQTVEVCGKEILVHGPTEREKVLS	47.148	29	87	115	2878.37	3	0	4	1	4	0	0														By MS/MS	By MS/MS				0	0	0	0	2	0
AT3G59890.2;AT3G59890.1	AT3G59890.2	yes	no	AADSAGVNIVPTSFGSVEEAGQTVEVCGKEILVHGPTER	MVNGCSGKMGKAVIKAADSAGVNIVPTSFG	EVCGKEILVHGPTEREKVLSSVFEKYPELI	70.168	39	87	125	4009.97	4	1	6	2	6	1	1	By MS/MS	By MS/MS	By MS/MS																3	0	0	0	0	0
AT5G56940.1	AT5G56940.1	yes	yes	AADSRSPRDGKHLEVL	LSRFGCKNRPFFRVMAADSRSPRDGKHLEV	ADSRSPRDGKHLEVLGYFNPLPGQDGGKRM	40.861	16	22	37	1749.91	3	3	3	1	3	1	3							By MS/MS	By MS/MS	By MS/MS										0	0	3	0	0	0
AT5G56940.1	AT5G56940.1	yes	yes	AADSRSPRDGKHLEVLGY	LSRFGCKNRPFFRVMAADSRSPRDGKHLEV	SRSPRDGKHLEVLGYFNPLPGQDGGKRMGL	42.941	18	22	39	1970	3	3	3	2	3	1	3							By matching	By MS/MS	By matching										0	0	3	0	0	0
AT1G07780.1;AT1G07780.5;AT1G07780.10;AT1G07780.12;AT1G07780.13;AT1G07780.2;AT1G07780.7;AT1G07780.3;AT1G07780.9;AT1G07780.4;AT1G07780.11;AT1G07780.8;AT1G07780.6;AT5G05590.1;AT5G05590.3;AT5G05590.4	AT1G07780.1	no	no	AADSSDLELVQLHGNGSR	PVGVFVEDDENTILRAADSSDLELVQLHGN	SSDLELVQLHGNGSRAAFSRLVRKRRVIYV	190.06	18	136	153	1867.9	2;3	0	3	3	3	0	0	By MS/MS	By MS/MS	By MS/MS													By MS/MS	By MS/MS	By MS/MS	3	0	0	0	0	3
AT5G38660.1;AT5G38660.2	AT5G38660.1	yes	no	AADSTSSSPSVASGDR	TRLKREVLKLDVVGRAADSTSSSPSVASGD	ADSTSSSPSVASGDRTLIPDDEFTLAKISF	108.5	16	66	81	1493.66	2	0	2	0	2	0	0	By matching	By MS/MS	By matching													By MS/MS	By matching		3	0	0	0	0	2
AT5G23930.1	AT5G23930.1	yes	yes	AADSVKKKTEF	EVLMIIKRHPQCIGLAADSVKKKTEFLVKT	CIGLAADSVKKKTEFLVKTMGWPLKVVAST	106.35	11	356	366	1222.66	2;3	3	2	0	2	3	3							By MS/MS	By MS/MS	By MS/MS										0	0	3	0	0	0
AT3G55410.2;AT3G55410.1	AT3G55410.2	yes	no	AADSVVVGKTRAKQYYSND	KKIHLSLVANPSHLEAADSVVVGKTRAKQY	VVVGKTRAKQYYSNDLDRTKNLGILIHGDG	224.52	19	367	385	2071.03	2;3	3	2	2	1	2	3										By MS/MS	By MS/MS	By MS/MS							0	0	0	3	0	0
AT5G06580.1	AT5G06580.1	yes	yes	AADVAIATMMSGIQVSRVE	QHSVVAVCNFPTVKDAADVAIATMMSGIQV	AIATMMSGIQVSRVELLDEVQIRAINMANG	86.135	19	336	354	1947.98	2	1	2	2	1	0	1												By MS/MS							0	0	0	1	0	0
AT1G15690.1;AT1G15690.2	AT1G15690.1	yes	no	AADVGADLVGK	SMALFGRVGGGIYTKAADVGADLVGKIERN	IYTKAADVGADLVGKIERNIPEDDPRNPAV	114.39	11	255	265	1014.53	2	0	2	1	2	0	0		By matching	By MS/MS										By MS/MS	By MS/MS	By MS/MS	By MS/MS	By MS/MS	By MS/MS	2	0	0	0	3	3
AT1G15690.1;AT1G15690.2	AT1G15690.1	yes	no	AADVGADLVGKIER	SMALFGRVGGGIYTKAADVGADLVGKIERN	KAADVGADLVGKIERNIPEDDPRNPAVIAD	161.23	14	255	268	1412.76	2;3	1	3	1	3	1	1	By MS/MS	By MS/MS	By MS/MS																3	0	0	0	0	0
AT1G61990.2;AT1G61990.1	AT1G61990.2	yes	no	AADVSIR	VQNAFVLSNSFSSARAADVSIRDGRKGKNF	SNSFSSARAADVSIRDGRKGKNFTVSYLVD	76.833	7	39	45	730.397	2	0	1	0	1	0	0	By MS/MS	By MS/MS	By MS/MS													By matching	By matching	By MS/MS	3	0	0	0	0	3
AT3G56240.2;AT3G56240.3;AT3G56240.1	AT3G56240.2	yes	no	AAEAETKPSQV	KTEAKVDAKADVEPKAAEAETKPSQV____	VEPKAAEAETKPSQV_______________	107.08	11	101	111	1129.56	2	1	2	0	2	1	1													By MS/MS		By MS/MS	By matching	By MS/MS		0	0	0	0	2	2
AT1G14060.1	AT1G14060.1	yes	yes	AAEAEVKKELEAEK	DEHSDYYQPILAAEKAAEAEVKKELEAEKK	KAAEAEVKKELEAEKKKEEEEKISEEEVAA	157.74	14	145	158	1543.81	2;3;4	2	5	1	5	2	2	By MS/MS	By MS/MS	By MS/MS																3	0	0	0	0	0
AT3G48680.1	AT3G48680.1	yes	yes	AAEAVAVATTETPKPKSQVTPSPDRVKW	SITSAVSSNLIRRYFAAEAVAVATTETPKP	KPKSQVTPSPDRVKWDYRGQRQIIPLGQWL	96.183	28	27	54	2963.57	3;4	4	3	0	3	3	4							By MS/MS	By MS/MS	By MS/MS										0	0	3	0	0	0
AT1G47420.1	AT1G47420.1	yes	yes	AAEAVEEFGGILTSIK	TDDKAGQEALKNVFRAAEAVEEFGGILTSI	AEAVEEFGGILTSIKMEIDDSIGMSGEGVK	233.7	16	150	165	1633.86	2;3	0	3	2	3	0	0	By MS/MS	By MS/MS	By MS/MS													By MS/MS	By MS/MS	By MS/MS	3	0	0	0	0	3
AT1G47420.1	AT1G47420.1	yes	yes	AAEAVEEFGGILTSIKMEIDDSIGMSGEGVK	TDDKAGQEALKNVFRAAEAVEEFGGILTSI	MEIDDSIGMSGEGVKPLPNDITDALRTAYQ	7.1882	31	150	180	3182.54	3	1	7	4	7	1	1	By matching	By MS/MS																	2	0	0	0	0	0
AT1G47420.1	AT1G47420.1	yes	yes	AAEAVEEFGGILTSIKMEIDDSIGMSGEGVKPLPNDITDALR	TDDKAGQEALKNVFRAAEAVEEFGGILTSI	EGVKPLPNDITDALRTAYQRYAEYLDSFEP	62.314	42	150	191	4388.18	4	2	9	6	9	2	2	By matching	By MS/MS	By matching																3	0	0	0	0	0
AT5G46100.1	AT5G46100.1	yes	yes	AAEDLIVRMK	FGYMVLRLVSANKFKAAEDLIVRMKIENCV	ANKFKAAEDLIVRMKIENCVVSEDILLSIC	108.3	10	69	78	1144.63	2	1	2	2	2	0	1													By MS/MS	By MS/MS	By MS/MS				0	0	0	0	3	0
AT4G22240.1	AT4G22240.1	yes	yes	AAEEAIEDVEETERL	KVRATDTGEIGSALLAAEEAIEDVEETERL	AAEEAIEDVEETERLKRSLVDSLYGTDRGL	142.51	15	72	86	1702.79	2	1	7	0	7	0	1							By MS/MS	By matching	By matching										0	0	3	0	0	0
AT3G48870.2;AT3G48870.4;AT3G48870.3;AT3G48870.1	AT3G48870.2	yes	no	AAEEAMEDPIPIL	SVVVLSGTTGRVGGFAAEEAMEDPIPIL__	GFAAEEAMEDPIPIL_______________	98.009	13	909	921	1397.67	2	0	4	1	4	0	0							By MS/MS	By MS/MS	By MS/MS										0	0	3	0	0	0
AT1G02140.1	AT1G02140.1	yes	yes	AAEEATEFYLRYYVGHK	______________________________	EEATEFYLRYYVGHKGKFGHEFLEFEFRED	43.613	17	2	18	2045.98	3	1	3	5	3	0	1														By matching	By MS/MS				0	0	0	0	2	0
AT3G62030.2;AT3G62030.1	AT3G62030.2	yes	no	AAEEEEVIEPQAKVTNKVY	YATTKHQRTACVKSMAAEEEEVIEPQAKVT	EEVIEPQAKVTNKVYFDVEIGGEVAGRIVM	96.313	19	133	151	2146.08	3	2	5	0	5	2	2								By MS/MS											0	0	1	0	0	0
AT2G30950.3;AT2G30950.2;AT2G30950.1;AT2G30950.4	AT2G30950.3	yes	no	AAEEIIFGDSEVTTGAVGDLQQITGLAR	KQQLFARIVGGLGGRAAEEIIFGDSEVTTG	TGAVGDLQQITGLARQMVTTFGMSDIGPWS	40.363	28	548	575	2860.45	3	0	5	3	5	0	0	By MS/MS	By MS/MS	By matching																3	0	0	0	0	0
AT2G38550.1	AT2G38550.1	yes	yes	AAEESPSDVK	KAKVVSEEGREYILKAAEESPSDVKEIVEA	EYILKAAEESPSDVKEIVEAFASTEDLKNV	85.716	10	175	184	1031.48	2	0	3	0	3	0	0													By MS/MS	By MS/MS	By MS/MS	By matching	By MS/MS	By matching	0	0	0	0	3	3
AT2G38550.1	AT2G38550.1	yes	yes	AAEESPSDVKEIVEAFASTEDLK	KAKVVSEEGREYILKAAEESPSDVKEIVEA	VKEIVEAFASTEDLKNVSRANDFHVGIPYG	202.16	23	175	197	2464.19	3	1	7	2	7	1	1	By MS/MS	By MS/MS	By MS/MS										By MS/MS	By MS/MS	By MS/MS	By MS/MS	By MS/MS	By matching	3	0	0	0	3	3
AT2G38550.1	AT2G38550.1	yes	yes	AAEESPSDVKEIVEAFASTEDLKNVSR	KAKVVSEEGREYILKAAEESPSDVKEIVEA	VEAFASTEDLKNVSRANDFHVGIPYGLLLL	37.997	27	175	201	2920.43	3	2	7	2	7	2	2	By MS/MS	By MS/MS	By matching																3	0	0	0	0	0
AT3G16000.1	AT3G16000.1	yes	yes	AAEETIESLK	GVLGALYALARQDTKAAEETIESLKNQLKD	RQDTKAAEETIESLKNQLKDRERALVLKEK	58.916	10	153	162	1089.56	2	0	3	1	3	0	0	By matching	By MS/MS											By matching	By MS/MS	By matching				2	0	0	0	3	0
AT1G06430.3;AT1G06430.2;AT1G06430.1	AT1G06430.3	yes	no	AAEEVIFGESEVTTGAVSDLQQITGLAK	KQQLFARIVGGLGGRAAEEVIFGESEVTTG	TGAVSDLQQITGLAKQMVTTFGMSEIGPWS	55.094	28	541	568	2862.45	3	0	5	3	5	0	0	By MS/MS	By MS/MS	By MS/MS																3	0	0	0	0	0
AT4G23940.1	AT4G23940.1	yes	yes	AAEEVIYGSDTSK	LPQLLHRLQVLLGGRAAEEVIYGSDTSKAS	GRAAEEVIYGSDTSKASVDYLSDASWLARK	88.24	13	767	779	1368.64	2	0	3	1	3	0	0	By MS/MS	By MS/MS	By MS/MS													By MS/MS	By MS/MS	By MS/MS	3	0	0	0	0	3
AT5G58870.1	AT5G58870.1	no	no	AAEEVVYSGR	IDELHGRLVTLLGGRAAEEVVYSGRISTGA	LLGGRAAEEVVYSGRISTGALDDIRRATDM	65.404	10	660	669	1079.52	2	0	2	1	2	0	0	By matching	By MS/MS	By matching													By matching	By MS/MS		3	0	0	0	0	2
AT5G11770.1	AT5G11770.1	yes	yes	AAEFVISK	PGPPSTSPPPPGLSKAAEFVISKVDDLMNW	PPPGLSKAAEFVISKVDDLMNWARTGSIWP	87.251	8	64	71	863.475	2	0	1	1	1	0	0	By MS/MS	By MS/MS	By MS/MS										By MS/MS	By MS/MS	By MS/MS	By MS/MS	By MS/MS	By matching	3	0	0	0	3	3
AT5G11770.1	AT5G11770.1	yes	yes	AAEFVISKVDDLMNWAR	PGPPSTSPPPPGLSKAAEFVISKVDDLMNW	EFVISKVDDLMNWARTGSIWPMTFGLACCA	229.17	17	64	80	1963.98	2;3	1	3	4	3	1	1	By MS/MS	By MS/MS	By MS/MS													By MS/MS		By matching	3	0	0	0	0	2
AT5G42980.1	AT5G42980.1	yes	yes	AAEGEVIACHTVE	______________________________	______________________________	142.56	13	2	14	1384.63	2	0	3	0	2	0	0				By MS/MS	By MS/MS	By MS/MS													0	3	0	0	0	0
AT5G42980.1	AT5G42980.1	yes	yes	AAEGEVIACHTVEDWTEK	______________________________	GEVIACHTVEDWTEKLKAANESKKLIVIDF	104.86	18	2	19	2043.92	2	0	5	1	5	0	0	By MS/MS	By MS/MS	By MS/MS										By MS/MS			By matching	By MS/MS	By MS/MS	3	0	0	0	1	3
AT3G52880.1;AT3G52880.2	AT3G52880.1	yes	no	AAEGGAAVEEYDYLPFFYSR	DHSRKSAEQAVKAIKAAEGGAAVEEYDYLP	AAVEEYDYLPFFYSRSFDLSWQFYGDNVGD	123.24	20	331	350	2254.02	2	0	4	6	4	0	0	By MS/MS	By MS/MS	By MS/MS														By MS/MS	By MS/MS	3	0	0	0	0	2
AT3G27240.1;AT5G40810.2;AT5G40810.1	AT3G27240.1	no	no	AAEIEVVDGPNDEGEMF	DLVGVAYTEEEAKAMAAEIEVVDGPNDEGE	EIEVVDGPNDEGEMFTRPGKLSDRFPQPYA	202.72	17	131	147	1820.78	2	0	6	1	6	0	0							By MS/MS	By MS/MS	By MS/MS										0	0	3	0	0	0
AT5G35630.3;AT5G35630.2;AT5G35630.1	AT5G35630.3	yes	no	AAEIFSNK	WTPAGEPIPTNKRAKAAEIFSNKKVSGEVP	PTNKRAKAAEIFSNKKVSGEVPWFGIEQEY	82.716	8	168	175	878.45	2	0	1	1	1	0	0													By MS/MS	By matching	By MS/MS				0	0	0	0	3	0
AT5G60790.1	AT5G60790.1	yes	yes	AAEILFGLGFDK	YERLDAMDAETAEKRAAEILFGLGFDKEMQ	EKRAAEILFGLGFDKEMQAKKTKDFSGGWR	35.33	12	192	203	1279.68	2	0	2	4	2	0	0																By matching		By MS/MS	0	0	0	0	0	2
AT2G47510.3;AT2G47510.2;AT2G47510.1	AT2G47510.3	yes	no	AAEILGR	GTQSNMNANEVIANRAAEILGRKRGEKCVH	ANEVIANRAAEILGRKRGEKCVHPNDHVNR	69.093	7	143	149	728.418	2	0	1	1	1	0	0	By matching	By MS/MS	By MS/MS													By MS/MS	By matching	By matching	3	0	0	0	0	3
AT1G14060.1	AT1G14060.1	yes	yes	AAEKAAEAEVKKEL	KKCMDEHSDYYQPILAAEKAAEAEVKKELE	LAAEKAAEAEVKKELEAEKKKEEEEKISEE	126.17	14	141	154	1485.8	2;3	3	4	0	4	3	3							By MS/MS	By MS/MS	By MS/MS										0	0	3	0	0	0
AT3G04790.1	AT3G04790.1	yes	yes	AAEKAVEAIKPGMVL	KAQSVALSQDDLKKLAAEKAVEAIKPGMVL	AAEKAVEAIKPGMVLGLGTGSTAAFAVDQI	115.05	15	52	66	1525.85	2	2	2	1	2	2	2							By MS/MS	By matching	By MS/MS										0	0	3	0	0	0
AT1G55020.1	AT1G55020.1	yes	yes	AAEKEALEAF	SSDEVYLGQRDSKEWAAEKEALEAFEKFGE	DSKEWAAEKEALEAFEKFGEKVKEIEKNID	40.502	10	794	803	1077.53	2	1	3	1	3	1	1							By matching	By MS/MS	By matching										0	0	3	0	0	0
AT2G18330.1	AT2G18330.1	yes	yes	AAEKEHNEAIQASKDIERQRKL	FDLMRKQEKTRLAELAAEKEHNEAIQASKD	EAIQASKDIERQRKLAEDQRNLVQQQAQAK	115.29	22	112	133	2563.35	4	5	5	0	5	3	5							By MS/MS	By MS/MS	By MS/MS										0	0	3	0	0	0
AT1G14810.1;AT1G14810.2	AT1G14810.1	yes	no	AAEKGTIVVDNSSAF	LFSAGGSISKEFGPLAAEKGTIVVDNSSAF	AAEKGTIVVDNSSAFRMVDGVPLVIPEVNP	144.2	15	120	134	1507.75	2	1	2	0	2	1	1							By MS/MS	By MS/MS	By MS/MS										0	0	3	0	0	0
AT2G27610.1	AT2G27610.1	yes	yes	AAEKIIAMKPEDSAAY	LAACRVHKKTELGRLAAEKIIAMKPEDSAA	AEKIIAMKPEDSAAYVLLSNMYAESGDWQE	47.915	16	686	701	1706.85	2	2	3	1	3	2	2							By matching	By MS/MS	By matching										0	0	3	0	0	0
AT5G50850.1	AT5G50850.1	yes	yes	AAEKLAEEGISAEVINLR	VTIVTFSKMVGFALKAAEKLAEEGISAEVI	KLAEEGISAEVINLRSIRPLDRATINASVR	232.2	18	255	272	1912.03	2;3;4	1	4	2	4	1	1	By MS/MS	By MS/MS	By MS/MS																3	0	0	0	0	0
AT1G14060.1	AT1G14060.1	yes	yes	AAEKNKEDIVTNCME	GGCKDSFVAWEECVEAAEKNKEDIVTNCME	AAEKNKEDIVTNCMEVTSMLKKCMDEHSDY	73.891	15	106	120	1750.79	2;3	2	4	1	3	2	2										By matching	By MS/MS	By MS/MS							0	0	0	3	0	0
AT5G37850.4;AT5G37850.2;AT5G37850.3;AT5G37850.1	AT5G37850.4	yes	no	AAELAVSTLQALLR	LLLGWSNKYPDNLDKAAELAVSTLQALLRR	KAAELAVSTLQALLRRTLDDYKRAGYDPTS	81.799	14	254	267	1454.85	2	0	1	4	1	0	0	By MS/MS	By MS/MS	By matching													By MS/MS	By MS/MS	By matching	3	0	0	0	0	3
AT5G37850.4;AT5G37850.2;AT5G37850.3;AT5G37850.1	AT5G37850.4	yes	no	AAELAVSTLQALLRRTLDDYK	LLLGWSNKYPDNLDKAAELAVSTLQALLRR	STLQALLRRTLDDYKRAGYDPTSSSLEIRL	39.82	21	254	274	2346.29	3	2	3	6	3	0	2														By MS/MS	By MS/MS				0	0	0	0	2	0
AT4G28220.1;AT4G28220.2	AT4G28220.1	yes	no	AAELHDFIIEDITKIYPSVKEL	LHFVIVGGGPTGVEFAAELHDFIIEDITKI	IIEDITKIYPSVKELVKITLIQSGDHILNT	56.473	22	230	251	2543.35	3	2	5	3	5	2	2							By MS/MS	By matching	By MS/MS										0	0	3	0	0	0
AT4G05020.1;AT4G05020.2	AT4G05020.1	yes	no	AAELHDFVTEDLVSLY	LHFVVVGGGPTGVEFAAELHDFVTEDLVSL	AELHDFVTEDLVSLYPRAKGSVRITLLEAA	90.306	16	238	253	1820.88	2	0	4	4	4	0	0							By MS/MS	By MS/MS											0	0	2	0	0	0
AT1G29880.1	AT1G29880.1	yes	yes	AAELKDVLAVMEDFSPEQLGAK	CTEKLEKDLTISAEKAAELKDVLAVMEDFS	LAVMEDFSPEQLGAKIREYGITAPDTKNPL	139.5	22	233	254	2360.19	3	1	5	5	5	1	1	By MS/MS	By MS/MS	By MS/MS																3	0	0	0	0	0
AT2G25140.1	AT2G25140.1	yes	yes	AAELKYGTLLSLQR	NLEIESAEREYDLNRAAELKYGTLLSLQRQ	RAAELKYGTLLSLQRQLEEAEKNLTNFRQF	44.82	14	579	592	1561.88	2;3	1	1	5	1	1	1	By matching	By matching	By MS/MS																3	0	0	0	0	0
AT5G24690.1	AT5G24690.1	yes	yes	AAELSILGLAAGTLQGSLSNVLAGK	REFDLQKRFHSLFYKAAELSILGLAAGTLQ	AGTLQGSLSNVLAGKKKNRVSVTVPSISTN	148.82	25	347	371	2353.32	3	0	1	6	1	0	0		By MS/MS											By MS/MS	By MS/MS	By MS/MS	By MS/MS			1	0	0	0	3	1
AT2G07698.1;ATMG01190.E;ATMG01190.1	ATMG01190.E	no	no	AAELTNLFESR	______________________________	LSPRAAELTNLFESRIRNFYANFQVDEIGR	220.87	11	7	17	1249.63	2	0	2	3	2	0	0	By MS/MS	By MS/MS	By MS/MS													By MS/MS	By MS/MS	By MS/MS	3	0	0	0	0	3
AT5G22630.1	AT5G22630.1	yes	yes	AAELYGLQILADGIQDDAGNVTR	AANNLHDTAAVASARAAELYGLQILADGIQ	ILADGIQDDAGNVTRFLMLARDPIIPRTDR	105.71	23	276	298	2402.21	2;3	0	4	4	4	0	0	By matching	By MS/MS	By matching																3	0	0	0	0	0
AT3G44720.1	AT3G44720.1	yes	yes	AAELYNLQILADGIQDDPGNVTR	SANDLHDTAAVASARAAELYNLQILADGIQ	ILADGIQDDPGNVTRFLMLAREPIIPRTDR	92.178	23	275	297	2485.24	2;3	0	4	4	4	0	0	By MS/MS	By MS/MS	By MS/MS													By MS/MS	By MS/MS	By matching	3	0	0	0	0	3
AT5G01350.1	AT5G01350.1	yes	yes	AAENREKVAQQMEEF	FAVRTSKRIENLSKMAAENREKVAQQMEEF	AAENREKVAQQMEEFAKNIDSTKKP_____	109.47	15	48	62	1778.83	2;3	2	4	1	4	1	2							By MS/MS	By MS/MS	By MS/MS										0	0	3	0	0	0
AT5G55510.1	AT5G55510.1	yes	yes	AAENSSNAINVDTSLDSDSKPNR	______________________________	INVDTSLDSDSKPNRDANDMTDHDSSSKAL	61.211	23	2	24	2404.11	3	1	4	1	4	1	1	By matching	By MS/MS																	2	0	0	0	0	0
AT5G55510.1	AT5G55510.1	no	no	AAENSSNAINVDTSLDSDSKPNRDANDMTDHDSSSK	______________________________	NRDANDMTDHDSSSKALVIPAPAVCLVRFA	NaN	36	2	37	3807.64		2	8	2	8	1	2																			0	0	0	0	0	0
AT2G27730.4;AT2G27730.3;AT2G27730.2;AT2G27730.1	AT2G27730.4	yes	no	AAENVFIK	SRRFSSGKVLSEEERAAENVFIKKMEQEKL	VLSEEERAAENVFIKKMEQEKLQKLARQGP	60.589	8	26	33	890.486	2	0	1	1	1	0	0	By matching	By matching	By MS/MS													By MS/MS	By MS/MS	By matching	3	0	0	0	0	3
AT2G27730.4;AT2G27730.3;AT2G27730.2;AT2G27730.1	AT2G27730.4	yes	no	AAENVFIKK	SRRFSSGKVLSEEERAAENVFIKKMEQEKL	LSEEERAAENVFIKKMEQEKLQKLARQGPG	125.98	9	26	34	1018.58	2	1	1	1	1	1	1	By MS/MS	By MS/MS	By MS/MS																3	0	0	0	0	0
AT3G27240.1;AT5G40810.2;AT5G40810.1	AT3G27240.1	no	no	AAEPEMEERKL	TEAQMGKDIVSFLAWAAEPEMEERKLMGFK	FLAWAAEPEMEERKLMGFKWIFLLSLALLQ	212.4	11	259	269	1301.63	2;3	2	4	1	4	1	2							By MS/MS	By MS/MS	By MS/MS										0	0	3	0	0	0
AT3G27240.1;AT5G40810.2;AT5G40810.1	AT3G27240.1	no	no	AAEPEMEERKLM	TEAQMGKDIVSFLAWAAEPEMEERKLMGFK	LAWAAEPEMEERKLMGFKWIFLLSLALLQA	195.4	12	259	270	1432.67	2;3	2	4	2	4	1	2							By MS/MS	By MS/MS	By MS/MS										0	0	3	0	0	0
AT1G79500.4;AT1G79500.3;AT1G79500.2;AT1G79500.1	AT1G79500.4	yes	no	AAEPFFLLAGPNVIESEEHILRMAK	______________________________	PNVIESEEHILRMAKHIKDISTKVGLPLVF	68.42	25	13	37	2781.45	4	1	4	6	4	0	1														By MS/MS	By MS/MS				0	0	0	0	2	0
AT5G45010.1	AT5G45010.1	yes	yes	AAEPKAAVEVVKV	______________________________	______________________________	78.864	13	2	14	1309.76	2	2	2	0	2	2	2				By MS/MS	By MS/MS	By MS/MS													0	3	0	0	0	0
AT1G24095.1;AT1G24095.2	AT1G24095.1	yes	no	AAEPYLEVSGVTR	ADKYRKIKFCCLQSKAAEPYLEVSGVTRED	SKAAEPYLEVSGVTREDVQKRFLFIEGLGF	128.97	13	110	122	1390.71	2	0	2	2	2	0	0	By MS/MS	By MS/MS	By MS/MS													By MS/MS	By MS/MS	By MS/MS	3	0	0	0	0	3
AT1G24095.1;AT1G24095.2	AT1G24095.1	yes	no	AAEPYLEVSGVTREDVQK	ADKYRKIKFCCLQSKAAEPYLEVSGVTRED	PYLEVSGVTREDVQKRFLFIEGLGFYHQAS	125.14	18	110	127	1990	2;3	1	4	2	4	0	1													By MS/MS	By MS/MS	By MS/MS				0	0	0	0	3	0
AT3G52950.1;AT3G52950.2	AT3G52950.1	yes	no	AAEQGSALAAAVEGVEK	DITKCLYDAISRMEKAAEQGSALAAAVEGV	EQGSALAAAVEGVEKQWGSGYSAPYAFIET	215.61	17	190	206	1599.81	2;3	0	3	1	3	0	0	By MS/MS	By MS/MS	By MS/MS										By MS/MS	By MS/MS	By MS/MS	By MS/MS	By MS/MS	By MS/MS	3	0	0	0	3	3
AT3G59020.1;AT3G59020.2	AT3G59020.1	yes	no	AAEQSLNQLQHTPQHLIR	IVGAAAFSPNPDERRAAEQSLNQLQHTPQH	QSLNQLQHTPQHLIRILQIIVDGGSDLSVR	69.201	18	24	41	2083.09	3	0	1	3	1	0	0	By MS/MS	By MS/MS	By matching																3	0	0	0	0	0
AT4G26860.1;AT4G26860.2	AT4G26860.1	yes	no	AAEQVGRDPERVRVLPVSK	TVASALRSVILRARKAAEQVGRDPERVRVL	VGRDPERVRVLPVSKTKPVSLIRQIYDAGH	66.509	19	24	42	2105.17	4	3	3	1	3	0	3													By matching	By matching	By MS/MS				0	0	0	0	3	0
AT2G29080.1	AT2G29080.1	yes	yes	AAEQVLIGK	KEQLFDMTCMTLGGRAAEQVLIGKISTGAQ	MTLGGRAAEQVLIGKISTGAQNDLEKVTKM	114.64	9	646	654	927.539	2	0	1	1	1	0	0	By MS/MS	By MS/MS	By MS/MS													By MS/MS	By MS/MS	By MS/MS	3	0	0	0	0	3
AT2G29080.1	AT2G29080.1	yes	yes	AAEQVLIGKISTGAQNDLEK	KEQLFDMTCMTLGGRAAEQVLIGKISTGAQ	LIGKISTGAQNDLEKVTKMTYAQVAVYGFS	104.15	20	646	665	2084.11	2;3	1	3	2	3	1	1	By MS/MS	By MS/MS	By MS/MS																3	0	0	0	0	0
AT2G29080.1	AT2G29080.1	yes	yes	AAEQVLIGKISTGAQNDLEKVTK	KEQLFDMTCMTLGGRAAEQVLIGKISTGAQ	KISTGAQNDLEKVTKMTYAQVAVYGFSDKV	68.13	23	646	668	2412.32	3	2	3	2	3	2	2	By MS/MS	By MS/MS	By MS/MS																3	0	0	0	0	0
AT1G07510.1	AT1G07510.1	yes	yes	AAEQVLIGR	KEQLFDMTCMTLGGRAAEQVLIGRISTGAQ	MTLGGRAAEQVLIGRISTGAQNDLEKVTKM	146.27	9	652	660	955.545	2	0	1	1	1	0	0																By MS/MS	By MS/MS	By MS/MS	0	0	0	0	0	3
AT4G11380.1;AT4G11380.2	AT4G11380.1	no	no	AAERCISVLLELIK	KAVRAIGRCAIKLERAAERCISVLLELIKI	RAAERCISVLLELIKIKVNYVVQEAIIVIK	36.514	14	387	400	1613.92	3	1	2	3	2	0	1			By MS/MS																1	0	0	0	0	0
AT3G02760.2;AT3G02760.1	AT3G02760.2	yes	no	AAERSSITLGGK	______________________________	______________________________	51.531	12	2	13	1188.65	2	1	1	1	1	0	1													By matching	By MS/MS					0	0	0	0	2	0
AT1G23180.1;AT1G23180.2	AT1G23180.1	yes	no	AAESIADASINEDMR	LVLILGLADELAATRAAESIADASINEDMR	AAESIADASINEDMRVSFMEAGAVKPLVQL	189.56	15	445	459	1591.71	2	0	4	1	4	0	0	By MS/MS	By MS/MS	By MS/MS													By MS/MS	By matching	By matching	3	0	0	0	0	3
AT5G14105.1	AT5G14105.1	yes	yes	AAESIKPKEIEVK	IRHWLEEESSAASSKAAESIKPKEIEVKVP	SKAAESIKPKEIEVKVPKKDIPKEKD____	138	13	53	65	1440.82	2;3	2	3	0	3	2	2	By MS/MS	By MS/MS	By MS/MS																3	0	0	0	0	0
AT3G43190.2;AT3G43190.1	AT3G43190.2	yes	no	AAESLADFFTK	HGKSGFHIDPYHGDKAAESLADFFTKCKHD	HGDKAAESLADFFTKCKHDPSHWDQISLGG	124.81	11	720	730	1198.59	2	0	2	3	2	0	0	By MS/MS	By MS/MS	By MS/MS										By MS/MS	By MS/MS	By MS/MS	By MS/MS	By MS/MS	By MS/MS	3	0	0	0	3	3
AT1G68930.1;AT1G68930.2	AT1G68930.1	yes	no	AAESLIELDPHHPAGY	LSACRNKGNLEIGKWAAESLIELDPHHPAG	AESLIELDPHHPAGYTLLSSIYASKGKWDS	120.65	16	562	577	1718.83	2	0	3	2	3	0	0							By MS/MS												0	0	1	0	0	0
AT3G15395.5;AT3G15395.4;AT3G15395.3;AT3G15395.2;AT3G15395.1	AT3G15395.5	yes	no	AAESQGDGDNV	RQTQNRARAMAESLRAAESQGDGDNV____	ESLRAAESQGDGDNV_______________	94.804	11	49	59	1061.43	2	0	3	0	3	0	0	By MS/MS	By MS/MS	By matching													By MS/MS	By MS/MS	By MS/MS	3	0	0	0	0	3
AT4G05400.3;AT4G05400.2;AT4G05400.1	AT4G05400.3	yes	no	AAETALLNLK	KEYSKVLMREHRERRAAETALLNLKKSAIE	HRERRAAETALLNLKKSAIEALPENLKKAA	168.08	10	184	193	1042.6	2	0	1	3	1	0	0	By MS/MS	By MS/MS	By MS/MS													By MS/MS	By MS/MS	By MS/MS	3	0	0	0	0	3
AT4G05400.3;AT4G05400.2;AT4G05400.1	AT4G05400.3	yes	no	AAETALLNLKK	KEYSKVLMREHRERRAAETALLNLKKSAIE	RERRAAETALLNLKKSAIEALPENLKKAAL	209.86	11	184	194	1170.7	2;3	1	1	3	1	1	1	By MS/MS	By MS/MS	By MS/MS													By matching	By MS/MS	By MS/MS	3	0	0	0	0	3
AT5G42480.1	AT5G42480.1	yes	yes	AAETAQLGLVYDYTLLK	PEVLDGRMLKIWTDRAAETAQLGLVYDYTL	ETAQLGLVYDYTLLKLSVDSVTVSADGTRA	135.24	17	719	735	1867.99	2	0	2	6	2	0	0	By MS/MS	By MS/MS	By MS/MS													By MS/MS	By MS/MS		3	0	0	0	0	2
AT5G10730.1	AT5G10730.1	yes	yes	AAETELLTR	GLANYLLRGYYEGKRAAETELLTRFAYGGI	YYEGKRAAETELLTRFAYGGIILRPGFIYG	150.24	9	185	193	1002.53	2	0	2	2	2	0	0	By MS/MS	By MS/MS	By MS/MS													By MS/MS	By MS/MS	By MS/MS	3	0	0	0	0	3
AT5G03540.3;AT5G03540.1	AT5G03540.3	yes	no	AAEVILSQFDLLRQAETK	HAIRKAHENIDRTLKAAEVILSQFDLLRQA	VILSQFDLLRQAETKVLKGPHEDLESYLDA	24.471	18	72	89	2031.1	3	1	3	4	3	0	1													By MS/MS	By MS/MS	By MS/MS				0	0	0	0	3	0
AT5G53140.1;AT5G53140.2	AT5G53140.1	yes	no	AAEYLKEHLFNNLMK	AVCMFGIFDGHGGSRAAEYLKEHLFNNLMK	AAEYLKEHLFNNLMKHPQFLTDTKLALNET	161.23	15	144	158	1819.93	3	1	2	6	2	1	1	By MS/MS	By MS/MS	By MS/MS																3	0	0	0	0	0
AT1G79940.4;AT1G79940.3;AT1G79940.2;AT1G79940.1	AT1G79940.4	yes	no	AAEYMEIPVR	KPSLAPSKVMEVFTKAAEYMEIPVRRTDDE	EVFTKAAEYMEIPVRRTDDEPLQKLFMSVR	54.436	10	252	261	1177.58	2	0	2	2	2	0	0																	By MS/MS		0	0	0	0	0	1
AT1G62730.1;AT1G62730.2	AT1G62730.1	yes	no	AAFALRAFNVETARAMDVASDPK	HHYLCLLELPTEMRKAAFALRAFNVETARA	NVETARAMDVASDPKIGLMRLLWWQEAIDK	25.511	23	41	63	2450.24	3	2	3	4	3	0	2													By MS/MS	By MS/MS	By MS/MS				0	0	0	0	3	0
AT1G78960.3;AT1G78960.2;AT1G78960.1;AT1G78960.5	AT1G78960.3	yes	no	AAFATHQDL	YRNIFPLWALAEYRKAAFATHQDL______	LAEYRKAAFATHQDL_______________	87.251	9	755	763	972.466	2	0	1	1	1	0	0													By matching	By MS/MS	By MS/MS				0	0	0	0	3	0
AT1G56340.1;AT1G56340.2;AT1G09210.1	AT1G56340.1	no	no	AAFDEAEK	KLAEETWGKHKDAEKAAFDEAEKKREEEES	KHKDAEKAAFDEAEKKREEEESKDAPAESD	72.492	8	360	367	879.397	2	0	3	1	3	0	0	By matching	By MS/MS	By MS/MS											By matching	By MS/MS	By MS/MS	By MS/MS	By MS/MS	3	0	0	0	2	3
AT1G56340.1;AT1G56340.2;AT1G09210.1	AT1G56340.1	no	no	AAFDEAEKK	KLAEETWGKHKDAEKAAFDEAEKKREEEES	HKDAEKAAFDEAEKKREEEESKDAPAESDA	99.305	9	360	368	1007.49	2	1	3	1	3	1	1													By MS/MS	By MS/MS	By MS/MS				0	0	0	0	3	0
AT3G02650.1	AT3G02650.1	yes	yes	AAFDVFSK	LNELIALFGKLGKSKAAFDVFSKTEEFGFT	GKLGKSKAAFDVFSKTEEFGFTPNAKTYYL	82.716	8	249	256	883.444	2	0	1	2	1	0	0	By MS/MS	By matching	By MS/MS										By MS/MS	By MS/MS	By MS/MS	By MS/MS	By MS/MS	By MS/MS	3	0	0	0	3	3
AT3G02650.1	AT3G02650.1	yes	yes	AAFDVFSKTEEFGFTPNAK	LNELIALFGKLGKSKAAFDVFSKTEEFGFT	VFSKTEEFGFTPNAKTYYLTLEALCKRSFM	256.4	19	249	267	2105.01	2;3	1	3	4	3	1	1	By MS/MS	By MS/MS	By MS/MS																3	0	0	0	0	0
AT5G40770.1	AT5G40770.1	yes	yes	AAFGLGTAATVLNTSLFTVDGGER	GSQQAAVSFLSNLAKAAFGLGTAATVLNTS	TVLNTSLFTVDGGERAVIFDRFRGVMDQTV	323.09	24	17	40	2367.21	2;3	0	2	5	2	0	0	By MS/MS	By MS/MS	By MS/MS													By MS/MS	By MS/MS	By MS/MS	3	0	0	0	0	3
AT3G27280.2;AT3G27280.1	AT3G27280.2	yes	no	AAFGLGVAATALNSSLYTVDGGER	GSQQVAISFLTNLAKAAFGLGVAATALNSS	TALNSSLYTVDGGERAVLFDRFRGVLDQTV	255.72	24	17	40	2339.18	2;3	0	2	5	2	0	0	By MS/MS	By MS/MS	By MS/MS													By MS/MS	By MS/MS	By MS/MS	3	0	0	0	0	3
AT2G23370.1;AT2G23370.2	AT2G23370.1	yes	no	AAFLLNLASLE	DIDRGKPMAQASLDEAAFLLNLASLEGTWD	SLDEAAFLLNLASLEGTWDESLERVAQCYK	146.03	11	300	310	1160.64	1;2	0	1	5	0	0	0										By MS/MS	By MS/MS	By MS/MS							0	0	0	3	0	0
AT5G13780.1	AT5G13780.1	yes	yes	AAFNLYTETLGYK	YEAEYVSLHVRRSNRAAFNLYTETLGYKIN	NRAAFNLYTETLGYKINDVEAKYYADGEDA	74.849	13	117	129	1489.75	2	0	1	5	1	0	0	By MS/MS	By MS/MS	By matching													By MS/MS	By MS/MS		3	0	0	0	0	2
AT1G67360.2;AT1G67360.1	AT1G67360.2	yes	no	AAFNYAATEYK	KAQSFVKEARTGGPKAAFNYAATEYKFFVV	GGPKAAFNYAATEYKFFVVTNSVKVWAKLN	51.872	11	128	138	1247.58	2	0	1	3	1	0	0													By matching	By MS/MS	By matching	By matching	By MS/MS		0	0	0	0	3	2
AT1G30230.1;AT1G30230.2	AT1G30230.1	yes	no	AAFPNLNSDAGLK	______________________________	______________________________	68.49	13	2	14	1316.67	2	0	1	3	1	0	0		By MS/MS	By MS/MS											By matching	By matching	By matching	By MS/MS	By MS/MS	2	0	0	0	2	3
AT1G30230.1;AT1G30230.2	AT1G30230.1	yes	no	AAFPNLNSDAGLKK	______________________________	MAAFPNLNSDAGLKKLDEHLLTRSYITGYQ	51.454	14	2	15	1444.77	2	1	1	3	1	1	1														By MS/MS	By MS/MS				0	0	0	0	2	0
AT1G30230.1;AT1G30230.2	AT1G30230.1	yes	no	AAFPNLNSDAGLKKLDE	______________________________	FPNLNSDAGLKKLDEHLLTRSYITGYQASK	139.7	17	2	18	1801.92	2	2	3	4	2	2	2										By MS/MS	By MS/MS	By MS/MS							0	0	0	3	0	0
AT2G18110.1	AT2G18110.1	yes	yes	AAFPNLNSGSGLKKL	______________________________	AAFPNLNSGSGLKKLDEHLLTRSYITGYQA	99.276	15	2	16	1515.84	2	2	0	3	0	2	2				By MS/MS	By MS/MS	By MS/MS													0	3	0	0	0	0
AT2G18110.1	AT2G18110.1	yes	yes	AAFPNLNSGSGLKKLDE	______________________________	FPNLNSGSGLKKLDEHLLTRSYITGYQASK	67.887	17	2	18	1759.91	2	2	2	4	1	2	2										By MS/MS	By MS/MS	By MS/MS							0	0	0	3	0	0
AT3G23640.3;AT3G23640.2;AT3G23640.1	AT3G23640.3	yes	no	AAFPSVSFK	EHGVFRFDCSVDHRKAAFPSVSFKNSKDRE	SVDHRKAAFPSVSFKNSKDREVPIVSHIVP	49.96	9	109	117	952.502	2	0	0	2	0	0	0	By MS/MS	By MS/MS														By MS/MS	By matching	By matching	2	0	0	0	0	3
AT3G57330.1;AT3G57330.2	AT3G57330.1	yes	no	AAFQFIDAGARPEYK	CQIQEKIRVVFYVQKAAFQFIDAGARPEYK	AAFQFIDAGARPEYKLTDEVKKAGFYVEAD	37.146	15	69	83	1682.84	2	1	2	3	2	0	1													By matching	By MS/MS	By MS/MS				0	0	0	0	3	0
AT4G37640.1	AT4G37640.1	yes	yes	AAFQFISGVSPSDYTVPEDVK	RTNQEKLRIAVLVSKAAFQFISGVSPSDYT	SGVSPSDYTVPEDVKAAGFEICADELGSIV	41.188	21	70	90	2256.09	2	0	3	3	3	0	0														By MS/MS	By matching				0	0	0	0	2	0
AT2G37270.2;AT2G37270.1;AT3G11940.2;AT3G11940.1	AT2G37270.2	no	no	AAFRNIKTIAE	RVNQAIFLLTTGAREAAFRNIKTIAECLAD	GAREAAFRNIKTIAECLADELINAAKGSSN	81.099	11	164	174	1232.69	2	2	1	1	0	1	2										By MS/MS	By MS/MS	By matching							0	0	0	3	0	0
AT3G16170.1	AT3G16170.1	yes	yes	AAFSEASNSCDR	______________________________	VFKAAFSEASNSCDRIAIKADGKSYSYGQL	101.48	12	6	17	1313.53	2	0	2	1	2	0	0	By MS/MS	By MS/MS	By MS/MS																3	0	0	0	0	0
AT3G16170.1	AT3G16170.1	yes	yes	AAFSEASNSCDRIAIK	______________________________	AFSEASNSCDRIAIKADGKSYSYGQLTSSA	38.584	16	6	21	1738.83	2;3	1	2	1	2	0	1													By matching	By matching	By MS/MS				0	0	0	0	3	0
AT4G00570.1	AT4G00570.1	yes	yes	AAFTRWPKAVVQFE	LEGEEYLEIIDEFMEAAFTRWPKAVVQFED	EAAFTRWPKAVVQFEDFQAKWAFGTLERYR	50.116	14	265	278	1648.87	3	2	1	3	0	1	2										By MS/MS		By matching							0	0	0	2	0	0
AT3G62530.1	AT3G62530.1	yes	yes	AAFVLGQLE	IIESLGVESSMIRIEAAFVLGQLESKTAIA	SMIRIEAAFVLGQLESKTAIASLSKILRDV	91.783	9	138	146	946.512	1	0	1	3	0	0	0										By MS/MS	By MS/MS	By MS/MS							0	0	0	3	0	0
AT5G03905.1	AT5G03905.1	yes	yes	AAFVVAVNPSAVGGCSCK	LVKGATIDYEEELIRAAFVVAVNPSAVGGC	VVAVNPSAVGGCSCKSSFMVKL________	108.91	18	134	151	1792.86	2	0	0	1	0	0	0	By MS/MS	By MS/MS	By MS/MS													By MS/MS	By matching	By matching	3	0	0	0	0	3
AT5G25250.1	AT5G25250.1	yes	yes	AAFYSKQKE	YEKQKQAEAQKAQADAAFYSKQKEAEGLVA	QKAQADAAFYSKQKEAEGLVALASAQGTYL	69.716	9	344	352	1070.54	2	2	1	2	0	2	2											By MS/MS								0	0	0	1	0	0
AT2G35040.2;AT2G35040.1	AT2G35040.2	yes	no	AAFYVDK	VLKSSLRYGENPHQKAAFYVDKSLAEVNAG	YGENPHQKAAFYVDKSLAEVNAGGIATAIQ	66.087	7	242	248	812.407	2	0	1	2	1	0	0	By MS/MS	By MS/MS	By matching											By MS/MS	By matching	By matching	By MS/MS	By matching	3	0	0	0	2	3
AT2G42710.1	AT2G42710.1	yes	yes	AAGADVVGGLELIEEILK	KVAFFAEGADAEDAKAAGADVVGGLELIEE	ADVVGGLELIEEILKSGKIDFDRCLATPKM	258.79	18	256	273	1795.99	2;3	0	4	3	4	0	0	By MS/MS	By MS/MS	By MS/MS										By MS/MS	By MS/MS	By MS/MS	By MS/MS	By MS/MS	By MS/MS	3	0	0	0	3	3
AT3G15090.1	AT3G15090.1	yes	yes	AAGAEQAVDY	HVTASCVGQTKDRILAAGAEQAVDYTTEDI	KDRILAAGAEQAVDYTTEDIELAVKGKFDA	119.07	10	219	228	993.44	1	0	2	0	2	0	0							By MS/MS	By MS/MS											0	0	2	0	0	0
AT2G42490.1	AT2G42490.1	yes	yes	AAGANPEVR	PLSAAEISVAVATVRAAGANPEVRDGMRFI	AVATVRAAGANPEVRDGMRFIEVASVEPDK	74.486	9	99	107	883.451	2	0	1	0	1	0	0	By MS/MS	By MS/MS	By matching													By MS/MS	By MS/MS	By matching	3	0	0	0	0	3
AT5G37720.2;AT5G37720.1	AT5G37720.2	yes	no	AAGASGVEVGTR	RSLPWQSGLFEDGLRAAGASGVEVGTRLHV	GLRAAGASGVEVGTRLHVTNLDQGVTNEDI	48.785	12	83	94	1073.55	2	0	1	0	1	0	0		By MS/MS																	1	0	0	0	0	0
AT5G17920.2;AT5G17920.1	AT5G17920.2	yes	no	AAGATWIQLDEPVLVMDLEGQK	PKILPIYKEVITELKAAGATWIQLDEPVLV	QLDEPVLVMDLEGQKLQAFTGAYAELESTL	196.47	22	197	218	2383.21	3	0	4	5	4	0	0	By MS/MS	By MS/MS	By MS/MS										By matching	By MS/MS		By MS/MS	By matching	By matching	3	0	0	0	2	3
AT1G72750.1	AT1G72750.1	yes	yes	AAGAVVAGKQIVKRY	RGVRSAAVAGALGGLAAGAVVAGKQIVKRY	AAGAVVAGKQIVKRYVPI____________	97.277	15	171	185	1529.9	2;3	3	0	0	0	2	3							By MS/MS	By MS/MS	By MS/MS										0	0	3	0	0	0
AT5G43970.1	AT5G43970.1	yes	yes	AAGDAVEVSK	LARISNSEIVSQGRRAAGDAVEVSKKLLRS	SQGRRAAGDAVEVSKKLLRSTGKAAWIAGT	92.732	10	34	43	945.477	2	0	2	0	2	0	0	By MS/MS	By MS/MS	By MS/MS													By MS/MS	By MS/MS	By MS/MS	3	0	0	0	0	3
AT5G43970.1	AT5G43970.1	yes	yes	AAGDAVEVSKK	LARISNSEIVSQGRRAAGDAVEVSKKLLRS	QGRRAAGDAVEVSKKLLRSTGKAAWIAGTT	123.5	11	34	44	1073.57	2	1	2	0	2	1	1																By MS/MS	By MS/MS	By MS/MS	0	0	0	0	0	3
AT5G17530.5;AT5G17530.7;AT5G17530.6;AT5G17530.2;AT5G17530.1;AT5G17530.3;AT5G17530.4	AT5G17530.5	yes	no	AAGDLEKPLEGFHIVVDAGNGAGGFFAAK	YMSVYTSGLVKAVRKAAGDLEKPLEGFHIV	VVDAGNGAGGFFAAKVLEPLGAITSGSQFL	103.04	29	206	234	2857.44	3;4	1	4	5	4	1	1	By MS/MS	By MS/MS	By MS/MS										By MS/MS	By MS/MS	By MS/MS	By MS/MS	By matching	By MS/MS	3	0	0	0	3	3
AT2G17420.1;AT2G17420.2;AT4G35460.1	AT4G35460.1	no	no	AAGDVQDKKY	VTKPGTTQTSVPGVFAAGDVQDKKYRQAIT	VPGVFAAGDVQDKKYRQAITAAGTGCMAAL	117.3	10	334	343	1093.54	2	2	2	0	2	2	2							By MS/MS	By MS/MS	By MS/MS										0	0	3	0	0	0
AT1G05060.1	AT1G05060.1	yes	yes	AAGEGLQHIGK	RRDRYGTPVNPEKLKAAGEGLQHIGKAFAA	EKLKAAGEGLQHIGKAFAAATIIIFGSATL	132.39	11	151	161	1079.57	2;3	0	1	1	1	0	0	By matching		By MS/MS										By MS/MS	By MS/MS	By MS/MS	By matching	By MS/MS	By MS/MS	2	0	0	0	3	3
AT1G51680.3;AT1G51680.1	AT1G51680.3	yes	no	AAGEVPVAFVVKSKDSE	HPDITDVAVVAMKEEAAGEVPVAFVVKSKD	GEVPVAFVVKSKDSELSEDDVKQFVSKQVK	79.235	17	495	511	1731.9	2	2	3	1	2	2	2										By matching	By MS/MS								0	0	0	2	0	0
AT5G23300.1	AT5G23300.1	yes	yes	AAGFDKNAEATEGLL	GLEVWGRKFSNPIGLAAGFDKNAEATEGLL	AAGFDKNAEATEGLLGMGFGFVEVGSVTPV	144.27	15	140	154	1505.74	2	1	3	2	3	1	1							By MS/MS	By MS/MS	By MS/MS										0	0	3	0	0	0
AT5G23300.1	AT5G23300.1	yes	yes	AAGFDKNAEATEGLLGM	GLEVWGRKFSNPIGLAAGFDKNAEATEGLL	GFDKNAEATEGLLGMGFGFVEVGSVTPVPQ	110.44	17	140	156	1693.8	2	1	3	3	3	1	1							By MS/MS		By MS/MS										0	0	2	0	0	0
AT5G23300.1	AT5G23300.1	yes	yes	AAGFDKNAEATEGLLGMGF	GLEVWGRKFSNPIGLAAGFDKNAEATEGLL	DKNAEATEGLLGMGFGFVEVGSVTPVPQEG	153.52	19	140	158	1897.89	2	1	3	4	3	1	1							By MS/MS	By MS/MS	By matching										0	0	3	0	0	0
AT4G27070.1;AT5G54810.1	AT5G54810.1	no	no	AAGFGLDSGKHAATLTKGD	HEFVNDTEVRMIGVEAAGFGLDSGKHAATL	GLDSGKHAATLTKGDVGVLHGAMSYLLQDD	166.46	19	335	353	1815.91	2;3	2	2	3	1	2	2										By MS/MS	By MS/MS	By MS/MS							0	0	0	3	0	0
AT3G49080.1	AT3G49080.1	yes	yes	AAGFLTR	RALQNWEPDMRTSLRAAGFLTRDSRVVERK	PDMRTSLRAAGFLTRDSRVVERKKPGKAKA	56.091	7	400	406	734.408	2	0	0	2	0	0	0	By matching	By matching	By MS/MS																3	0	0	0	0	0
AT5G66920.1	AT5G66920.1	yes	yes	AAGGFGAINVYAR	QIGTFNYFPSTAFHKAAGGFGAINVYARPG	HKAAGGFGAINVYARPGIPIPYPLPTADFT	67.507	13	144	156	1265.65	2	0	0	2	0	0	0		By MS/MS																	1	0	0	0	0	0
AT3G43300.2;AT3G43300.3;AT3G43300.1	AT3G43300.2	yes	no	AAGGFLTRAF	______________________________	______________________________	100.84	10	2	11	1009.53	2	1	0	2	0	0	1				By MS/MS	By MS/MS	By matching													0	3	0	0	0	0
AT3G43300.2;AT3G43300.3;AT3G43300.1	AT3G43300.2	yes	no	AAGGFLTRAFD	______________________________	______________________________	90.263	11	2	12	1124.56	2	1	1	3	0	0	1											By MS/MS	By MS/MS							0	0	0	2	0	0
AT3G43300.2;AT3G43300.3;AT3G43300.1	AT3G43300.2	yes	no	AAGGFLTRAFDTMLK	______________________________	AAGGFLTRAFDTMLKESGGKKFPDLQKAIQ	71.219	15	2	16	1597.83	2	1	1	5	1	0	1													By MS/MS	By MS/MS	By MS/MS				0	0	0	0	3	0
AT5G57290.3;AT5G57290.1	AT5G57290.3	yes	no	AAGGGAAAGGGGGGEAAAATKEEEKKKEESEEEEGDF	SAVFVVIGGGGGGGFAAGGGAAAGGGGGGE	EEKKKEESEEEEGDFGFDLFG_________	89.04	37	77	113	3480.54	4	4	11	0	11	4	4							By MS/MS	By MS/MS	By MS/MS										0	0	3	0	0	0
AT1G58080.1	AT1G58080.1	yes	yes	AAGGSGVLVSPLTYIFDEDTPR	CVPKKALYDSVKQLRAAGGSGVLVSPLTYI	LVSPLTYIFDEDTPRWGQLLRNLGI_____	189.13	22	380	401	2264.13	2;3	0	3	4	3	0	0	By MS/MS	By MS/MS	By MS/MS													By MS/MS	By MS/MS	By MS/MS	3	0	0	0	0	3
AT5G67360.1	AT5G67360.1	yes	yes	AAGGVGMILANTAANGEELVADAHLLPATTVGEKAGDIIR	DRGINARVQKGDVVKAAGGVGMILANTAAN	LPATTVGEKAGDIIRHYVTTDPNPTASISI	15.439	40	419	458	3886.03	4	1	5	5	5	1	1		By MS/MS																	1	0	0	0	0	0
AT1G23180.1;AT1G23180.2	AT1G23180.1	yes	no	AAGGVLANLALSRSTHKILVE	LLISFLEDDDVNVKEAAGGVLANLALSRST	ANLALSRSTHKILVEVGVIPKLAKLLKADN	38.668	21	250	270	2119.21	3	2	1	4	0	1	2										By MS/MS	By MS/MS	By matching							0	0	0	3	0	0
AT1G74580.3;AT1G74580.2;AT1G74580.1	AT1G74580.3	yes	no	AAGIIHRMVQKGLVPE	GRVINCLCVEDRVYEAAGIIHRMVQKGLVP	AGIIHRMVQKGLVPEAVNTICDVDKKEVAA	52.837	16	691	706	1717.97	3	2	1	2	0	1	2												By MS/MS							0	0	0	1	0	0
AT3G53120.1	AT3G53120.1	yes	yes	AAGIIVFLKDKSVDE	PQSSGQISAQVSPGEAAGIIVFLKDKSVDE	AAGIIVFLKDKSVDELRKLLSDKDAYQQFL	119.55	15	55	69	1603.88	2	2	3	2	2	2	2										By MS/MS	By MS/MS	By MS/MS							0	0	0	3	0	0
AT3G48140.1	AT3G48140.1	yes	yes	AAGILDNHAEGEK	NITGNPEVRCTKENRAAGILDNHAEGEKYK	NRAAGILDNHAEGEKYKENFLRKFVRNKKP	192.95	13	46	58	1323.64	2;3	0	3	1	3	0	0	By MS/MS	By MS/MS	By MS/MS													By MS/MS	By MS/MS	By MS/MS	3	0	0	0	0	3
AT3G48140.1	AT3G48140.1	yes	yes	AAGILDNHAEGEKYK	NITGNPEVRCTKENRAAGILDNHAEGEKYK	AAGILDNHAEGEKYKENFLRKFVRNKKPEI	88.734	15	46	60	1614.8	3	1	3	2	3	1	1	By MS/MS	By MS/MS	By MS/MS													By MS/MS	By MS/MS	By MS/MS	3	0	0	0	0	3
AT3G48140.1	AT3G48140.1	yes	yes	AAGILDNHAEGEKYKENFLR	NITGNPEVRCTKENRAAGILDNHAEGEKYK	DNHAEGEKYKENFLRKFVRNKKPEIMPGLN	115.79	20	46	65	2274.14	3;4	2	4	4	4	2	2	By MS/MS	By MS/MS	By MS/MS													By MS/MS	By MS/MS		3	0	0	0	0	2
AT2G45990.2;AT2G45990.1;AT2G45990.3	AT2G45990.2	yes	no	AAGIPRIQVIE	YLGTWGYNTEKERAEAAGIPRIQVIELSTF	ERAEAAGIPRIQVIELSTFSNKLK______	61.48	11	249	259	1165.68	2	1	1	0	0	0	1										By MS/MS	By matching								0	0	0	2	0	0
AT2G05840.1;AT2G05840.2;AT2G05840.3	AT2G05840.1	yes	no	AAGITSIGVRGK	EGRLFQVEYAFKAVKAAGITSIGVRGKDSV	AVKAAGITSIGVRGKDSVCVVTQKKVPDKL	123.5	12	34	45	1128.66	2	1	0	0	0	0	1													By matching	By MS/MS	By MS/MS				0	0	0	0	3	0
AT5G63980.1	AT5G63980.1	yes	yes	AAGKPLDFSKGKYLDLD	AGAIVVTEAGGIVTDAAGKPLDFSKGKYLD	GKPLDFSKGKYLDLDTGIIVANEKLMPLLL	53.363	17	360	376	1836.96	3	3	3	5	2	3	3											By MS/MS	By matching							0	0	0	2	0	0
AT5G63980.1	AT5G63980.1	yes	yes	AAGKPLDFSKGKYLDLDTGIIVANE	AGAIVVTEAGGIVTDAAGKPLDFSKGKYLD	GKYLDLDTGIIVANEKLMPLLLKAVRDSIA	48.037	25	360	384	2634.39	3	3	4	5	3	3	3										By matching	By MS/MS	By matching							0	0	0	3	0	0
AT5G05730.1;AT5G05730.2	AT5G05730.1	yes	no	AAGLARAIDLAESAFVK	ADSDPQDEHCECQNKAAGLARAIDLAESAF	GLARAIDLAESAFVKK______________	144.09	17	578	594	1701.94	2;3	1	2	3	2	0	1													By MS/MS	By MS/MS	By MS/MS				0	0	0	0	3	0
AT5G53850.2;AT5G53850.5;AT5G53850.4;AT5G53850.6	AT5G53850.2	yes	no	AAGLEAIISIR	IMFVTDVYQEAVAAKAAGLEAIISIRPGNA	VAAKAAGLEAIISIRPGNAPLPENHGFKTV	40.386	11	476	486	1112.66	2	0	1	1	1	0	0	By matching	By MS/MS	By matching																3	0	0	0	0	0
AT5G53850.2;AT5G53850.5;AT5G53850.4;AT5G53850.6	AT5G53850.2	yes	no	AAGLEAIISIRPGNAPLPENHGFK	IMFVTDVYQEAVAAKAAGLEAIISIRPGNA	IRPGNAPLPENHGFKTVTSFSQI_______	34.417	24	476	499	2471.33	3	1	2	3	2	0	1																	By MS/MS		0	0	0	0	0	1
AT2G32240.1	AT2G32240.1	yes	yes	AAGLQESEVMEK	NVTQGKLESIENDLKAAGLQESEVMEKLKS	DLKAAGLQESEVMEKLKSAEESLEQKGREI	76.85	12	757	768	1290.61	2	0	3	2	3	0	0	By MS/MS	By matching	By MS/MS															By MS/MS	3	0	0	0	0	1
AT4G33180.1;AT4G33180.2	AT4G33180.1	yes	no	AAGLTSQTLSIDSETTIHFWGPPPLDHR	SPTRLLEGYLRRCLRAAGLTSQTLSIDSET	ETTIHFWGPPPLDHRSDDDRPVMLLLHGFG	61.319	28	23	50	3046.51	4	0	3	5	3	0	0	By MS/MS	By MS/MS	By MS/MS													By MS/MS	By MS/MS	By matching	3	0	0	0	0	3
AT3G08630.1;AT3G08640.1	AT3G08640.1	no	no	AAGLVGTAISNGL	GTLVYKGMVFASVGLAAGLVGTAISNGLIM	GLAAGLVGTAISNGLIMLRKKMDPSFETPN	85.716	13	223	235	1142.63	2	0	0	1	0	0	0							By matching	By matching	By MS/MS										0	0	3	0	0	0
AT3G08630.1;AT3G08640.1	AT3G08640.1	no	no	AAGLVGTAISNGLIM	GTLVYKGMVFASVGLAAGLVGTAISNGLIM	AAGLVGTAISNGLIMLRKKMDPSFETPNKP	92.428	15	223	237	1386.75	2	0	0	2	0	0	0							By MS/MS	By MS/MS	By MS/MS										0	0	3	0	0	0
AT3G08630.1;AT3G08640.1	AT3G08640.1	no	no	AAGLVGTAISNGLIML	GTLVYKGMVFASVGLAAGLVGTAISNGLIM	AGLVGTAISNGLIMLRKKMDPSFETPNKPP	135.28	16	223	238	1499.84	2	0	0	3	0	0	0							By matching	By MS/MS	By matching										0	0	3	0	0	0
AT3G25860.1	AT3G25860.1	yes	yes	AAGMALAQHPVVNASCK	KVKPKGVTMTALLAKAAGMALAQHPVVNAS	GMALAQHPVVNASCKDGKSFSYNSSINIAV	175.68	17	316	332	1723.85	2;3	0	0	2	0	0	0	By MS/MS	By MS/MS	By MS/MS										By MS/MS	By MS/MS	By MS/MS	By MS/MS	By MS/MS	By MS/MS	3	0	0	0	3	3
AT3G25860.1	AT3G25860.1	yes	yes	AAGMALAQHPVVNASCKDGK	KVKPKGVTMTALLAKAAGMALAQHPVVNAS	LAQHPVVNASCKDGKSFSYNSSINIAVAVA	69.224	20	316	335	2023.99	3	1	1	2	1	1	1	By MS/MS	By MS/MS	By MS/MS																3	0	0	0	0	0
AT1G51650.1	AT1G51650.1	yes	yes	AAGMTYISYSNICANIVR	______________________________	MTYISYSNICANIVRNCLKEPHKAEALTRE	208.35	18	12	29	2002.96	2;3	0	0	3	0	0	0	By MS/MS	By MS/MS	By MS/MS													By matching	By MS/MS		3	0	0	0	0	2
AT2G37500.1;AT2G37500.2	AT2G37500.1	yes	no	AAGMYAGLR	WKQIAGGVTAAKGFKAAGMYAGLRAAGKKP	AAKGFKAAGMYAGLRAAGKKPDLALVTCDV	76.833	9	74	82	908.454	2	0	0	3	0	0	0	By MS/MS	By MS/MS	By matching													By matching	By MS/MS	By MS/MS	3	0	0	0	0	3
AT2G37500.1;AT2G37500.2	AT2G37500.1	yes	no	AAGMYAGLRAAGK	WKQIAGGVTAAKGFKAAGMYAGLRAAGKKP	FKAAGMYAGLRAAGKKPDLALVTCDVEAVA	112.8	13	74	86	1235.64	2	1	0	3	0	0	1													By MS/MS	By matching	By MS/MS				0	0	0	0	3	0
AT2G17630.1	AT2G17630.1	yes	yes	AAGPAALPENVLL	SASTTVGSEQRVINFAAGPAALPENVLLKA	NFAAGPAALPENVLLKAQSDLYNWRGSGMS	90.761	13	67	79	1234.69	2	0	1	2	1	0	0							By MS/MS		By MS/MS										0	0	2	0	0	0
AT4G35630.1	AT4G35630.1	yes	yes	AAGPATLPENVL	VRSGSVGSQERVFNFAAGPATLPENVLLKA	FNFAAGPATLPENVLLKAQADLYNWRGSGM	60.892	12	77	88	1151.62	2	0	1	1	1	0	0							By matching	By matching	By MS/MS										0	0	3	0	0	0
AT4G35630.1	AT4G35630.1	yes	yes	AAGPATLPENVLL	VRSGSVGSQERVFNFAAGPATLPENVLLKA	NFAAGPATLPENVLLKAQADLYNWRGSGMS	107.08	13	77	89	1264.7	2	0	1	2	1	0	0							By MS/MS	By MS/MS	By MS/MS										0	0	3	0	0	0
AT2G18710.1	AT2G18710.1	yes	yes	AAGPAVVEQITHL	LGRISVLGSAFLAVLAAGPAVVEQITHLTA	VLAAGPAVVEQITHLTAFRGFAGTSVLILV	92.428	13	492	504	1304.71	2	0	1	0	1	0	0								By MS/MS											0	0	1	0	0	0
AT5G20230.1	AT5G20230.1	yes	yes	AAGRHDVAVVSEAAF	TGKTFRVGDELEFDFAAGRHDVAVVSEAAF	AAGRHDVAVVSEAAFENCEKEKPISHMTVP	44.82	15	62	76	1498.75	2	1	2	0	2	0	1								By MS/MS	By matching										0	0	2	0	0	0
AT5G58710.1	AT5G58710.1	yes	yes	AAGRIVMGLFGK	EITHKVYFDVEIDGKAAGRIVMGLFGKTVP	DGKAAGRIVMGLFGKTVPKTVENFRALCTG	95.311	12	47	58	1218.69	2;3	1	0	3	0	0	1													By MS/MS	By MS/MS	By MS/MS				0	0	0	0	3	0
AT5G61790.1	AT5G61790.1	yes	yes	AAGSADGLKSYQKVVFD	PKFDVEKEKQKAEEEAAGSADGLKSYQKVV	GSADGLKSYQKVVFDLLNKVADLSFLSAYK	66.485	17	418	434	1754.88	2	2	2	3	1	2	2										By matching	By MS/MS	By matching							0	0	0	3	0	0
AT4G31340.2;AT4G31340.1	AT4G31340.2	yes	no	AAGSDGSSKIHLD	TTSVFADADEPEVSEAAGSDGSSKIHLDQL	SEAAGSDGSSKIHLDQLNAKIRALESQIDE	110.44	13	32	44	1256.6	2	1	2	1	1	1	1										By MS/MS	By MS/MS	By MS/MS							0	0	0	3	0	0
AT4G31340.2;AT4G31340.1	AT4G31340.2	yes	no	AAGSDGSSKIHLDQLNAKIRALE	TTSVFADADEPEVSEAAGSDGSSKIHLDQL	KIHLDQLNAKIRALESQIDEKTREVQGKDE	54.813	23	32	54	2393.27	4	3	3	3	2	2	3										By MS/MS	By MS/MS	By matching							0	0	0	3	0	0
AT4G27070.1	AT4G27070.1	yes	yes	AAGSDPTMWQR	AKDPAVVMADSEKIKAAGSDPTMWQRPDSF	EKIKAAGSDPTMWQRPDSFGRFGKFGGKYV	112.8	11	69	79	1218.55	2	0	1	2	1	0	0	By MS/MS	By MS/MS	By MS/MS																3	0	0	0	0	0
AT4G27070.1	AT4G27070.1	yes	yes	AAGSDPTMWQRPDSFGR	AKDPAVVMADSEKIKAAGSDPTMWQRPDSF	GSDPTMWQRPDSFGRFGKFGGKYVPETLMH	75.012	17	69	85	1877.85	3	1	2	3	2	0	1																By MS/MS	By MS/MS	By MS/MS	0	0	0	0	0	3
AT4G27070.1	AT4G27070.1	yes	yes	AAGSDPTMWQRPDSFGRFGK	AKDPAVVMADSEKIKAAGSDPTMWQRPDSF	PTMWQRPDSFGRFGKFGGKYVPETLMHALS	49.487	20	69	88	2210.03	3	2	2	4	2	0	2													By MS/MS	By MS/MS	By matching				0	0	0	0	3	0
AT3G21390.1;AT3G21390.2	AT3G21390.1	yes	no	AAGSSKAENHAQL	YTSIQFAVLHKVKSFAAGSSKAENHAQLSP	SFAAGSSKAENHAQLSPYLSYISGALAGCA	84.309	13	112	124	1282.63	2	1	1	0	1	1	1							By matching		By MS/MS										0	0	2	0	0	0
AT1G79550.2;AT1G79550.1	AT1G79550.2	yes	no	AAGTEAVAKQLAEL	IIWNGPMGVFEFDKFAAGTEAVAKQLAELS	FAAGTEAVAKQLAELSGKGVTTIIGGGDSV	51.454	14	333	346	1370.74	2	1	2	1	2	1	1							By MS/MS	By matching	By matching										0	0	3	0	0	0
AT5G14780.1;AT5G14780.3;AT5G14780.2	AT5G14780.1	yes	no	AAGTKDMLERY	TPHTSGTTIDAQLRYAAGTKDMLERYFKGE	QLRYAAGTKDMLERYFKGEDFPTENYIVKD	106	11	351	361	1253.61	2;3	2	2	2	2	1	2							By MS/MS	By MS/MS	By MS/MS										0	0	3	0	0	0
AT5G14780.1;AT5G14780.3;AT5G14780.2	AT5G14780.1	yes	no	AAGTKDMLERYF	TPHTSGTTIDAQLRYAAGTKDMLERYFKGE	LRYAAGTKDMLERYFKGEDFPTENYIVKDG	148.76	12	351	362	1400.68	2	2	2	3	2	1	2							By matching	By MS/MS	By MS/MS										0	0	3	0	0	0
AT2G20860.3;AT2G20860.2;AT2G20860.1	AT2G20860.3	yes	no	AAGVDVMTFGQYMR	GETPDQVVKTMEKVRAAGVDVMTFGQYMRP	RAAGVDVMTFGQYMRPSKRHMPVAEYVTPD	156.57	14	296	309	1544.71	2	0	1	4	1	0	0	By MS/MS	By MS/MS	By MS/MS													By MS/MS	By MS/MS	By MS/MS	3	0	0	0	0	3
AT2G20860.3;AT2G20860.2;AT2G20860.1	AT2G20860.3	yes	no	AAGVDVMTFGQYMRPSK	GETPDQVVKTMEKVRAAGVDVMTFGQYMRP	GVDVMTFGQYMRPSKRHMPVAEYVTPDAFE	84.102	17	296	312	1856.89	2;3	1	1	4	1	0	1																By MS/MS	By MS/MS		0	0	0	0	0	2
AT4G00810.2;AT4G00810.1	AT4G00810.2	yes	no	AAGVEIESYWPMLFAK	EGIAITSDKIATLVKAAGVEIESYWPMLFA	AGVEIESYWPMLFAKMAEKRNVTDLIMNVG	61.194	16	34	49	1810.9	2	0	2	5	2	0	0																By MS/MS		By matching	0	0	0	0	0	2
AT5G67630.1	AT5G67630.1	yes	yes	AAGVILQMIREGK	RAVSEGMVGQVKARKAAGVILQMIREGKIA	RKAAGVILQMIREGKIAGRAILIAGQPGTG	96.957	13	51	63	1384.79	2	1	1	2	1	0	1														By MS/MS	By MS/MS				0	0	0	0	2	0
AT1G70480.1;AT1G70480.2	AT1G70480.1	yes	no	AAGVMEDGHSPDEQR	EMLIHDLLAETARIRAAGVMEDGHSPDEQR	AAGVMEDGHSPDEQRIGTPGDIKERWSAHR	71.896	15	280	294	1597.68	3	0	4	1	4	0	0	By matching		By MS/MS														By matching	By MS/MS	2	0	0	0	0	2
AT5G52920.1	AT5G52920.1	yes	yes	AAGVMHTVALR	VMLSGETAHGKFPLKAAGVMHTVALRTEAT	FPLKAAGVMHTVALRTEATITSGEMPPNLG	226.64	11	429	439	1124.61	2;3	0	0	2	0	0	0	By MS/MS	By MS/MS	By MS/MS													By MS/MS	By MS/MS	By MS/MS	3	0	0	0	0	3
AT1G01100.4;AT1G01100.2;AT1G01100.1;AT1G01100.3	AT1G01100.4	yes	no	AAGVSIESYWPMLFAK	EGIAITADKIATLVKAAGVSIESYWPMLFA	AGVSIESYWPMLFAKMAEKRNVTDLIMNVG	131.54	16	34	49	1768.89	2	0	1	5	1	0	0	By MS/MS	By MS/MS	By MS/MS										By MS/MS	By MS/MS	By MS/MS	By MS/MS	By MS/MS	By MS/MS	3	0	0	0	3	3
AT5G47700.2;AT5G47700.1	AT5G47700.2	yes	no	AAGVTIESYWPMLFAK	EGIAITADKIATLVKAAGVTIESYWPMLFA	AGVTIESYWPMLFAKMAEKRNVTDLIMNVG	110.52	16	34	49	1782.9	2	0	1	5	1	0	0	By MS/MS	By MS/MS	By MS/MS													By MS/MS	By matching	By MS/MS	3	0	0	0	0	3
AT1G74030.1	AT1G74030.1	yes	yes	AAGWGVMVSHR	IGTVTESIQAALDSKAAGWGVMVSHRSGET	LDSKAAGWGVMVSHRSGETEDNFIADLSVG	184.04	11	409	419	1169.58	2;3	0	0	2	0	0	0	By MS/MS	By MS/MS	By MS/MS													By MS/MS	By MS/MS	By MS/MS	3	0	0	0	0	3
AT1G74030.1	AT1G74030.1	yes	yes	AAGWGVMVSHRSGETEDNFIADLSVGLASGQIK	IGTVTESIQAALDSKAAGWGVMVSHRSGET	FIADLSVGLASGQIKTGAPCRSERLSKYNQ	171.98	33	409	441	3401.67	3;4	1	4	5	4	0	1													By MS/MS	By MS/MS	By MS/MS				0	0	0	0	3	0
AT1G74260.1	AT1G74260.1	yes	yes	AAHADGEVVKAPGNL	ELGIAIDGGKDSLSMAAHADGEVVKAPGNL	AAHADGEVVKAPGNLVISAYVTCPDITKTV	76.255	15	889	903	1447.74	2	1	2	0	2	1	1							By MS/MS												0	0	1	0	0	0
AT1G74260.1	AT1G74260.1	yes	yes	AAHADGEVVKAPGNLVISAY	ELGIAIDGGKDSLSMAAHADGEVVKAPGNL	GEVVKAPGNLVISAYVTCPDITKTVTPDLK	122.66	20	889	908	1981.03	2;3	1	2	1	2	1	1							By MS/MS	By MS/MS	By MS/MS										0	0	3	0	0	0
AT2G31955.5;AT2G31955.2;AT2G31955.1;AT2G31955.3	AT2G31955.5	yes	no	AAHAGMLDIAK	EALREIIGAAVKRKKAAHAGMLDIAKTANR	KRKKAAHAGMLDIAKTANRPMIHIGG____	120.33	11	369	379	1096.57	2;3	0	1	2	1	0	0	By MS/MS	By MS/MS	By MS/MS										By MS/MS	By MS/MS	By MS/MS	By MS/MS	By MS/MS	By MS/MS	3	0	0	0	3	3
AT4G15940.1	AT4G15940.1	yes	yes	AAHAKELGNAVPKEPVIF	MFKQGTKIVCVGRNYAAHAKELGNAVPKEP	AKELGNAVPKEPVIFLKPTSSYLENGGTIE	104	18	24	41	1890.04	2;3	2	2	1	2	2	2							By MS/MS	By MS/MS	By MS/MS										0	0	3	0	0	0
AT2G47510.3;AT2G47510.2;AT2G47510.1;AT5G50950.2;AT5G50950.1;AT5G50950.4;AT5G50950.3	AT2G47510.3	no	no	AAHDACVETSGSL	TNLPFVTAENKFEALAAHDACVETSGSLNT	ALAAHDACVETSGSLNTIATSLMKIANDIR	50.834	13	297	309	1316.57	2	0	2	0	2	0	0							By MS/MS	By matching	By matching										0	0	3	0	0	0
AT5G09230.5;AT5G09230.2;AT5G09230.1;AT5G09230.7;AT5G09230.6;AT5G09230.4	AT5G09230.5	yes	no	AAHEAGAMTAIVNIGETR	LGSSLMTMSAFRLCRAAHEAGAMTAIVNIG	EAGAMTAIVNIGETRADDIVPLKINARVGE	83.214	18	306	323	1810.9	3	0	2	1	2	0	0	By MS/MS	By MS/MS	By MS/MS													By MS/MS	By matching	By MS/MS	3	0	0	0	0	3
AT1G31180.1;AT1G31180.2;AT1G80560.1	AT1G80560.1	no	no	AAHEIDRIARVAF	TNENGEEVGFNTEVYAAHEIDRIARVAFET	VYAAHEIDRIARVAFETARKRRGKLCSVDK	76.85	13	205	217	1467.79	2;3	2	2	0	2	0	2							By MS/MS	By MS/MS	By MS/MS										0	0	3	0	0	0
AT4G05450.2;AT4G05450.1	AT4G05450.2	yes	no	AAHENDIDLE	EEIPVKVPIGMSVLEAAHENDIDLEGACEA	MSVLEAAHENDIDLEGACEASLACSTCHVI	102.46	10	106	115	1125.49	2	0	4	1	3	0	0										By MS/MS	By MS/MS	By matching							0	0	0	3	0	0
AT4G21090.3;AT4G21090.2;AT4G21090.1	AT4G21090.3	yes	no	AAHENDIELE	EEIHIKVPVGMNILEAAHENDIELEGACEG	MNILEAAHENDIELEGACEGSLACSTCHVI	105.81	10	106	115	1139.51	2	0	4	1	3	0	0										By MS/MS	By matching								0	0	0	2	0	0
AT1G10700.1	AT1G10700.1	yes	yes	AAHGAAKISAY	LVQSGGTLIECQKVLAAHGAAKISAYVTHG	QKVLAAHGAAKISAYVTHGIFPRSSWKRFK	85.716	11	338	348	1058.55	2	1	0	0	0	1	1									By MS/MS										0	0	1	0	0	0
AT1G06950.1	AT1G06950.1	yes	yes	AAHGLRLSRETAMSIASK	GVDGYDAETRKSVRKAAHGLRLSRETAMSI	GLRLSRETAMSIASKAVRRVFTNYIRRARA	9.9112	18	592	609	1898.02	4	2	1	3	1	0	2														By MS/MS					0	0	0	0	1	0
AT1G55020.1	AT1G55020.1	yes	yes	AAHLEDWITTITSLTAGESAFK	DVTDSENGSKGKLGKAAHLEDWITTITSLT	ITTITSLTAGESAFKVTFDYETDFGYPGAF	184.98	22	77	98	2361.19	3	0	3	4	3	0	0	By MS/MS	By MS/MS	By MS/MS											By matching	By MS/MS		By MS/MS	By matching	3	0	0	0	2	2
AT4G16760.1;AT4G16760.2	AT4G16760.1	yes	no	AAHLLQCR	GSGKVPVGTTAYMGRAAHLLQCRSGVQKAE	TTAYMGRAAHLLQCRSGVQKAEDWLNPDVV	69.093	8	461	468	967.502	2	0	0	2	0	0	0																By MS/MS	By MS/MS	By matching	0	0	0	0	0	3
AT2G18960.1;AT2G18960.3;AT2G18960.2;AT4G30190.1;AT4G30190.2;AT5G57350.4;AT5G57350.2;AT5G57350.1	AT2G18960.1	no	no	AAHLVDSTNQVGHFQK	EAVVIATGVHTFFGKAAHLVDSTNQVGHFQ	AHLVDSTNQVGHFQKVLTSIGNFCICSIAI	229.4	16	223	238	1750.88	2;3;4	0	1	2	1	0	0	By matching	By matching	By MS/MS										By MS/MS	By MS/MS	By MS/MS	By MS/MS	By MS/MS	By MS/MS	3	0	0	0	3	3
AT5G62530.1	AT5G62530.1	yes	yes	AAHMLALPK	KSPERYLLYGDISTKAAHMLALPKVADFFA	GDISTKAAHMLALPKVADFFARLIQRVAPK	96.51	9	125	133	950.537	2;3	0	0	3	0	0	0	By MS/MS	By MS/MS	By MS/MS										By MS/MS	By MS/MS		By MS/MS	By MS/MS	By MS/MS	3	0	0	0	2	3
AT5G62530.1	AT5G62530.1	yes	yes	AAHMLALPKVADFFAR	KSPERYLLYGDISTKAAHMLALPKVADFFA	AHMLALPKVADFFARLIQRVAPKSYQQAAG	89.382	16	125	140	1756.94	3;4	1	1	5	1	1	1	By MS/MS	By MS/MS	By MS/MS																3	0	0	0	0	0
AT2G30950.3;AT2G30950.2;AT2G30950.1;AT2G30950.4	AT2G30950.3	yes	no	AAHNAQEDQGSVL	SQELLQKLRAKNIDFAAHNAQEDQGSVLFN	DFAAHNAQEDQGSVLFNLIGNLAFPALLIG	43.168	13	157	169	1338.62	2	0	2	0	2	0	0							By MS/MS												0	0	1	0	0	0
AT2G19540.1	AT2G19540.1	yes	yes	AAHNSIGLFK	FPHTLYMVAGTQAEKAAHNSIGLFKITNVS	TQAEKAAHNSIGLFKITNVSGKRRDVVPKT	65.404	10	96	105	1056.57	2;3	0	0	2	0	0	0	By MS/MS	By MS/MS	By matching										By MS/MS	By MS/MS	By matching	By MS/MS	By MS/MS	By matching	3	0	0	0	3	3
AT2G05920.1	AT2G05920.1	yes	yes	AAHPEWSPSAIK	SMSCPHISGLAGLLKAAHPEWSPSAIKSAL	LLKAAHPEWSPSAIKSALMTTAYVLDNTNA	87.942	12	551	562	1292.65	2	0	1	1	1	0	0													By MS/MS	By MS/MS	By matching				0	0	0	0	3	0
AT2G31955.5;AT2G31955.2;AT2G31955.1;AT2G31955.3;AT2G31955.6;AT2G31955.4	AT2G31955.5	yes	no	AAHQVDQIKDNPVSDM	TITTTTSERLFSSSYAAHQVDQIKDNPVSD	AHQVDQIKDNPVSDMLIDKFGRLHTYLRIS	110.14	16	50	65	1766.83	2;3	1	3	0	3	1	1							By MS/MS	By MS/MS	By MS/MS										0	0	3	0	0	0
AT2G31955.5;AT2G31955.2;AT2G31955.1;AT2G31955.3;AT2G31955.6;AT2G31955.4	AT2G31955.5	yes	no	AAHQVDQIKDNPVSDMLIDKF	TITTTTSERLFSSSYAAHQVDQIKDNPVSD	QIKDNPVSDMLIDKFGRLHTYLRISLTERC	107.43	21	50	70	2383.18	3	2	4	2	4	2	2							By MS/MS	By MS/MS	By MS/MS										0	0	3	0	0	0
AT5G40405.2;AT5G40405.1	AT5G40405.2	yes	no	AAIAFGIMSLK	DEEEKEDALCLHSEKAAIAFGIMSLKEDVP	HSEKAAIAFGIMSLKEDVPIRIVKNLRVCG	85.716	11	548	558	1120.63	2	0	0	3	0	0	0													By MS/MS	By MS/MS	By MS/MS	By MS/MS	By MS/MS	By MS/MS	0	0	0	0	3	3
AT5G40405.2;AT5G40405.1	AT5G40405.2	yes	no	AAIAFGIMSLKEDVPIR	DEEEKEDALCLHSEKAAIAFGIMSLKEDVP	IAFGIMSLKEDVPIRIVKNLRVCGDCHQVS	113.34	17	548	564	1830.01	2;3	1	2	3	2	1	1	By MS/MS	By MS/MS	By MS/MS																3	0	0	0	0	0
AT1G36180.1	AT1G36180.1	yes	yes	AAIAGINDNTGK	ERTVEYIPENSCDPRAAIAGINDNTGKWLG	DPRAAIAGINDNTGKWLGGIFDKNSFVETL	69.915	12	1953	1964	1143.59	2	0	1	0	1	0	0	By MS/MS	By MS/MS	By matching													By matching	By MS/MS	By matching	3	0	0	0	0	3
AT3G01800.1	AT3G01800.1	yes	yes	AAIDALSRD	DIGPTVKAAASSQMEAAIDALSRDLTKLRT	ASSQMEAAIDALSRDLTKLRTGRAAPGMLD	121.67	9	99	107	930.477	2	1	2	1	1	0	1										By MS/MS	By MS/MS	By MS/MS							0	0	0	3	0	0
AT5G67360.1	AT5G67360.1	yes	yes	AAIDKAIADNVNVL	YKVCWLGGCFSSDILAAIDKAIADNVNVLS	LAAIDKAIADNVNVLSMSLGGGMSDYYRDG	75.474	14	265	278	1425.78	2	1	2	0	2	1	1							By MS/MS	By matching											0	0	2	0	0	0
AT1G15500.1;AT1G80300.1	AT1G80300.1	no	no	AAIDVVCNPLGK	MAYIPLDEDTKVKGKAAIDVVCNPLGKSGG	KGKAAIDVVCNPLGKSGGALIQQFMILSFG	47.561	12	517	528	1255.66	2	0	1	1	1	0	0														By matching	By MS/MS	By matching	By matching	By MS/MS	0	0	0	0	2	3
AT1G11720.1;AT1G11720.2	AT1G11720.1	yes	no	AAIEADRAQAK	RERQKEEKRRIEAQKAAIEADRAQAKAETQ	EAQKAAIEADRAQAKAETQKRRELLQPAIK	114.39	11	283	293	1142.6	2	1	2	0	2	0	1													By matching	By MS/MS	By matching				0	0	0	0	3	0
AT5G22630.1	AT5G22630.1	yes	yes	AAIEAFHDTAAAAEYIAANNLHDTAAVASAR	ALAQTEGSLNKLTPKAAIEAFHDTAAAAEY	AANNLHDTAAVASARAAELYGLQILADGIQ	106.98	31	245	275	3125.52	3;4	0	4	3	4	0	0	By MS/MS	By MS/MS	By MS/MS													By MS/MS	By matching	By MS/MS	3	0	0	0	0	3
AT5G65620.1;AT5G65620.2	AT5G65620.1	yes	no	AAIEDVQPEK	MINHLKAVKDTPELRAAIEDVQPEKVKFQL	TPELRAAIEDVQPEKVKFQLRLGQSKPIYN	142.56	10	178	187	1098.56	2	0	3	0	3	0	0	By MS/MS	By MS/MS	By MS/MS													By MS/MS	By MS/MS	By MS/MS	3	0	0	0	0	3
AT2G28000.1	AT2G28000.1	yes	yes	AAIEEGIVPGGGAAL	EDRKLRIEDAKNATFAAIEEGIVPGGGAAL	AAIEEGIVPGGGAALVHLSTVIPAIKETFE	67.881	15	449	463	1323.7	2	0	2	0	2	0	0							By MS/MS	By MS/MS	By matching										0	0	3	0	0	0
AT3G19840.1	AT3G19840.1	yes	yes	AAIEGFRQLLDDASTDIDQHTDYRAFK	TRAEEERREKRAAHKAAIEGFRQLLDDAST	ASTDIDQHTDYRAFKKKWGNDLRFEAIERK	35.537	27	524	550	3095.49	4	2	6	5	6	0	2													By MS/MS	By MS/MS					0	0	0	0	2	0
AT1G22940.1	AT1G22940.1	yes	yes	AAIEGGATIIQLR	RMNKKWNRSIVDALKAAIEGGATIIQLREK	LKAAIEGGATIIQLREKEAETREFLEEAKA	36.514	13	335	347	1311.75	2	0	1	1	1	0	0																By matching	By MS/MS	By matching	0	0	0	0	0	3
AT1G22940.1	AT1G22940.1	yes	yes	AAIEGGATIIQLREK	RMNKKWNRSIVDALKAAIEGGATIIQLREK	AAIEGGATIIQLREKEAETREFLEEAKACI	108.5	15	335	349	1568.89	2;3	1	2	1	2	0	1													By MS/MS	By MS/MS	By MS/MS				0	0	0	0	3	0
AT5G51540.1	AT5G51540.1	yes	yes	AAIEMNDYLHHLNTNHTLYAAVK	RQTHPDREFVEEANKAAIEMNDYLHHLNTN	LHHLNTNHTLYAAVKKAEQDSNLLTKEASR	151.18	23	109	131	2638.3	4;5	0	2	6	2	0	0	By MS/MS	By MS/MS	By MS/MS										By MS/MS	By MS/MS	By MS/MS	By MS/MS	By MS/MS	By MS/MS	3	0	0	0	3	3
AT3G08950.1	AT3G08950.1	yes	yes	AAIGGPFSLIR	NKNSIAVKEGPSAGKAAIGGPFSLIRDDGK	SAGKAAIGGPFSLIRDDGKRVTEKNLMGKW	138.26	11	171	181	1100.63	2	0	0	2	0	0	0	By MS/MS	By MS/MS	By MS/MS													By MS/MS	By MS/MS	By MS/MS	3	0	0	0	0	3
AT3G08950.1	AT3G08950.1	yes	yes	AAIGGPFSLIRDDGK	NKNSIAVKEGPSAGKAAIGGPFSLIRDDGK	AAIGGPFSLIRDDGKRVTEKNLMGKWTILY	201.66	15	171	185	1515.8	2;3	1	2	2	2	0	1													By MS/MS	By MS/MS	By MS/MS				0	0	0	0	3	0
AT2G18450.1;AT5G66760.1	AT5G66760.1	no	no	AAIGLSEHGFNTACITK	TYDAVVVGAGGAGLRAAIGLSEHGFNTACI	IGLSEHGFNTACITKLFPTRSHTVAAQGGI	209.84	17	64	80	1788.88	2;3	0	1	2	1	0	0	By MS/MS	By MS/MS	By MS/MS													By MS/MS	By MS/MS	By MS/MS	3	0	0	0	0	3
AT5G58270.1	AT5G58270.1	yes	yes	AAIHETISNFPDK	RLSATEEEVYEAARRAAIHETISNFPDKYS	RRAAIHETISNFPDKYSTIVGERGLKLSGG	174.23	13	592	604	1441.72	2;3	0	2	1	2	0	0	By MS/MS	By MS/MS														By MS/MS	By MS/MS	By MS/MS	2	0	0	0	0	3
AT5G58270.1	AT5G58270.1	yes	yes	AAIHETISNFPDKYSTIVGER	RLSATEEEVYEAARRAAIHETISNFPDKYS	ISNFPDKYSTIVGERGLKLSGGEKQRVALA	61.23	21	592	612	2347.18	4	1	3	2	3	1	1																By MS/MS	By matching	By MS/MS	0	0	0	0	0	3
AT1G09760.1	AT1G09760.1	yes	yes	AAIINSQTIEEIAR	PKVVAPTAEQILAIKAAIINSQTIEEIARL	KAAIINSQTIEEIARLEQALKFGQVPAGLI	58.476	14	207	220	1527.83	2	0	2	0	2	0	0	By matching	By MS/MS	By MS/MS														By MS/MS	By matching	3	0	0	0	0	2
AT1G09760.1	AT1G09760.1	yes	yes	AAIINSQTIEEIARLEQALK	PKVVAPTAEQILAIKAAIINSQTIEEIARL	SQTIEEIARLEQALKFGQVPAGLIIPDPAT	65.212	20	207	226	2210.23	3	1	3	2	3	0	1														By MS/MS	By matching				0	0	0	0	2	0
AT1G73990.1;AT1G73990.2	AT1G73990.1	yes	no	AAIIRIDSPGGDALASDLMWREIK	LIEKIRSVRESKKYKAAIIRIDSPGGDALA	GGDALASDLMWREIKLLAETKPVIASMSDV	173.13	24	419	442	2597.36	3;4	2	4	4	4	0	2													By MS/MS	By MS/MS	By MS/MS				0	0	0	0	3	0
AT5G24970.1;AT5G24970.3;AT5G24970.2	AT5G24970.1	yes	no	AAIISYHVVK	FSAVYRFGPFLALYRAAIISYHVVKLAFWQ	LALYRAAIISYHVVKLAFWQLFVQDMRKRA	49.96	10	113	122	1099.64	2	0	0	1	0	0	0																By MS/MS		By MS/MS	0	0	0	0	0	2
AT1G16300.1	AT1G16300.1	yes	yes	AAIKFASEGPLR	LTCRLEKDASYEDVKAAIKFASEGPLRGIL	DVKAAIKFASEGPLRGILGYTEEDVVSNDF	94.804	12	342	353	1258.7	2;3	1	1	2	1	1	1	By MS/MS	By MS/MS	By MS/MS																3	0	0	0	0	0
AT1G79530.1	AT1G79530.1	yes	yes	AAIKHASEGPLK	LTCRLEKGASYEDVKAAIKHASEGPLKGIL	DVKAAIKHASEGPLKGILGYTDEDVVSNDF	117.99	12	344	355	1220.69	2;3	1	1	1	1	1	1	By MS/MS	By MS/MS	By MS/MS																3	0	0	0	0	0
AT1G10522.2;AT1G10522.1	AT1G10522.2	yes	no	AAIKWAQDHVDK	TLNERELPGGPQAARAAIKWAQDHVDKDWK	AARAAIKWAQDHVDKDWKEWTGTD______	88.24	12	159	170	1380.71	2;3	1	2	1	2	1	1	By MS/MS	By MS/MS	By MS/MS																3	0	0	0	0	0
AT1G50250.1;AT5G42270.1	AT5G42270.1	no	no	AAILAARRE	TPGFTGADLQNLMNEAAILAARRELKEISK	QNLMNEAAILAARRELKEISKDEISDALER	56.014	9	466	474	969.572	2	2	1	1	0	0	2										By matching	By MS/MS								0	0	0	2	0	0
AT1G76150.1	AT1G76150.1	yes	yes	AAILELETR	LINKVSLAGLQDKGKAAILELETRSYEEGS	LQDKGKAAILELETRSYEEGSGELLCMNRT	113.7	9	127	135	1014.57	2	0	2	2	2	0	0	By MS/MS	By MS/MS	By MS/MS													By MS/MS	By MS/MS	By MS/MS	3	0	0	0	0	3
AT2G19180.2;AT2G19180.1	AT2G19180.2	yes	no	AAILKKLNE	PQVIELEIDSKNEAEAAILKKLNEFVRRII	SKNEAEAAILKKLNEFVRRIIVHNSTPDWL	118.06	9	57	65	998.612	2	2	1	2	0	2	2										By MS/MS	By MS/MS	By matching							0	0	0	3	0	0
AT4G31810.1	AT4G31810.1	yes	yes	AAILNNPSSLNALSAPMVGR	DFEDQVLVEGKAKSRAAILNNPSSLNALSA	NPSSLNALSAPMVGRLKRLYESWEENPAIS	255.71	20	53	72	1995.06	2;3	0	0	4	0	0	0	By MS/MS	By MS/MS	By MS/MS													By MS/MS	By MS/MS	By MS/MS	3	0	0	0	0	3
AT2G07560.1	AT2G07560.1	yes	yes	AAILVPGDLISIKLGDIVPADARLLE	PKTKVLRDGRWGEQEAAILVPGDLISIKLG	IKLGDIVPADARLLEGDPLKIDQSALTGES	15.309	26	148	173	2671.55	3	2	4	5	3	1	2										By matching	By MS/MS	By MS/MS							0	0	0	3	0	0
AT5G40610.1	AT5G40610.1	yes	yes	AAIMRIGLREMK	AAGFVDGLEMGNNTKAAIMRIGLREMKALS	NTKAAIMRIGLREMKALSKLLFPSVKDSTF	48.701	12	278	289	1387.78	3	2	1	3	1	0	2													By MS/MS	By MS/MS	By MS/MS				0	0	0	0	3	0
AT1G56190.2;AT1G56190.1;AT3G12780.1	AT3G12780.1	no	no	AAIPTIK	PLDDNQTITDDTRIRAAIPTIKYLIENGAK	ITDDTRIRAAIPTIKYLIENGAKVILSTHL	49.058	7	119	125	712.448	2	0	0	0	0	0	0	By matching	By MS/MS	By matching													By MS/MS	By matching	By MS/MS	3	0	0	0	0	3
AT1G56190.2;AT1G56190.1	AT1G56190.2	yes	no	AAIPTIKFLIENGAK	PLDDNQNITDDTRIRAAIPTIKFLIENGAK	AAIPTIKFLIENGAKVILSTHLGRPKGVTP	84.309	15	43	57	1584.92	2;3	1	1	2	1	1	1	By MS/MS	By MS/MS	By MS/MS																3	0	0	0	0	0
AT3G12780.1	AT3G12780.1	yes	yes	AAIPTIKYLIENGAK	PLDDNQTITDDTRIRAAIPTIKYLIENGAK	AAIPTIKYLIENGAKVILSTHLGRPKGVTP	97.175	15	119	133	1600.92	2;3	1	1	2	1	1	1	By MS/MS	By MS/MS	By MS/MS																3	0	0	0	0	0
AT1G77670.1	AT1G77670.1	yes	yes	AAIQAIKD	GQGFPNFDGPDFVKEAAIQAIKDGKNQYAR	GPDFVKEAAIQAIKDGKNQYARGYGIPQLN	87.251	8	100	107	828.471	2	1	1	0	0	1	1										By MS/MS	By MS/MS	By MS/MS							0	0	0	3	0	0
AT5G23120.1;AT5G23120.2	AT5G23120.1	yes	no	AAIQETVSATLNR	EGAIYVTSNRGYNWKAAIQETVSATLNRTV	WKAAIQETVSATLNRTVSSGISGASYYTGT	79.889	13	221	233	1372.73	2	0	1	1	1	0	0	By matching	By MS/MS																	2	0	0	0	0	0
AT4G39980.1	AT4G39980.1	yes	yes	AAIQRVTQW	AATLNLLRAFATGGYAAIQRVTQWNLDFVE	FATGGYAAIQRVTQWNLDFVEQSEQADRYQ	118.06	9	247	255	1071.58	2	1	0	0	0	0	1							By MS/MS	By MS/MS	By MS/MS										0	0	3	0	0	0
AT1G75500.2;AT1G75500.1	AT1G75500.2	yes	no	AAIQSSAEHGIER	LYGKSEERKFAALEKAAIQSSAEHGIERAP	EKAAIQSSAEHGIERAPVSRNSIKSSITTP	52.837	13	353	365	1367.68	2	0	2	0	2	0	0																By MS/MS	By MS/MS	By matching	0	0	0	0	0	3
AT1G75500.2;AT1G75500.1	AT1G75500.2	yes	no	AAIQSSAEHGIERAPVSRNSIK	LYGKSEERKFAALEKAAIQSSAEHGIERAP	EHGIERAPVSRNSIKSSITTPLLHQSTDNV	20.035	22	353	374	2320.22	4	2	2	0	2	0	2													By MS/MS	By MS/MS	By matching				0	0	0	0	3	0
AT5G13450.1;AT5G13450.2	AT5G13450.1	yes	no	AAIRDACDQAKF	AQFTKDPSVPRGTRLAAIRDACDQAKFAEP	TRLAAIRDACDQAKFAEPTKNFLSLLAENG	115.04	12	110	121	1364.65	2;3	2	2	0	2	1	2							By MS/MS	By MS/MS	By MS/MS										0	0	3	0	0	0
AT3G13235.3;AT3G13235.2;AT3G13235.1	AT3G13235.3	yes	no	AAIRQKGIDE	LYADPFDVEAQRKIEAAIRQKGIDENWEAA	QRKIEAAIRQKGIDENWEAALEHNPEGFAR	83.623	10	173	182	1099.6	2	2	2	0	1	1	2												By MS/MS							0	0	0	1	0	0
AT1G30120.1;AT2G34590.1	AT2G34590.1	no	no	AAIRSENPVILFEHVLLYNLK	MVACSTPYNAKGLMKAAIRSENPVILFEHV	NPVILFEHVLLYNLKESIPDEEYICNLEEA	92.319	21	242	262	2438.37	3;4	1	2	6	2	0	1													By MS/MS	By MS/MS	By MS/MS				0	0	0	0	3	0
AT1G30120.1	AT1G30120.1	yes	yes	AAIRSENPVILFEHVLLYNLKEK	MVACSTPYNAKGLMKAAIRSENPVILFEHV	VILFEHVLLYNLKEKIPDEDYVCNLEEAEM	35.349	23	242	264	2695.51	4	2	3	6	3	1	2													By MS/MS	By MS/MS	By matching				0	0	0	0	3	0
AT3G47630.6;AT3G47630.3;AT3G47630.2;AT3G47630.1;AT3G47630.5;AT3G47630.4	AT3G47630.6	no	no	AAISAALLLLPSK	VDNLDIEDVNSVNKRAAISAALLLLPSKFT	KRAAISAALLLLPSKFTEEDLYAKICSLSY	136.94	13	150	162	1266.79	2	0	0	4	0	0	0	By MS/MS	By MS/MS	By MS/MS													By MS/MS	By MS/MS	By MS/MS	3	0	0	0	0	3
AT3G47630.6;AT3G47630.3;AT3G47630.2;AT3G47630.1;AT3G47630.5;AT3G47630.4	AT3G47630.6	no	no	AAISAALLLLPSKFTEEDLYAK	VDNLDIEDVNSVNKRAAISAALLLLPSKFT	LLLPSKFTEEDLYAKICSLSYMGDLRMFFA	159.83	22	150	171	2363.3	2;3	1	3	7	3	1	1	By MS/MS	By MS/MS	By MS/MS																3	0	0	0	0	0
AT1G57720.2;AT1G57720.1	AT1G57720.2	yes	no	AAISALKRGLE	APRMGYAPFSAPAEEAAISALKRGLEALNT	PAEEAAISALKRGLEALNTHLASNTFLVGH	88.181	11	129	139	1127.67	2	2	1	2	0	1	2										By MS/MS	By MS/MS	By MS/MS							0	0	0	3	0	0
AT1G32220.1	AT1G32220.1	yes	yes	AAISNGIEVVSVSR	VVLGGNGFVGSAICKAAISNGIEVVSVSRS	KAAISNGIEVVSVSRSGRPNFEDSWLDQVT	104.49	14	81	94	1400.76	2	0	1	0	1	0	0	By MS/MS	By MS/MS	By MS/MS													By MS/MS	By matching		3	0	0	0	0	2
AT2G01140.1	AT2G01140.1	yes	yes	AAISQDNGLVPIVEPEIL	SALAVKEAAWGLARYAAISQDNGLVPIVEP	SQDNGLVPIVEPEILLDGDHPIERTLEVAE	193.34	18	205	222	1877.01	2	0	3	1	3	0	0							By MS/MS	By MS/MS	By MS/MS										0	0	3	0	0	0
AT2G01140.1	AT2G01140.1	yes	yes	AAISQDNGLVPIVEPEILLDGDHPIERTL	SALAVKEAAWGLARYAAISQDNGLVPIVEP	PEILLDGDHPIERTLEVAEKVWSEVFFYLA	170.19	29	205	233	3123.65	3	1	6	3	6	0	1							By MS/MS	By MS/MS	By MS/MS										0	0	3	0	0	0
AT3G56690.1	AT3G56690.1	yes	yes	AAISQIEPTEILSYK	EESLEMEEISMRHLKAAISQIEPTEILSYK	AAISQIEPTEILSYKALSEKFQRLVHTDPQ	119.43	15	961	975	1661.89	2	0	2	2	2	0	0	By MS/MS	By MS/MS	By matching											By MS/MS		By MS/MS	By MS/MS	By matching	3	0	0	0	1	3
AT1G65820.1;AT1G65820.3;AT1G65820.2	AT1G65820.1	yes	no	AAITEFLPK	______________________________	______________________________	51.864	9	2	10	988.559	2	0	1	2	1	0	0																By MS/MS	By MS/MS	By MS/MS	0	0	0	0	0	3
AT1G59900.1;AT1G59900.2	AT1G59900.1	yes	no	AAITKKDAIITAYRD	CHLYDGQEAVAIGMEAAITKKDAIITAYRD	AAITKKDAIITAYRDHCIFLGRGGSLHEVF	61.042	15	104	118	1648.91	2;3	3	2	1	1	2	3										By MS/MS	By matching	By MS/MS							0	0	0	3	0	0
AT3G52150.2;AT3G52150.1	AT3G52150.2	yes	no	AAIVALNNSLLE	TGFGFVTFSSEEDVEAAIVALNNSLLEGQK	DVEAAIVALNNSLLEGQKIRVNKA______	76.605	12	233	244	1226.69	2	0	1	3	0	0	0										By MS/MS	By MS/MS	By matching							0	0	0	3	0	0
AT3G25860.1	AT3G25860.1	yes	yes	AAIVVGEGETAPVGAAIGL	DKADMDVETFYDGYLAAIVVGEGETAPVGA	VGEGETAPVGAAIGLLAETEAEIEEAKSKA	73.655	19	110	128	1693.93	2	0	2	0	2	0	0							By MS/MS	By MS/MS											0	0	2	0	0	0
AT5G44730.2;AT5G44730.1	AT5G44730.2	yes	no	AAKAIGLPCPDYKRVHEGF	TLIAYKGELGDYYCMAAKAIGLPCPDYKRV	IGLPCPDYKRVHEGFKLAYTDMAQKYPCFG	47.844	19	34	52	2128.09	3;4	3	2	2	2	2	3							By MS/MS	By matching	By MS/MS										0	0	3	0	0	0
AT3G62530.1	AT3G62530.1	yes	yes	AAKALGFIADE	KILRDVKEHPMVRVEAAKALGFIADEKSRE	VRVEAAKALGFIADEKSREVLQELSGDLDP	102.55	11	171	181	1104.58	2	1	2	2	1	1	1										By MS/MS	By MS/MS	By MS/MS							0	0	0	3	0	0
AT3G62530.1	AT3G62530.1	yes	yes	AAKALGFIADEKSRE	KILRDVKEHPMVRVEAAKALGFIADEKSRE	AAKALGFIADEKSREVLQELSGDLDPIIAK	193.34	15	171	185	1604.85	2;3	3	3	2	2	2	3										By MS/MS	By MS/MS	By MS/MS							0	0	0	3	0	0
AT3G62530.1	AT3G62530.1	yes	yes	AAKALGFIADEKSREVLQE	KILRDVKEHPMVRVEAAKALGFIADEKSRE	LGFIADEKSREVLQELSGDLDPIIAKGCDS	103.17	19	171	189	2074.11	3	3	4	3	3	2	3										By matching	By MS/MS	By MS/MS							0	0	0	3	0	0
AT2G33210.1;AT2G33210.2	AT2G33210.1	yes	no	AAKDIRF	CTSQIGSRLNSTRNYAAKDIRFGVEARALM	RLNSTRNYAAKDIRFGVEARALMLRGVEDL	81.32	7	33	39	819.46	2	2	1	0	1	1	2							By MS/MS	By matching	By MS/MS										0	0	3	0	0	0
AT1G66430.1	AT1G66430.1	yes	yes	AAKEAGVILSYDPNLR	LITEPCKSAHISAAKAAKEAGVILSYDPNL	AKEAGVILSYDPNLRLPLWPSADNAREEIL	91.993	16	215	230	1715.92	2;3	1	2	3	2	1	1	By MS/MS	By MS/MS	By MS/MS																3	0	0	0	0	0
AT5G26830.1	AT5G26830.1	yes	yes	AAKEAQPFER	LSDNHFPSIEAGAAKAAKEAQPFERIEVTK	AGAAKAAKEAQPFERIEVTKDQALEMFSEN	113.46	10	203	212	1145.58	2;3	1	2	1	2	1	1	By MS/MS	By MS/MS	By MS/MS																3	0	0	0	0	0
AT1G18070.1;AT1G18070.2;AT1G18070.3	AT1G18070.1	yes	no	AAKEEAEDVAEANK	VHNPAKAKEKAAQEKAAKEEAEDVAEANKK	KAAKEEAEDVAEANKKRHLNVVFIGHVDAG	132.9	14	85	98	1473.69	2	1	5	0	5	1	1	By MS/MS	By MS/MS																	2	0	0	0	0	0
AT4G23590.1	AT4G23590.1	yes	yes	AAKEFLEITSK	LHDLNGVFRSTKVLKAAKEFLEITSKPPTV	KVLKAAKEFLEITSKPPTVIQAAIPTILEK	34.779	11	274	284	1235.68	2	1	2	2	2	1	1	By MS/MS	By matching																	2	0	0	0	0	0
AT2G31170.1;AT2G31170.3;AT2G31170.2	AT2G31170.1	yes	no	AAKEGEPFWESPWGR	VDTRKKHPADFALWKAAKEGEPFWESPWGR	AAKEGEPFWESPWGRGRPGWHIECSAMSAA	110.58	15	248	262	1745.82	2;3	1	3	3	3	1	1	By MS/MS	By MS/MS	By MS/MS																3	0	0	0	0	0
AT5G04280.1	AT5G04280.1	yes	yes	AAKEGSRIFVGGLSPEVT	______________________________	EGSRIFVGGLSPEVTDRDLERAFSRFGDIL	80.379	18	2	19	1816.97	2	2	2	2	2	1	2					By MS/MS	By matching													0	2	0	0	0	0
AT3G23990.1	AT3G23990.1	yes	yes	AAKEIKF	NARQVSSRMSWSRNYAAKEIKFGVEARALM	RMSWSRNYAAKEIKFGVEARALMLKGVEDL	72.492	7	32	38	805.47	1	2	1	0	1	2	2							By MS/MS	By matching	By MS/MS										0	0	3	0	0	0
AT1G51980.1;AT1G51980.2	AT1G51980.1	yes	no	AAKELKDVAGGKVNQAHL	YGCSSPQFAAKAIELAAKELKDVAGGKVNQ	ELKDVAGGKVNQAHLDRAKAATKSAVLMNL	169.52	18	399	416	1848.02	2;3;4	3	2	1	2	3	3							By MS/MS	By MS/MS	By MS/MS										0	0	3	0	0	0
AT1G22280.1;AT1G22280.3	AT1G22280.1	yes	no	AAKELTAEALR	EEAMEIARRVKDPQKAAKELTAEALRRESK	DPQKAAKELTAEALRRESKDDISCVVVRFR	47.334	11	256	266	1171.66	2	1	2	2	2	1	1		By MS/MS	By matching																2	0	0	0	0	0
AT3G56210.4;AT3G56210.2;AT3G56210.1;AT3G56210.5	AT3G56210.4	yes	no	AAKFLGSNGALSIVKSTPNSLE	KEALKALAALSKSGEAAKFLGSNGALSIVK	NGALSIVKSTPNSLEDSDISTYKSNILEKL	108.41	22	145	166	2203.18	3	2	1	4	0	2	2										By MS/MS	By MS/MS	By MS/MS							0	0	0	3	0	0
AT1G04980.1	AT1G04980.1	yes	yes	AAKGGKGNLPIDGTME	KSGFEVKHLKDFVKEAAKGGKGNLPIDGTM	AKGGKGNLPIDGTMEIVKTEAWDGKDGEVV	99.589	16	392	407	1557.78	2	2	2	2	1	2	2											By MS/MS	By matching							0	0	0	2	0	0
AT3G58840.2;AT3G58840.1	AT3G58840.2	yes	no	AAKGISDYDQGGVK	______________________________	RAAKGISDYDQGGVKTTELERKIEDMENKN	58.313	14	8	21	1407.7	2	1	2	1	2	1	1		By MS/MS	By MS/MS																2	0	0	0	0	0
ATCG00480.1	ATCG00480.1	yes	yes	AAKGIYPAVDPLDSTSTM	TFAHLDATTVLSRGLAAKGIYPAVDPLDST	GIYPAVDPLDSTSTMLQPRIVGEEHYETAQ	106.97	18	357	374	1835.9	2	1	2	2	2	1	1							By MS/MS	By MS/MS											0	0	2	0	0	0
AT3G13860.1	AT3G13860.1	yes	yes	AAKGKYVDMVKAGIIDPVKVIRTALTD	VGKLLEQDDCNFGFDAAKGKYVDMVKAGII	GIIDPVKVIRTALTDAASVSLLLTTTEASV	53.21	27	511	537	2871.63	4	5	3	3	2	4	5										By MS/MS	By MS/MS	By MS/MS							0	0	0	3	0	0
AT2G05710.1	AT2G05710.1	yes	yes	AAKGPMLQGVKAVIAKSF	ILAGAEYGSGSSRDWAAKGPMLQGVKAVIA	GPMLQGVKAVIAKSFERIHRSNLVGMGIIP	129.04	18	880	897	1815.04	2;3	3	0	2	0	3	3							By MS/MS	By MS/MS	By MS/MS										0	0	3	0	0	0
AT5G63420.1	AT5G63420.1	yes	yes	AAKGRVITTQF	ISEKVVADALVRNVMAAKGRVITTQFASNI	RNVMAAKGRVITTQFASNIHRLGSIKAAAD	69.915	11	325	335	1190.68	2	2	0	0	0	1	2							By matching	By MS/MS	By matching										0	0	3	0	0	0
AT2G45790.1	AT2G45790.1	yes	yes	AAKIPGVIALF	______________________________	______________________________	67.464	11	2	12	1098.68	2	1	0	1	0	1	1				By MS/MS	By MS/MS	By MS/MS													0	3	0	0	0	0
AT2G45790.1	AT2G45790.1	yes	yes	AAKIPGVIALFDVDGTLTAPRKE	______________________________	ALFDVDGTLTAPRKEATPELLDFIRELRKV	90.89	23	2	24	2381.33	3	3	3	3	2	2	3										By MS/MS	By matching	By MS/MS							0	0	0	3	0	0
AT5G66170.3;AT5G66170.1;AT5G66170.2	AT5G66170.3	yes	no	AAKIVNIPYMLNTPQGRVKNQE	LDVRTQDEFRRGHCEAAKIVNIPYMLNTPQ	PYMLNTPQGRVKNQEFLEQVSSLLNPADDI	13.062	22	48	69	2483.33	3	3	1	3	0	2	3											By MS/MS								0	0	0	1	0	0
AT1G44170.1;AT1G44170.2	AT1G44170.1	yes	no	AAKKVFGSAEASNLVT	______________________________	AKKVFGSAEASNLVTELRRSFDDGVTRGYE	69.641	16	2	17	1591.86	2	2	1	2	1	2	2				By MS/MS		By MS/MS													0	2	0	0	0	0
AT1G44170.1;AT1G44170.2	AT1G44170.1	yes	no	AAKKVFGSAEASNLVTELRRSF	______________________________	SAEASNLVTELRRSFDDGVTRGYEWRVTQL	69.369	22	2	23	2380.29	4	4	2	3	2	2	4				By MS/MS	By matching	By matching													0	3	0	0	0	0
AT5G17920.2;AT5G17920.1	AT5G17920.2	yes	no	AAKLIRSQLASAK	RKYTEVKPALKNMVDAAKLIRSQLASAK__	VDAAKLIRSQLASAK_______________	71.219	13	753	765	1355.82	2	2	0	2	0	1	2										By MS/MS	By matching	By matching							0	0	0	3	0	0
AT4G27585.1	AT4G27585.1	yes	yes	AAKMDQVNRAQGE	NIADGKKSSVILASEAAKMDQVNRAQGEAE	SEAAKMDQVNRAQGEAEAILARAQATAKGL	123.92	13	256	268	1416.68	2;3	2	2	1	1	1	2										By MS/MS	By MS/MS	By MS/MS							0	0	0	3	0	0
AT4G27585.1	AT4G27585.1	yes	yes	AAKMDQVNRAQGEAE	NIADGKKSSVILASEAAKMDQVNRAQGEAE	AAKMDQVNRAQGEAEAILARAQATAKGLVL	217.2	15	256	270	1616.76	2;3	2	3	1	2	1	2										By MS/MS	By MS/MS	By MS/MS							0	0	0	3	0	0
AT1G31180.1;AT1G31180.2	AT1G31180.1	yes	no	AAKMIEDAVVDALNK	LSAAMLLKYGLGEEKAAKMIEDAVVDALNK	AAKMIEDAVVDALNKGFRTGDIYSPGNKLV	146.37	15	356	370	1586.83	2;3	1	3	2	3	1	1	By MS/MS	By MS/MS	By MS/MS																3	0	0	0	0	0
AT4G39660.1;AT4G39660.2	AT4G39660.1	yes	no	AAKMPGNL	TIYLHHAIGDFAEALAAKMPGNLKVVYFVN	GDFAEALAAKMPGNLKVVYFVNSGSEANEL	69.093	8	147	154	800.421	2	1	0	1	0	1	1							By matching	By MS/MS											0	0	2	0	0	0
AT4G39660.1;AT4G39660.2	AT4G39660.1	yes	no	AAKMPGNLKVVY	TIYLHHAIGDFAEALAAKMPGNLKVVYFVN	EALAAKMPGNLKVVYFVNSGSEANELAMMM	88.181	12	147	158	1289.72	2	2	0	2	0	2	2							By matching	By MS/MS	By matching										0	0	3	0	0	0
AT4G39660.1;AT4G39660.2	AT4G39660.1	yes	no	AAKMPGNLKVVYF	TIYLHHAIGDFAEALAAKMPGNLKVVYFVN	ALAAKMPGNLKVVYFVNSGSEANELAMMMA	67.881	13	147	159	1436.79	2	2	0	3	0	2	2								By MS/MS	By matching										0	0	2	0	0	0
AT5G28540.1;AT5G42020.3;AT5G42020.1;AT5G42020.2	AT5G42020.3	no	no	AAKNQAAVNPE	PSWVGFTDSERLIGEAAKNQAAVNPERTVF	LIGEAAKNQAAVNPERTVFDVKRLIGRKFE	111.39	11	90	100	1111.56	2	1	1	0	0	1	1										By MS/MS	By MS/MS	By MS/MS							0	0	0	3	0	0
AT1G29880.1	AT1G29880.1	yes	yes	AAKPEIDAAIEQLNK	VEAQGNAVRALKASRAAKPEIDAAIEQLNK	AAKPEIDAAIEQLNKLKLEKSTVEKELQSI	135.13	15	73	87	1609.87	2;3	1	3	1	3	1	1	By MS/MS	By MS/MS	By MS/MS													By MS/MS	By MS/MS	By MS/MS	3	0	0	0	0	3
AT2G42710.1	AT2G42710.1	yes	yes	AAKPKDQKSEPKNVESTENLQSPESANW	NESRKKAVTIEPVSYAAKPKDQKSEPKNVE	VESTENLQSPESANWTREEIRYVKDSPSIN	76.831	28	69	96	3111.51	3;4	4	5	1	5	4	4							By MS/MS	By MS/MS	By MS/MS										0	0	3	0	0	0
AT5G43970.1	AT5G43970.1	yes	yes	AAKRIGAGKSGGG	______________________________	______________________________	90.689	13	2	14	1128.64	2;3	3	0	0	0	2	3				By MS/MS	By MS/MS	By MS/MS													0	3	0	0	0	0
AT5G43970.1	AT5G43970.1	yes	no	AAKRIGAGKSGGGDPNIL	______________________________	RIGAGKSGGGDPNILARISNSEIVSQGRRA	73.891	18	2	19	1680.93	2;3	3	1	0	1	2	3							By MS/MS	By MS/MS	By MS/MS										0	0	3	0	0	0
AT5G43970.1	AT5G43970.1	no	no	AAKRIGAGKSGGGDPNILARISNS	______________________________	SGGGDPNILARISNSEIVSQGRRAAGDAVE	NaN	24	2	25	2309.26	4	4	1	1	1	2	4					By matching														0	1	0	0	0	0
AT5G43970.1	AT5G43970.1	yes	yes	AAKRIGAGKSGGGDPNILARISNSEIVSQGRRAAG	______________________________	ISNSEIVSQGRRAAGDAVEVSKKLLRSTGK	175.28	35	2	36	3433.86	5;6	6	2	1	2	2	6				By MS/MS	By MS/MS	By MS/MS													0	3	0	0	0	0
AT4G21470.1	AT4G21470.1	yes	yes	AAKRLKKDPADCLVIE	DEVSKGKPSPDIFLEAAKRLKKDPADCLVI	AKRLKKDPADCLVIEDSVPGVMAGKAAGTK	38.584	16	159	174	1826.01	3	4	3	2	2	3	4										By matching	By matching	By MS/MS							0	0	0	3	0	0
AT1G64220.1	AT1G64220.1	yes	yes	AAKSTLKIKGKAKPSKGSSSSSSSSASSKYKVFK	______________________________	SSSSSSASSKYKVFKDWTNWSLQKAKVATH	101.67	34	2	35	3446.91	5;6;7	8	0	3	0	8	8				By MS/MS	By MS/MS	By MS/MS													0	3	0	0	0	0
AT1G10510.1	AT1G10510.1	yes	yes	AAKVDREAKQRLNEF	VKWSIGAGTNLLQGFAAKVDREAKQRLNEF	AAKVDREAKQRLNEFAKELRSFRSVDMSGC	45.183	15	151	165	1773.95	3	4	3	1	3	2	4							By MS/MS	By MS/MS	By matching										0	0	3	0	0	0
AT4G16155.1	AT4G16155.1	yes	yes	AAKVDSPASVTAQSVK	HAHPTLSEVVDELFKAAKVDSPASVTAQSV	AKVDSPASVTAQSVKVTV____________	61.23	16	612	627	1557.84	2	1	1	0	1	1	1	By MS/MS	By MS/MS																	2	0	0	0	0	0
AT4G16155.1	AT4G16155.1	yes	yes	AAKVDSPASVTAQSVKVTV	HAHPTLSEVVDELFKAAKVDSPASVTAQSV	DSPASVTAQSVKVTV_______________	110.14	19	612	630	1857.02	3	2	1	0	1	2	2	By MS/MS	By MS/MS	By MS/MS																3	0	0	0	0	0
AT4G02510.4;AT4G02510.3;AT4G02510.2;AT4G02510.1	AT4G02510.4	yes	no	AAKVEPDEPKVGVE	AYDGNFELAVKEISEAAKVEPDEPKVGVEV	EAAKVEPDEPKVGVEVEELPVSESLKVGSV	126.21	14	537	550	1466.76	2	2	4	0	3	2	2										By MS/MS	By MS/MS	By MS/MS							0	0	0	3	0	0
AT2G20420.1	AT2G20420.1	yes	yes	AAKVVDGLAPKAADRKDSIE	IKVPIDVFAGITDEDAAKVVDGLAPKAADR	DGLAPKAADRKDSIEQVKKLYELFRKTDCT	80.049	20	194	213	2053.12	2;3;4	4	4	1	3	3	4										By MS/MS	By MS/MS	By MS/MS							0	0	0	3	0	0
AT3G44370.1;AT3G44370.2	AT3G44370.1	yes	no	AAKYLRRVVAYDPSFSE	VLYSSAIFNEGRREEAAKYLRRVVAYDPSF	KYLRRVVAYDPSFSELLKQCEEDDTIPTSS	88.24	17	526	542	1971.02	3	3	2	4	1	1	3										By MS/MS	By MS/MS	By MS/MS							0	0	0	3	0	0
AT3G12490.1;AT3G12490.2	AT3G12490.1	yes	no	AAKYNMLLKLKRGEKEE	ELLEVVHAKAEVTGEAAKYNMLLKLKRGEK	KYNMLLKLKRGEKEEKFKVEVHKNHEGALH	62.398	17	161	177	2020.11	3;4	5	3	5	2	4	5										By MS/MS	By MS/MS	By MS/MS							0	0	0	3	0	0
AT3G56490.1	AT3G56490.1	yes	yes	AALAATPSDSPTIFDKIISKE	SHFSPASAVMASEKEAALAATPSDSPTIFD	PSDSPTIFDKIISKEIPSTVVFEDDKVLAF	135.5	21	25	45	2174.15	2;3	2	3	2	2	2	2										By MS/MS	By MS/MS	By MS/MS							0	0	0	3	0	0
AT3G56490.1	AT3G56490.1	yes	yes	AALAATPSDSPTIFDKIISKEIPSTVVFE	SHFSPASAVMASEKEAALAATPSDSPTIFD	DKIISKEIPSTVVFEDDKVLAFRDITPQGP	25.664	29	25	53	3046.61	3	2	4	3	3	2	2										By matching	By MS/MS								0	0	0	2	0	0
AT5G56730.1	AT5G56730.1	yes	yes	AALALAVK	GLIYYVRRNSKPRMRAALALAVKVGSVLEE	NSKPRMRAALALAVKVGSVLEEEDQRGVAH	51.456	8	63	70	755.491	2	0	0	2	0	0	0	By MS/MS	By MS/MS	By MS/MS													By MS/MS	By MS/MS	By MS/MS	3	0	0	0	0	3
AT2G33585.1	AT2G33585.1	yes	yes	AALAMADTNQYVEK	WIKPEQDLKKEQEARAALAMADTNQYVEKR	RAALAMADTNQYVEKRKPIADPQVTGLIYG	205.09	14	155	168	1523.73	2	0	2	3	2	0	0	By MS/MS	By MS/MS	By MS/MS													By MS/MS	By MS/MS	By MS/MS	3	0	0	0	0	3
AT2G33585.1	AT2G33585.1	yes	yes	AALAMADTNQYVEKR	WIKPEQDLKKEQEARAALAMADTNQYVEKR	AALAMADTNQYVEKRKPIADPQVTGLIYGN	214.78	15	155	169	1679.83	2;3	1	2	3	2	1	1	By MS/MS	By MS/MS	By MS/MS																3	0	0	0	0	0
AT2G17390.1;AT4G35450.3;AT4G35450.2;AT4G35450.1;AT4G35450.5;AT4G35450.4	AT2G17390.1	no	no	AALASGGNKDEEDSEGR	IVHQTASLGDVEGLKAALASGGNKDEEDSE	LASGGNKDEEDSEGRTALHFACGYGEVRCA	98.167	17	238	254	1704.76	3	1	5	1	5	1	1	By MS/MS	By MS/MS	By MS/MS													By MS/MS	By MS/MS	By MS/MS	3	0	0	0	0	3
AT1G07210.1	AT1G07210.1	yes	yes	AALAYNMDE	TFDPSSDGVDGKLKEAALAYNMDEGDGFKE	DGKLKEAALAYNMDEGDGFKEYSFRPDFNN	101.41	9	117	125	996.422	1	0	2	3	1	0	0										By MS/MS	By MS/MS	By MS/MS							0	0	0	3	0	0
AT1G07210.1	AT1G07210.1	yes	yes	AALAYNMDEGDGFKE	TFDPSSDGVDGKLKEAALAYNMDEGDGFKE	AALAYNMDEGDGFKEYSFRPDFNNSWGMNN	187.51	15	117	131	1629.7	2	1	4	4	3	1	1										By MS/MS	By MS/MS	By matching							0	0	0	3	0	0
AT3G24180.2;AT3G24180.1	AT3G24180.2	yes	no	AALDLVHDALTNYK	TYDRRYTKFYGTSPRAALDLVHDALTNYKR	RAALDLVHDALTNYKRWEEDIEAWQNPILR	183.08	14	406	419	1542.8	2;3	0	2	4	2	0	0	By MS/MS		By MS/MS													By MS/MS	By MS/MS	By MS/MS	2	0	0	0	0	3
AT2G17265.1	AT2G17265.1	yes	yes	AALEAGAFGCTISGAGPTAVAVIDSEEK	PTRAPLIPGMEAVKKAALEAGAFGCTISGA	GAGPTAVAVIDSEEKGQVIGEKMVEAFWKV	80.389	28	303	330	2691.31	3	0	4	2	4	0	0	By MS/MS	By MS/MS	By matching										By MS/MS	By matching		By matching	By MS/MS	By matching	3	0	0	0	2	3
AT1G06200.1;AT1G06200.2	AT1G06200.1	yes	no	AALEGSEMVSSDEKDEPF	LKDPNETNKYIVRRLAALEGSEMVSSDEKD	EGSEMVSSDEKDEPFVLEKDQCWVVAENQE	130.65	18	107	124	1939.84	2	1	6	2	6	1	1							By MS/MS	By MS/MS	By MS/MS										0	0	3	0	0	0
AT3G48110.1	AT3G48110.1	yes	yes	AALEKVAEKVSEDPR	PLGVASEPVPPVCHRAALEKVAEKVSEDPR	AALEKVAEKVSEDPRSFIIEIGTEEMPPQD	120.21	15	370	384	1640.87	3	2	4	1	4	2	2	By MS/MS	By MS/MS	By MS/MS																3	0	0	0	0	0
AT4G05400.3;AT4G05400.2;AT4G05400.1	AT4G05400.3	yes	no	AALEPDLTPFPANR	LKKSAIEALPENLKKAALEPDLTPFPANRG	KAALEPDLTPFPANRGMATLTPPIEGYLEK	228.54	14	207	220	1510.78	2;3	0	2	3	2	0	0	By MS/MS	By MS/MS	By MS/MS													By MS/MS	By MS/MS	By MS/MS	3	0	0	0	0	3
AT4G05400.3;AT4G05400.2;AT4G05400.1	AT4G05400.3	yes	no	AALEPDLTPFPANRGMATLTPPIEGYLEK	LKKSAIEALPENLKKAALEPDLTPFPANRG	GMATLTPPIEGYLEKVMDAAKKSSSKEKLR	193.64	29	207	235	3111.6	3;4	1	4	7	4	0	1													By MS/MS	By MS/MS	By MS/MS				0	0	0	0	3	0
AT3G25660.1	AT3G25660.1	yes	yes	AALEQNDILISPAAPSAAYK	KRAQQVRTLIRKDFKAALEQNDILISPAAP	NDILISPAAPSAAYKIGEKKDDPLAMYAGD	189.07	20	434	453	2042.07	2;3	0	2	3	2	0	0	By MS/MS	By MS/MS	By MS/MS										By MS/MS	By MS/MS	By MS/MS	By MS/MS		By MS/MS	3	0	0	0	3	2
AT2G05990.2;AT2G05990.1	AT2G05990.2	yes	no	AALESDTR	ERIIPGYGGGMSSAKAALESDTRVLAYEAG	GGMSSAKAALESDTRVLAYEAGRKSNIRVN	75.243	8	283	290	861.419	2	0	2	1	2	0	0	By MS/MS	By MS/MS	By MS/MS													By MS/MS	By MS/MS	By MS/MS	3	0	0	0	0	3
AT2G05990.2;AT2G05990.1	AT2G05990.2	yes	no	AALESDTRVLAYEAGRK	ERIIPGYGGGMSSAKAALESDTRVLAYEAG	LESDTRVLAYEAGRKSNIRVNTISAGPLGS	126.32	17	283	299	1848.97	3;4	2	3	3	3	0	2													By MS/MS	By MS/MS	By MS/MS				0	0	0	0	3	0
AT5G19690.1	AT5G19690.1	yes	yes	AALESPLPGTPTAMR	______________________________	AALESPLPGTPTAMRNAFGNVLSVLILVLI	73.655	15	2	16	1510.78	2	0	1	3	1	0	0																By MS/MS	By MS/MS	By matching	0	0	0	0	0	3
AT2G45060.1	AT2G45060.1	yes	yes	AALGESSSSEM	______________________________	______________________________	125.5	11	2	12	1067.44	2	0	2	1	2	0	0				By MS/MS	By MS/MS	By matching													0	3	0	0	0	0
AT2G45060.1	AT2G45060.1	yes	yes	AALGESSSSEMDNAK	______________________________	AALGESSSSEMDNAKSPEIQQSSPVHPPEY	248.69	15	2	16	1495.65	2	0	3	2	3	0	0	By MS/MS	By MS/MS	By MS/MS										By MS/MS	By MS/MS	By MS/MS	By MS/MS	By MS/MS	By MS/MS	3	0	0	0	3	3
AT2G45060.1	AT2G45060.1	yes	yes	AALGESSSSEMDNAKSPEIQQSSPVHPPEYQK	______________________________	EIQQSSPVHPPEYQKIATTTVENAASWIDD	71.299	32	2	33	3427.58	3;4	1	5	3	5	1	1													By MS/MS	By MS/MS	By MS/MS				0	0	0	0	3	0
AT3G58830.2;AT3G58830.1;AT3G58830.3	AT3G58830.2	yes	no	AALGQRINIEGIVSSVSVVVK	KGLAISSNMWWADLKAALGQRINIEGIVSS	INIEGIVSSVSVVVKDRQFVLPHVSVKDLR	36.053	21	131	151	2138.24	3	1	1	1	1	0	1													By matching	By MS/MS	By MS/MS				0	0	0	0	3	0
AT5G65205.1	AT5G65205.1	yes	yes	AALHALTDTLR	IMAPGPWAGVYTASKAALHALTDTLRLELK	TASKAALHALTDTLRLELKPFGIDVINIVP	105.36	11	158	168	1180.66	2	0	1	3	1	0	0	By MS/MS	By MS/MS	By MS/MS																3	0	0	0	0	0
AT1G07510.1;AT2G29080.1	AT2G29080.1	no	no	AALIAARHE	TPGFAGADIANVCNEAALIAARHEGATVTM	ANVCNEAALIAARHEGATVTMAHFESAIDR	137.88	9	540	548	950.53	2	1	1	1	0	0	1										By MS/MS	By MS/MS	By MS/MS							0	0	0	3	0	0
AT3G16950.1;AT3G16950.2;AT4G16155.1	AT3G16950.1	no	no	AALIATGRAPFTNGLGLE	IDAKTKEPKDTLEVDAALIATGRAPFTNGL	IATGRAPFTNGLGLENVNVVTQRGFIPVDE	109.47	18	351	368	1770.96	2	1	1	4	0	0	1										By matching	By MS/MS	By MS/MS							0	0	0	3	0	0
AT3G47390.2;AT3G47390.1	AT3G47390.2	yes	no	AALIGRSTLRQKPE	YDCVEKIRTARSPEEAALIGRSTLRQKPEL	EAALIGRSTLRQKPELVRNDWEDVKIEVMY	50.09	14	496	509	1538.89	3	3	1	2	0	1	3										By matching		By MS/MS							0	0	0	2	0	0
AT1G74050.1;AT1G74060.1	AT1G74050.1	yes	no	AALIKAIE	KEIPQVKKDDQKAVDAALIKAIEAVPELKT	DDQKAVDAALIKAIEAVPELKTYLGARFSL	82.716	8	200	207	827.512	2	1	1	1	0	1	1										By MS/MS	By MS/MS	By MS/MS							0	0	0	3	0	0
AT1G18540.1	AT1G18540.1	yes	yes	AALIKSIE	KEIPQEKKEDQKTVDAALIKSIEAVPELKV	EDQKTVDAALIKSIEAVPELKVYLGARFSL	42.835	8	200	207	843.507	2	1	1	1	0	1	1										By MS/MS		By matching							0	0	0	2	0	0
AT2G35795.1;AT3G09700.1;AT5G03030.1;AT5G03030.2	AT2G35795.1	no	no	AALILGVRE	KFYEGGFQPTMTKREAALILGVRESVAAEK	TMTKREAALILGVRESVAAEKVKEAHRKVM	117.39	9	54	62	940.571	2	1	1	2	0	0	1										By MS/MS	By MS/MS	By MS/MS							0	0	0	3	0	0
AT2G34630.2;AT2G34630.1	AT2G34630.2	yes	no	AALKNTEVVALL	VLAGDFLLSRACGALAALKNTEVVALLATA	GALAALKNTEVVALLATAVEHLVTGETMEI	55.235	12	221	232	1240.74	2	1	1	2	1	1	1								By matching	By MS/MS										0	0	2	0	0	0
AT5G14590.1	AT5G14590.1	yes	yes	AALKYNVAIKCATITPDEGRVKE	NRDATDDKVTVESAEAALKYNVAIKCATIT	IKCATITPDEGRVKEFGLKSMWRSPNGTIR	35.225	23	135	157	2546.35	4	4	3	2	2	3	4										By matching	By matching	By MS/MS							0	0	0	3	0	0
AT2G01970.1;AT1G14670.1	AT2G01970.1	no	no	AALLFVR	ICYGFFLMLGTVGFRAALLFVRHIYRSIKC	MLGTVGFRAALLFVRHIYRSIKCE______	60.001	7	577	583	788.491	2	0	0	3	0	0	0																By MS/MS			0	0	0	0	0	1
AT3G16370.1	AT3G16370.1	yes	yes	AALLNHAIPLYQQVEYFK	IGANFASAASGYDDKAALLNHAIPLYQQVE	LNHAIPLYQQVEYFKEYKSKLIKIAGSKKA	100.07	18	121	138	2117.13	3	0	1	6	1	0	0													By MS/MS	By MS/MS	By MS/MS	By matching	By MS/MS		0	0	0	0	3	2
AT3G49080.1	AT3G49080.1	yes	yes	AALLRPLAETK	NEKEFDVYFPMLDHRAALLRPLAETKTLGR	LDHRAALLRPLAETKTLGRWDIKCTVKGGG	199.54	11	346	356	1181.71	2;3	1	1	3	1	0	1																By MS/MS	By MS/MS	By MS/MS	0	0	0	0	0	3
AT5G26860.1;AT3G05780.1	AT5G26860.1	no	no	AALLSLIE	RGDCGVKPEQVEVSDAALLSLIENYCREAG	EQVEVSDAALLSLIENYCREAGVRNLQKQI	80.294	8	635	642	828.496	1	0	1	3	0	0	0										By matching	By MS/MS								0	0	0	2	0	0
AT3G27110.2;AT3G27110.1;AT3G27110.4;AT3G27110.3;AT3G27110.5	AT3G27110.2	yes	no	AALLVAQDPK	QLLRWLRSAELTCDRAALLVAQDPKVVVSV	LTCDRAALLVAQDPKVVVSVLMKLAGGCPS	62.969	10	246	255	1024.59	2	0	1	2	1	0	0																By MS/MS	By MS/MS	By matching	0	0	0	0	0	3
AT2G20450.1	AT2G20450.1	yes	yes	AALNDFDR	EKSSWGRKLIVQKRRAALNDFDRFKIMLAK	LIVQKRRAALNDFDRFKIMLAKIKRAGIVR	75.243	8	100	107	920.435	2	0	2	2	2	0	0	By MS/MS	By MS/MS	By matching													By matching	By MS/MS	By MS/MS	3	0	0	0	0	3
AT5G05520.1	AT5G05520.1	yes	yes	AALNFGIAGGITFPWGSGYK	QEIDLRYAVPLGFYRAALNFGIAGGITFPW	GIAGGITFPWGSGYKSRASCVPERFFLGGN	157.54	20	344	363	2026.03	2;3	0	0	5	0	0	0	By MS/MS	By MS/MS	By matching													By MS/MS	By MS/MS	By matching	3	0	0	0	0	3
AT5G63420.1	AT5G63420.1	yes	yes	AALNLASYGSSHAFK	KDLLIVTTGSQAEPRAALNLASYGSSHAFK	AALNLASYGSSHAFKLTKEDIILYSAKVIP	153.25	15	410	424	1535.77	2	0	0	4	0	0	0	By MS/MS	By MS/MS	By MS/MS													By MS/MS	By MS/MS	By MS/MS	3	0	0	0	0	3
AT1G09620.1	AT1G09620.1	yes	yes	AALNLAYQNFSK	AYEISETEVFILTERAALNLAYQNFSKNPQ	TERAALNLAYQNFSKNPQEPSCLVELTGYD	199.54	12	334	345	1338.69	2	0	0	4	0	0	0	By MS/MS	By MS/MS	By MS/MS													By MS/MS	By MS/MS	By MS/MS	3	0	0	0	0	3
AT2G47510.3;AT2G47510.2;AT2G47510.1	AT2G47510.3	yes	no	AALNLGVLTAEE	AVAKKAHKEGCTLKEAALNLGVLTAEEFDT	LKEAALNLGVLTAEEFDTLVVPEKMIGPSD	158.57	12	466	477	1199.64	1	0	2	3	1	0	0										By MS/MS	By MS/MS	By MS/MS							0	0	0	3	0	0
AT5G53460.3;AT5G53460.2;AT5G53460.1	AT5G53460.3	yes	no	AALNLQHGAMK	QQMYILRRVSMVAIRAALNLQHGAMKDFYI	VAIRAALNLQHGAMKDFYICSLSSRTIVYK	100.84	11	276	286	1152.61	2	0	0	3	0	0	0	By matching	By MS/MS	By matching													By matching		By MS/MS	3	0	0	0	0	2
AT2G17265.1	AT2G17265.1	yes	yes	AALPTEIPMVHHVWNSSQAAALVAAVLEGDAVMLGK	VLVSPDFEAPTKKMRAALPTEIPMVHHVWN	LVAAVLEGDAVMLGKALSSDKIVEPTRAPL	90.316	36	243	278	3695.92	3;4	0	3	7	3	0	0	By MS/MS	By MS/MS	By MS/MS													By MS/MS	By matching		3	0	0	0	0	2
AT5G05730.1;AT5G05730.2;AT3G55870.2	AT5G05730.1	no	no	AALPVGTVSGAPK	TGELQDGLTCWDVLRAALPVGTVSGAPKVK	LRAALPVGTVSGAPKVKAMELIDELEPTRR	101.82	13	476	488	1166.67	2	0	0	1	0	0	0	By MS/MS	By MS/MS	By MS/MS													By MS/MS	By MS/MS	By MS/MS	3	0	0	0	0	3
AT2G28000.1	AT2G28000.1	yes	yes	AALQAGIDK	VRANVKEIAFDQHSRAALQAGIDKLADCVG	FDQHSRAALQAGIDKLADCVGLTLGPRGRN	81.642	9	59	67	885.492	2	0	1	1	1	0	0	By MS/MS	By MS/MS	By MS/MS													By MS/MS	By MS/MS	By MS/MS	3	0	0	0	0	3
AT3G45010.1	AT3G45010.1	yes	yes	AALQMLQNWMQGK	KVHDAGHMVPMDQPKAALQMLQNWMQGKLS	PKAALQMLQNWMQGKLSTPTGRTAHQ____	142.56	13	487	499	1517.75	2	0	0	5	0	0	0	By MS/MS	By MS/MS											By matching	By MS/MS					2	0	0	0	2	0
AT5G05000.3;AT5G05000.2;AT5G05000.1	AT5G05000.3	yes	no	AALQTLR	______________________________	______________________________	100.75	7	2	8	771.46	2	0	0	2	0	0	0	By MS/MS	By MS/MS	By MS/MS														By MS/MS	By MS/MS	3	0	0	0	0	2
AT5G05000.3;AT5G05000.2;AT5G05000.1	AT5G05000.3	yes	no	AALQTLREWIGIQQFPPATQSK	______________________________	EWIGIQQFPPATQSKLLEILGKYKEEDVSS	157.98	22	2	23	2482.33	3	1	1	4	1	0	1													By MS/MS	By MS/MS	By MS/MS				0	0	0	0	3	0
AT5G45620.2;AT5G45620.1	AT5G45620.2	yes	no	AALQYLESLK	______________________________	______________________________	108.3	10	2	11	1134.63	2	0	1	4	1	0	0	By MS/MS	By MS/MS	By matching										By MS/MS	By MS/MS	By MS/MS	By MS/MS	By matching	By MS/MS	3	0	0	0	3	3
AT4G19006.1;AT4G19006.2	AT4G19006.1	yes	no	AALQYLESQK	______________________________	______________________________	115.86	10	2	11	1149.6	2	0	1	3	1	0	0	By MS/MS	By MS/MS	By MS/MS										By matching	By MS/MS	By matching	By MS/MS	By matching	By MS/MS	3	0	0	0	3	3
AT2G42790.1	AT2G42790.1	yes	yes	AALSDDYFVK	VGKDPLIEVAVALEKAALSDDYFVKRKLYP	VALEKAALSDDYFVKRKLYPNVDFYSGLIY	96.311	10	397	406	1127.55	2	0	2	3	2	0	0	By MS/MS	By MS/MS	By MS/MS										By MS/MS	By MS/MS	By MS/MS	By MS/MS	By MS/MS	By matching	3	0	0	0	3	3
AT3G58750.1	AT3G58750.1	no	no	AALSDEYFVK	VGRDPLIEVAVALEKAALSDEYFVKRKLYP	VALEKAALSDEYFVKRKLYPNVDFYSGLIY	118.06	10	402	411	1141.57	2	0	2	3	2	0	0	By MS/MS	By MS/MS	By MS/MS										By matching	By MS/MS		By matching	By MS/MS	By MS/MS	3	0	0	0	2	3
AT1G55450.1;AT1G55450.2	AT1G55450.1	yes	no	AALSDKLADAYQNAR	______________________________	AALSDKLADAYQNARPRYPIDWFTKLAART	95.656	15	2	16	1605.81	2;3	1	2	3	2	1	1	By MS/MS	By MS/MS	By MS/MS																3	0	0	0	0	0
AT1G73980.3;AT1G73980.2;AT1G73980.1	AT1G73980.3	yes	no	AALSEDFK	YILKSSKAVTPEQMKAALSEDFKERTEETY	VTPEQMKAALSEDFKERTEETYDIYLLPPG	41.025	8	266	273	879.434	2	0	2	2	2	0	0	By matching	By matching	By MS/MS														By MS/MS		3	0	0	0	0	1
AT1G73980.3;AT1G73980.2;AT1G73980.1	AT1G73980.3	yes	no	AALSEDFKER	YILKSSKAVTPEQMKAALSEDFKERTEETY	PEQMKAALSEDFKERTEETYDIYLLPPGED	119.07	10	266	275	1164.58	2	1	3	2	3	1	1	By MS/MS	By MS/MS	By MS/MS													By MS/MS	By MS/MS	By matching	3	0	0	0	0	3
AT3G54150.1;AT3G54150.2	AT3G54150.1	yes	no	AALSEKEAEAYLDAR	______________________________	AALSEKEAEAYLDARPRYPIDWFKKIAART	126.17	15	2	16	1635.81	2	1	4	3	4	1	1	By MS/MS	By MS/MS	By MS/MS																3	0	0	0	0	0
AT3G56210.4;AT3G56210.2;AT3G56210.1	AT3G56210.4	yes	no	AALSKSGEAAKF	SAKDDKTRKEALKALAALSKSGEAAKFLGS	KALAALSKSGEAAKFLGSNGALSIVKSTPN	90.306	12	137	148	1178.63	2	2	1	1	1	2	2							By MS/MS	By MS/MS	By MS/MS										0	0	3	0	0	0
AT1G61870.1	AT1G61870.1	yes	yes	AALSLLK	SPDSKTPLTSKEKSKAALSLLKSEKDPDRI	LTSKEKSKAALSLLKSEKDPDRILEICRAA	49.058	7	49	55	714.464	2	0	0	3	0	0	0																By MS/MS	By MS/MS	By MS/MS	0	0	0	0	0	3
AT1G61870.1	AT1G61870.1	yes	yes	AALSLLKSEK	SPDSKTPLTSKEKSKAALSLLKSEKDPDRI	KEKSKAALSLLKSEKDPDRILEICRAASLT	119.07	10	49	58	1058.63	2;3	1	1	3	1	1	1	By MS/MS	By MS/MS	By MS/MS																3	0	0	0	0	0
AT1G61870.1	AT1G61870.1	yes	yes	AALSLLKSEKDPDR	SPDSKTPLTSKEKSKAALSLLKSEKDPDRI	KAALSLLKSEKDPDRILEICRAASLTPDCR	192.14	14	49	62	1541.84	2;3;4	2	3	3	3	2	2	By MS/MS	By MS/MS	By MS/MS																3	0	0	0	0	0
AT1G24490.1;AT1G24490.2	AT1G24490.1	yes	no	AALSNQNTDKAHE	EAKRRREKEERQKAEAALSNQNTDKAHEQD	AEAALSNQNTDKAHEQDEKSDTAIVAEDDK	141.44	13	422	434	1397.65	2	1	2	1	1	1	1										By MS/MS									0	0	0	1	0	0
AT1G24490.1;AT1G24490.2	AT1G24490.1	yes	no	AALSNQNTDKAHEQDE	EAKRRREKEERQKAEAALSNQNTDKAHEQD	ALSNQNTDKAHEQDEKSDTAIVAEDDKKTE	173.54	16	422	437	1769.78	2;3	1	4	1	3	1	1										By MS/MS	By MS/MS	By MS/MS							0	0	0	3	0	0
AT1G74960.3;AT1G74960.2;AT1G74960.1	AT1G74960.3	yes	no	AALSNSFGFGGHNSSIIFAPYK	TKLLVGPKKERLDIKAALSNSFGFGGHNSS	GFGGHNSSIIFAPYK_______________	157.7	22	520	541	2284.13	2;3	0	0	5	0	0	0	By MS/MS	By MS/MS	By MS/MS										By MS/MS	By MS/MS	By matching	By MS/MS	By MS/MS	By matching	3	0	0	0	3	3
AT1G71260.1	AT1G71260.1	yes	yes	AALSVEPVLPSFTEIDSGNLR	PSGRLFAPYSIFKGKAALSVEPVLPSFTEI	PVLPSFTEIDSGNLRIDRRGSLMMTFMPAI	250.16	21	65	85	2214.15	2;3	0	3	4	3	0	0	By MS/MS	By MS/MS	By MS/MS													By MS/MS	By MS/MS	By MS/MS	3	0	0	0	0	3
AT1G71260.1	AT1G71260.1	yes	yes	AALSVEPVLPSFTEIDSGNLRIDRRGSLMMTFMPAIGERK	PSGRLFAPYSIFKGKAALSVEPVLPSFTEI	GSLMMTFMPAIGERKYDWEKKQKFALSPTE	109.61	40	65	104	4404.28	4;5;6	4	5	9	5	0	4													By MS/MS	By MS/MS	By MS/MS				0	0	0	0	3	0
AT2G34930.1	AT2G34930.1	yes	yes	AALTDLSSR	PKCISTERQALLTFRAALTDLSSRLFSWSG	ALLTFRAALTDLSSRLFSWSGPDCCNWPGV	49.96	9	46	54	932.493	2	0	1	2	1	0	0																By matching	By MS/MS		0	0	0	0	0	2
AT2G02740.2;AT2G02740.1	AT2G02740.2	yes	no	AALTIEPR	SSPRFYVGHSIYKGKAALTIEPRAPEFVAL	HSIYKGKAALTIEPRAPEFVALESGAFKLT	97.033	8	96	103	869.497	2	0	1	1	1	0	0	By MS/MS	By MS/MS	By matching													By MS/MS	By MS/MS	By matching	3	0	0	0	0	3
AT2G02740.2;AT2G02740.1	AT2G02740.2	yes	no	AALTIEPRAPEFVALESGAFK	SSPRFYVGHSIYKGKAALTIEPRAPEFVAL	PRAPEFVALESGAFKLTKEGFLLLQFAPAA	115.24	21	96	116	2216.18	3	1	3	4	3	0	1													By MS/MS	By MS/MS	By MS/MS				0	0	0	0	3	0
AT5G16470.2;AT5G16470.1	AT5G16470.2	yes	no	AALTNRGGGKAGLADRTGKE	KPKKHTAKELQAKADAALTNRGGGKAGLAD	RGGGKAGLADRTGKEKGGHAKYECPHCKIT	130.7	20	21	40	1942.03	3;4	4	2	2	1	2	4										By MS/MS	By MS/MS	By MS/MS							0	0	0	3	0	0
AT1G51980.1;AT1G51980.2	AT1G51980.1	yes	no	AALTSLDMPLQGVSLPPPLADK	SSTPAYLSWLSGGSRAALTSLDMPLQGVSL	MPLQGVSLPPPLADKVEPSKLQITTLPNGL	211.47	22	51	72	2233.2	2;3	0	2	6	2	0	0	By MS/MS	By MS/MS	By MS/MS													By MS/MS	By MS/MS	By MS/MS	3	0	0	0	0	3
AT1G51980.1;AT1G51980.2	AT1G51980.1	yes	no	AALTSLDMPLQGVSLPPPLADKVEPSK	SSTPAYLSWLSGGSRAALTSLDMPLQGVSL	VSLPPPLADKVEPSKLQITTLPNGLKIASE	245.25	27	51	77	2773.49	3;4	1	3	6	3	1	1	By MS/MS	By MS/MS	By MS/MS													By MS/MS	By MS/MS	By MS/MS	3	0	0	0	0	3
AT1G14410.1	AT1G14410.1	yes	yes	AALTVDPR	LPARFYVGHSIYKGKAALTVDPRAPEFVAL	HSIYKGKAALTVDPRAPEFVALDSGAFKLS	130	8	92	99	841.466	2	0	1	1	1	0	0	By MS/MS	By MS/MS	By MS/MS														By MS/MS	By matching	3	0	0	0	0	2
AT1G14410.1	AT1G14410.1	yes	yes	AALTVDPRAPEFVALDSGAFK	LPARFYVGHSIYKGKAALTVDPRAPEFVAL	PRAPEFVALDSGAFKLSKDGFLLLQFAPSA	122.13	21	92	112	2174.14	3	1	3	4	3	0	1													By MS/MS	By MS/MS	By MS/MS				0	0	0	0	3	0
AT3G07770.3;AT3G07770.2;AT3G07770.1	AT3G07770.3	yes	no	AALVSSGFTPDNPAE	PNDEDAMRAIDLMYDAALVSSGFTPDNPAE	AALVSSGFTPDNPAELGGKIYEMMDVALSG	169.81	15	733	747	1474.69	1;2	0	2	2	1	0	0										By MS/MS	By MS/MS	By matching							0	0	0	3	0	0
AT3G07770.3;AT3G07770.2;AT3G07770.1	AT3G07770.3	yes	no	AALVSSGFTPDNPAELGGKIYE	PNDEDAMRAIDLMYDAALVSSGFTPDNPAE	FTPDNPAELGGKIYEMMDVALSGKWSSPEV	188.77	22	733	754	2235.11	2	1	3	4	2	1	1										By MS/MS	By MS/MS	By MS/MS							0	0	0	3	0	0
AT3G05350.1	AT3G05350.1	yes	yes	AALWTDGR	GFTGSAGTAVVTKDKAALWTDGRYFLQAEK	AVVTKDKAALWTDGRYFLQAEKQLNSSWIL	49.325	8	140	147	888.445	2	0	1	2	1	0	0	By matching	By MS/MS	By matching																3	0	0	0	0	0
AT3G05350.1	AT3G05350.1	yes	yes	AALWTDGRYFLQAEK	GFTGSAGTAVVTKDKAALWTDGRYFLQAEK	AALWTDGRYFLQAEKQLNSSWILMRAGNPG	94.507	15	140	154	1767.89	2;3	1	2	5	2	0	1													By MS/MS		By MS/MS				0	0	0	0	2	0
AT5G42150.1	AT5G42150.1	yes	yes	AALYDAAETWVDALK	VSKKLKKKYNITDERAALYDAAETWVDALK	AALYDAAETWVDALKERPYLGGSKPNLGDL	232.48	15	243	257	1635.81	2;3	0	3	4	3	0	0	By MS/MS	By MS/MS	By MS/MS													By MS/MS	By MS/MS	By MS/MS	3	0	0	0	0	3
AT5G42150.1	AT5G42150.1	yes	yes	AALYDAAETWVDALKER	VSKKLKKKYNITDERAALYDAAETWVDALK	LYDAAETWVDALKERPYLGGSKPNLGDLAV	184.65	17	243	259	1920.96	2;3	1	4	4	4	1	1	By MS/MS	By MS/MS	By MS/MS																3	0	0	0	0	0
AT3G26760.1	AT3G26760.1	yes	yes	AALYLASDDAK	GELKGEKCEEIDVAKAALYLASDDAKFVTG	DVAKAALYLASDDAKFVTGHNLVVDGGFTC	102.55	11	266	276	1136.57	2	0	2	3	2	0	0	By MS/MS	By MS/MS	By MS/MS										By MS/MS	By MS/MS	By MS/MS	By MS/MS	By MS/MS	By MS/MS	3	0	0	0	3	3
AT3G26770.1	AT3G26770.1	yes	yes	AALYLASNDGK	GELKGAECEEADVAKAALYLASNDGKYVTG	DVAKAALYLASNDGKYVTGHNLVVDGGMTA	175.51	11	269	279	1121.57	2	0	1	3	1	0	0	By MS/MS	By MS/MS	By MS/MS										By MS/MS	By MS/MS	By MS/MS	By MS/MS	By MS/MS	By MS/MS	3	0	0	0	3	3
AT1G48030.5;AT1G48030.4;AT1G48030.3;AT1G48030.2;AT1G48030.1	AT1G48030.5	yes	no	AAMATYDKPIHI	RVCHAHPTMSEALKEAAMATYDKPIHI___	LKEAAMATYDKPIHI_______________	163.43	12	496	507	1329.68	2;3	1	1	2	1	1	1										By MS/MS	By MS/MS	By MS/MS							0	0	0	3	0	0
AT3G17240.1;AT3G17240.3	AT3G17240.1	yes	no	AAMATYDKPIHM	RVCHAHPTMSEAIKEAAMATYDKPIHM___	IKEAAMATYDKPIHM_______________	199.54	12	496	507	1347.63	2;3	1	1	2	1	1	1										By MS/MS	By MS/MS	By MS/MS							0	0	0	3	0	0
AT2G26140.1	AT2G26140.1	yes	yes	AAMDGSKDVTMSDLEFAK	SGADLANLVNVAALKAAMDGSKDVTMSDLE	DGSKDVTMSDLEFAKDRIMMGSERKSAVIS	155.28	18	444	461	1914.87	2;3	1	4	4	4	1	1	By MS/MS	By MS/MS	By MS/MS																3	0	0	0	0	0
AT5G17530.5;AT5G17530.7;AT5G17530.6;AT5G17530.2;AT5G17530.1;AT5G17530.3;AT5G17530.4	AT5G17530.5	yes	no	AAMEAITK	PDGMFPNHIPNPEDKAAMEAITKAVLDNKA	IPNPEDKAAMEAITKAVLDNKADLGIIFDT	79.809	8	266	273	833.432	2	0	1	1	1	0	0	By MS/MS	By MS/MS															By MS/MS	By MS/MS	2	0	0	0	0	2
AT5G08510.1	AT5G08510.1	yes	yes	AAMELFDSMPRK	WNAMITGYQRRGDMKAAMELFDSMPRKNVT	DMKAAMELFDSMPRKNVTSWTTVISGFSQN	111.61	12	166	177	1394.67	2;3	1	2	4	2	0	1													By MS/MS	By MS/MS	By MS/MS				0	0	0	0	3	0
AT4G27585.1	AT4G27585.1	yes	yes	AAMEMQAEAER	LRYEIRDIMPPHGVRAAMEMQAEAERKKRA	HGVRAAMEMQAEAERKKRAQILESEGERQS	216.26	11	213	223	1235.53	2	0	3	2	3	0	0	By MS/MS	By MS/MS	By MS/MS													By MS/MS	By MS/MS	By MS/MS	3	0	0	0	0	3
AT4G27585.1	AT4G27585.1	yes	yes	AAMEMQAEAERK	LRYEIRDIMPPHGVRAAMEMQAEAERKKRA	GVRAAMEMQAEAERKKRAQILESEGERQSH	76.572	12	213	224	1363.62	3	1	3	2	3	0	1																By MS/MS	By MS/MS	By matching	0	0	0	0	0	3
AT3G24180.2;AT3G24180.1	AT3G24180.2	yes	no	AAMEYMEQFDR	TGDYQFGIDVWPAVRAAMEYMEQFDRDNDD	PAVRAAMEYMEQFDRDNDDLIENDGFPDQT	61.48	11	662	672	1389.57	2	0	3	4	3	0	0	By matching	By matching	By MS/MS																3	0	0	0	0	0
AT5G44380.1;AT5G44380.2;AT1G26410.1	AT5G44380.1	yes	no	AAMGEDLFWAIR	LDVKMVDANGKLLDRAAMGEDLFWAIRGGG	LDRAAMGEDLFWAIRGGGGASFGIVLAWKI	104.39	12	228	239	1378.67	2	0	2	4	2	0	0	By MS/MS	By MS/MS	By MS/MS													By MS/MS	By MS/MS	By MS/MS	3	0	0	0	0	3
AT1G30760.1;AT1G30760.2;AT2G34790.1	AT1G30760.1	yes	no	AAMGEDVFWAIR	LDARIVDADGKILNRAAMGEDVFWAIRGGG	LNRAAMGEDVFWAIRGGGGGSFGVILAWKI	92.428	12	225	236	1364.65	2	0	2	3	2	0	0	By matching	By MS/MS														By matching	By MS/MS		2	0	0	0	0	2
AT1G76030.1;AT1G20260.1;AT4G38510.4;AT4G38510.3;AT4G38510.2;AT4G38510.1;AT4G38510.5	AT1G76030.1	no	no	AAMGVNMETAQF	DLLEDHGEDNFAIVFAAMGVNMETAQFFKR	IVFAAMGVNMETAQFFKRDFEENGSMERVT	39.01	12	208	219	1268.55	2	0	1	2	1	0	0							By matching	By MS/MS	By matching										0	0	3	0	0	0
AT1G03040.2;AT1G03040.1;AT1G03040.3;AT4G02590.3;AT4G02590.2;AT4G02590.1	AT1G03040.2	yes	no	AAMIDEIVDYVK	RSLQELVPTVNKTDRAAMIDEIVDYVKFLR	TDRAAMIDEIVDYVKFLRLQVKVLSMSRLG	68.49	12	181	192	1365.68	2	0	3	2	3	0	0	By MS/MS	By MS/MS	By MS/MS													By MS/MS	By matching	By MS/MS	3	0	0	0	0	3
AT4G26970.1	AT4G26970.1	yes	yes	AAMLGQPMSMVLPGVVGFKLD	GLGVAGWGVGGIEAEAAMLGQPMSMVLPGV	PMSMVLPGVVGFKLDGKLKEGVTATDLVLT	214.41	21	329	349	2160.11	2;3	1	1	7	0	1	1										By MS/MS	By MS/MS	By MS/MS							0	0	0	3	0	0
AT4G26970.1	AT4G26970.1	yes	yes	AAMLGQPMSMVLPGVVGFKLDGKLKE	GLGVAGWGVGGIEAEAAMLGQPMSMVLPGV	LPGVVGFKLDGKLKEGVTATDLVLTVTQIL	72.075	26	329	354	2715.45	4	3	2	8	1	3	3										By MS/MS									0	0	0	1	0	0
AT3G13860.1	AT3G13860.1	yes	yes	AAMLQGVSEVAEAVK	RNYAAKDISFGIGARAAMLQGVSEVAEAVK	AAMLQGVSEVAEAVKVTMGPKGRNVIIESS	225.89	15	44	58	1501.78	2;3	0	2	2	2	0	0	By MS/MS	By MS/MS	By MS/MS													By MS/MS	By MS/MS	By MS/MS	3	0	0	0	0	3
AT3G13860.1	AT3G13860.1	yes	yes	AAMLQGVSEVAEAVKVTMGPK	RNYAAKDISFGIGARAAMLQGVSEVAEAVK	VSEVAEAVKVTMGPKGRNVIIESSYGGPKI	138.33	21	44	64	2115.11	3	1	2	3	2	1	1	By MS/MS	By MS/MS	By MS/MS																3	0	0	0	0	0
AT3G13860.1	AT3G13860.1	yes	yes	AAMLQGVSEVAEAVKVTMGPKGR	RNYAAKDISFGIGARAAMLQGVSEVAEAVK	EVAEAVKVTMGPKGRNVIIESSYGGPKITK	54.261	23	44	66	2328.23	4	2	2	3	2	2	2	By MS/MS	By MS/MS	By MS/MS																3	0	0	0	0	0
AT5G54100.1	AT5G54100.1	yes	yes	AAMMDQVNRAQGE	NRADGKKSSVILESEAAMMDQVNRAQGEAE	SEAAMMDQVNRAQGEAEAILARAQATAKGL	197.3	13	299	311	1419.62	2	1	2	2	1	0	1										By MS/MS	By MS/MS	By MS/MS							0	0	0	3	0	0
AT5G54100.1	AT5G54100.1	yes	yes	AAMMDQVNRAQGEAE	NRADGKKSSVILESEAAMMDQVNRAQGEAE	AAMMDQVNRAQGEAEAILARAQATAKGLAM	184.65	15	299	313	1619.7	2	1	3	2	2	0	1										By MS/MS	By MS/MS	By MS/MS							0	0	0	3	0	0
AT1G52760.1	AT1G52760.1	yes	yes	AAMPDNKMVGKAIKDPEKL	HLFAYGLLFGLADTWAAMPDNKMVGKAIKD	DNKMVGKAIKDPEKLKIIASNPQRYTGKPR	62.711	19	202	220	2055.09	3	4	3	2	3	4	4							By MS/MS	By matching	By MS/MS										0	0	3	0	0	0
AT2G05710.1	AT2G05710.1	yes	yes	AAMRYKSSGEDTIILAGAE	KTVHIPSGEKLSVFDAAMRYKSSGEDTIIL	YKSSGEDTIILAGAEYGSGSSRDWAAKGPM	122.2	19	852	870	1981.98	2;3	2	3	3	2	1	2										By MS/MS	By MS/MS	By MS/MS							0	0	0	3	0	0
AT1G24340.1	AT1G24340.1	yes	yes	AAMSVPSALGLDPTVANSVHR	PIALSNTSLSVQNFRAAMSVPSALGLDPTV	SALGLDPTVANSVHRFINKTVGSILPTGLQ	122.66	21	433	453	2092.07	2;3	0	1	3	1	0	0	By MS/MS	By MS/MS	By MS/MS													By MS/MS	By MS/MS	By MS/MS	3	0	0	0	0	3
AT3G19170.1;AT3G19170.2	AT3G19170.1	yes	no	AAMTEEDLAELAR	TQEEVEEKNILEKVKAAMTEEDLAELARAT	VKAAMTEEDLAELARATEELKLKQETPDPP	187.85	13	589	601	1418.67	2	0	4	3	4	0	0	By MS/MS	By MS/MS	By MS/MS													By MS/MS	By MS/MS	By MS/MS	3	0	0	0	0	3
AT3G19170.1;AT3G19170.2	AT3G19170.1	yes	no	AAMTEEDLAELARATEELK	TQEEVEEKNILEKVKAAMTEEDLAELARAT	EEDLAELARATEELKLKQETPDPPEALRCV	148.69	19	589	607	2090.02	2;3	1	6	4	6	0	1													By MS/MS	By MS/MS	By MS/MS				0	0	0	0	3	0
AT3G09490.1	AT3G09490.1	yes	yes	AAMTPVAVVETTLEK	AAALFSASFYFVNKRAAMTPVAVVETTLEK	AAMTPVAVVETTLEKHLETQSNDVNALSLL	28.228	15	90	104	1558.83	2	0	2	2	2	0	0																By matching	By MS/MS		0	0	0	0	0	2
AT4G25450.3;AT4G25450.1;AT4G25450.2	AT4G25450.3	yes	no	AANAHDFIISLPQGYDTLVGER	PNEHVSKDDIIKAAKAANAHDFIISLPQGY	IISLPQGYDTLVGERGGLLSGGQRQRVAIA	61.867	22	417	438	2386.19	3	0	3	4	3	0	0	By MS/MS	By MS/MS	By MS/MS													By MS/MS	By matching	By MS/MS	3	0	0	0	0	3
AT4G26300.4	AT4G26300.4	yes	yes	AANEEFTGNLK	______________________________	______________________________	92.732	11	2	12	1192.57	2	0	2	2	2	0	0													By MS/MS	By matching	By MS/MS	By MS/MS	By MS/MS	By MS/MS	0	0	0	0	3	3
AT4G26300.4	AT4G26300.4	yes	yes	AANEEFTGNLKR	______________________________	______________________________	61.577	12	2	13	1348.67	2	1	2	2	2	1	1	By MS/MS	By MS/MS	By MS/MS																3	0	0	0	0	0
AT2G38040.2;AT2G38040.1	AT2G38040.2	yes	no	AANENLQEKLEKL	DAVKQNQKDTAEQIYAANENLQEKLEKLNQ	IYAANENLQEKLEKLNQEITSKIEEVVRTP	172.51	13	643	655	1498.8	2	2	3	2	3	2	2							By MS/MS	By MS/MS	By MS/MS										0	0	3	0	0	0
AT2G20530.2;AT2G20530.1	AT2G20530.2	yes	no	AANFHIALDDVSITGLTFGK	RESVSREIRKILTLRAANFHIALDDVSITG	IALDDVSITGLTFGKEFTAAIEGKQVAAQE	177.74	20	165	184	2089.08	2;3	0	2	4	2	0	0	By MS/MS	By MS/MS	By MS/MS													By MS/MS	By MS/MS	By MS/MS	3	0	0	0	0	3
AT2G20530.2;AT2G20530.1	AT2G20530.2	yes	no	AANFHIALDDVSITGLTFGKEFTAAIEGK	RESVSREIRKILTLRAANFHIALDDVSITG	GLTFGKEFTAAIEGKQVAAQEAERAKFIVE	165.87	29	165	193	3035.56	3;4	1	4	5	4	1	1	By MS/MS	By MS/MS	By MS/MS																3	0	0	0	0	0
AT2G20530.2;AT2G20530.1	AT2G20530.2	yes	no	AANFHIALDDVSITGLTFGKEFTAAIEGKQVAAQEAER	RESVSREIRKILTLRAANFHIALDDVSITG	AAIEGKQVAAQEAERAKFIVEKAEQDKRSA	123.95	38	165	202	4018.04	4	2	6	5	6	2	2	By MS/MS	By MS/MS	By MS/MS																3	0	0	0	0	0
AT4G28510.1	AT4G28510.1	yes	yes	AANFNVALDDVSITNLTFGK	REAVSREIRKILTERAANFNVALDDVSITN	VALDDVSITNLTFGKEFTAAIEAKQVAAQE	257.12	20	167	186	2109.07	2;3	0	2	4	2	0	0	By MS/MS	By MS/MS	By MS/MS													By MS/MS	By MS/MS	By MS/MS	3	0	0	0	0	3
AT4G28510.1	AT4G28510.1	yes	yes	AANFNVALDDVSITNLTFGKEFTAAIEAK	REAVSREIRKILTERAANFNVALDDVSITN	NLTFGKEFTAAIEAKQVAAQEAERAKFIVE	224.87	29	167	195	3069.57	3;4	1	4	5	4	1	1	By MS/MS	By MS/MS	By MS/MS																3	0	0	0	0	0
AT5G26830.1	AT5G26830.1	yes	yes	AANHPKDEAYL	LPLLSSSSFCTVPTMAANHPKDEAYLSAVI	VPTMAANHPKDEAYLSAVIPKRIKLFEQIQ	76.572	11	35	45	1227.59	2	1	2	1	2	1	1								By MS/MS											0	0	1	0	0	0
AT5G18170.1;AT5G07440.1;AT5G07440.2	AT5G18170.1	no	no	AANHPTDPDADE	NRENANEIKAKFIIEAANHPTDPDADEILS	IIEAANHPTDPDADEILSKKGVVILPDIYA	136.84	12	310	321	1251.5	2	0	4	0	3	0	0										By MS/MS	By MS/MS	By MS/MS							0	0	0	3	0	0
AT3G48870.2;AT3G48870.4;AT3G48870.3;AT3G48870.1;AT5G50920.1	AT5G50920.1	no	no	AANILKPALARGE	VHTLIGAGAAEGAIDAANILKPALARGELQ	IDAANILKPALARGELQCIGATTLDEYRKH	144.27	13	390	402	1322.77	2	2	1	2	0	1	2										By MS/MS	By MS/MS	By MS/MS							0	0	0	3	0	0
AT1G60230.1	AT1G60230.1	yes	yes	AANIMVDENGLHFSPRK	MGMGEPFHNIDNVIKAANIMVDENGLHFSP	NIMVDENGLHFSPRKVTVSTSGLVPQLKRF	30.862	17	268	284	1897.95	3	1	2	3	2	0	1															By MS/MS				0	0	0	0	1	0
AT3G62530.1	AT3G62530.1	yes	yes	AANISSIHSMR	AIDSSAPAESKAYPKAANISSIHSMRESLL	AYPKAANISSIHSMRESLLEETEEDYYRRL	203.52	11	81	91	1185.59	2;3	0	0	1	0	0	0	By MS/MS	By MS/MS	By MS/MS													By MS/MS	By MS/MS	By MS/MS	3	0	0	0	0	3
AT4G37910.2;AT4G37910.1;AT5G09590.1;AT4G32208.1	AT4G37910.2	no	no	AANKAVSKIGE	AMAGEDVEDIKAKVEAANKAVSKIGEHMSK	AKVEAANKAVSKIGEHMSKGSGSSGSDGSS	212.4	11	634	644	1086.6	1;2	2	1	0	0	2	2										By MS/MS	By MS/MS	By MS/MS							0	0	0	3	0	0
AT3G49725.1	AT3G49725.1	yes	yes	AANKKGPDVRVSALTGVGLKE	DDPEFWKVPEVAKVDAANKKGPDVRVSALT	PDVRVSALTGVGLKELLYLIDDKMKEKKLK	144.38	21	552	572	2109.19	3;4	4	2	2	1	3	4										By MS/MS	By MS/MS	By MS/MS							0	0	0	3	0	0
AT4G27740.1	AT4G27740.1	yes	no	AANKTLPTYF	______________________________	______________________________	108.3	10	2	11	1124.59	2	1	0	2	0	1	1							By MS/MS	By MS/MS	By MS/MS										0	0	3	0	0	0
AT3G06850.2;AT3G06850.1	AT3G06850.2	yes	no	AANNKLNPEDVTGGTITL	SLLEITKELSRLQHLAANNKLNPEDVTGGT	NKLNPEDVTGGTITLSNIGAIGGKFGSPLL	68.108	18	382	399	1826.94	2	1	2	1	2	1	1							By MS/MS		By MS/MS										0	0	2	0	0	0
AT1G72750.1	AT1G72750.1	yes	no	AANNRSDHGSDENTRLY	______________________________	NNRSDHGSDENTRLYNPYQNYEVPINKSQY	218.58	17	2	18	1918.85	3	2	3	1	3	0	2							By MS/MS	By MS/MS	By MS/MS										0	0	3	0	0	0
AT1G72750.1	AT1G72750.1	yes	yes	AANNRSDHGSDENTRLYNPYQNYEVPINK	______________________________	RLYNPYQNYEVPINKSQYLYKLPTSPEFLF	208.58	29	2	30	3378.56	4	2	4	4	4	0	2													By MS/MS	By MS/MS	By MS/MS				0	0	0	0	3	0
AT1G26460.1	AT1G26460.1	yes	yes	AANPASYIAK	EGSWTILKQSLRGRKAANPASYIAKINAYA	LRGRKAANPASYIAKINAYASLGNLQKAFT	69.915	10	383	392	1004.53	2	0	0	1	0	0	0	By MS/MS	By MS/MS	By MS/MS										By MS/MS	By MS/MS	By MS/MS	By MS/MS	By MS/MS	By MS/MS	3	0	0	0	3	3
AT5G44920.2;AT5G44920.1	AT5G44920.2	yes	no	AANPDGEGNLDGEFSLPFK	VIPIFYNVRSDDVKRAANPDGEGNLDGEFS	DGEGNLDGEFSLPFKQLKQNHAGEPERVEG	86.798	19	113	131	1976.91	2	0	4	4	4	0	0		By MS/MS	By MS/MS													By MS/MS	By MS/MS	By matching	2	0	0	0	0	3
AT1G45332.1;AT1G45332.2;AT2G45030.1	AT1G45332.1	no	no	AANSGSLIGHPVE	IPSGFIPAIEKGFKEAANSGSLIGHPVENL	KEAANSGSLIGHPVENLRIVLTDGASHAVD	172.1	13	605	617	1250.63	2	0	1	1	0	0	0										By MS/MS	By matching	By matching							0	0	0	3	0	0
AT3G48000.1	AT3G48000.1	yes	yes	AANSNLKPVTL	AFTGSTDTGKVILGLAANSNLKPVTLELGG	ILGLAANSNLKPVTLELGGKSPFIVFEDAD	183.13	11	294	304	1126.63	2	1	0	1	0	1	1							By MS/MS	By MS/MS	By matching										0	0	3	0	0	0
AT3G63150.1	AT3G63150.1	yes	yes	AANVIDQPGGSKKTL	RKFSNSYKATMGERYAANVIDQPGGSKKTL	AANVIDQPGGSKKTLILREIPEDRVKKFLT	181.44	15	463	477	1497.82	2	2	1	0	1	2	2							By MS/MS	By MS/MS	By MS/MS										0	0	3	0	0	0
AT1G54000.1	AT1G54000.1	yes	yes	AANWNDDFVAK	SMTLNQQVKKFNQMKAANWNDDFVAKSVFM	NQMKAANWNDDFVAKSVFMIYIGANDYLNF	111.61	11	141	151	1249.57	2	0	2	2	2	0	0	By matching	By MS/MS	By MS/MS										By MS/MS	By MS/MS	By matching		By MS/MS		3	0	0	0	3	1
AT1G54010.1	AT1G54010.1	yes	yes	AANWNDDFVK	SLTLNQQVRKFNQMKAANWNDDFVKKSVFM	FNQMKAANWNDDFVKKSVFMIYIGANDYLN	92.732	10	141	150	1178.54	2	0	2	2	2	0	0		By MS/MS	By MS/MS										By MS/MS	By MS/MS	By MS/MS	By matching	By MS/MS	By MS/MS	2	0	0	0	3	3
AT1G54010.1	AT1G54010.1	yes	yes	AANWNDDFVKK	SLTLNQQVRKFNQMKAANWNDDFVKKSVFM	NQMKAANWNDDFVKKSVFMIYIGANDYLNF	46.033	11	141	151	1306.63	3	1	2	2	2	1	1													By matching	By MS/MS	By matching		By MS/MS		0	0	0	0	3	1
AT4G09000.1;AT4G09000.2	AT4G09000.1	yes	no	AAPAAAKPADEQQS	WTSDMQDDVADDIKEAAPAAAKPADEQQS_	EAAPAAAKPADEQQS_______________	85.821	14	254	267	1353.65	2	1	2	0	2	1	1												By MS/MS							0	0	0	1	0	0
AT5G16470.2;AT5G16470.1	AT5G16470.2	yes	no	AAPAESSKPKPGIRGSL	PKLTYEEPRNLHEALAAPAESSKPKPGIRG	PAESSKPKPGIRGSLKK_____________	33.526	17	86	102	1664.92	3	3	1	0	1	2	3							By MS/MS		By MS/MS										0	0	2	0	0	0
AT4G26860.1;AT4G26860.2	AT4G26860.1	yes	no	AAPAVEATVASALR	______________________________	MAAPAVEATVASALRSVILRARKAAEQVGR	165.39	14	2	15	1325.73	2	0	1	1	1	0	0	By MS/MS	By MS/MS	By MS/MS													By MS/MS	By MS/MS	By MS/MS	3	0	0	0	0	3
AT4G26860.1;AT4G26860.2	AT4G26860.1	yes	no	AAPAVEATVASALRSVILRARK	______________________________	TVASALRSVILRARKAAEQVGRDPERVRVL	52.201	22	2	23	2249.33	4	3	1	2	1	0	3													By MS/MS	By MS/MS	By MS/MS				0	0	0	0	3	0
AT4G26860.1;AT4G26860.2	AT4G26860.1	yes	no	AAPAVEATVASALRSVILRARKAA	______________________________	ASALRSVILRARKAAEQVGRDPERVRVLPV	62.711	24	2	25	2391.41	4	4	1	2	1	1	4				By MS/MS	By MS/MS														0	2	0	0	0	0
AT4G26860.1;AT4G26860.2	AT4G26860.1	yes	no	AAPAVEATVASALRSVILRARKAAEQVGR	______________________________	SVILRARKAAEQVGRDPERVRVLPVSKTKP	92.178	29	2	30	2960.7	5	4	2	2	2	1	4				By MS/MS		By MS/MS													0	2	0	0	0	0
AT3G01800.1	AT3G01800.1	yes	yes	AAPDIGPTVKAAASSQME	KGKKSKDDSGTGMVDAAPDIGPTVKAAASS	DIGPTVKAAASSQMEAAIDALSRDLTKLRT	119.58	18	81	98	1742.85	2	1	2	1	1	1	1										By MS/MS	By MS/MS	By MS/MS							0	0	0	3	0	0
AT1G07320.4;AT1G07320.3;AT1G07320.2;AT1G07320.1	AT1G07320.4	yes	no	AAPEDTARAVVHRAIVTDLNNK	SFEGEKVGETYLDLKAAPEDTARAVVHRAI	RAVVHRAIVTDLNNKRRGTASTLTRGEVRG	6.1051	22	73	94	2360.26	4	2	3	1	3	0	2													By matching	By MS/MS					0	0	0	0	2	0
AT3G12260.1	AT3G12260.1	yes	yes	AAPFALR	______________________________	______________________________	71.575	7	2	8	744.428	2	0	0	2	0	0	0	By MS/MS	By MS/MS	By MS/MS													By MS/MS	By MS/MS	By MS/MS	3	0	0	0	0	3
AT3G12260.1	AT3G12260.1	yes	yes	AAPFALRK	______________________________	______________________________	105.22	8	2	9	872.523	2	1	0	2	0	0	1													By MS/MS	By MS/MS	By MS/MS				0	0	0	0	3	0
AT3G12260.1	AT3G12260.1	yes	yes	AAPFALRKIGVPPNSANLT	______________________________	ALRKIGVPPNSANLTEARRRVFDFFRAACR	124.62	19	2	20	1936.09	2;3	2	0	3	0	1	2				By MS/MS	By MS/MS	By MS/MS													0	3	0	0	0	0
AT3G12260.1	AT3G12260.1	yes	yes	AAPFALRKIGVPPNSANLTEARRRVF	______________________________	PPNSANLTEARRRVFDFFRAACRSIPTIMD	160.04	26	2	27	2850.61	4;5	5	1	3	1	1	5				By MS/MS	By MS/MS	By MS/MS													0	3	0	0	0	0
AT1G17650.2;AT1G17650.1	AT1G17650.2	yes	no	AAPFLDIMGK	QLIFLTAGDKPLYEKAAPFLDIMGKSKFYL	PLYEKAAPFLDIMGKSKFYLGEVGNGAAMK	48.157	10	153	162	1061.56	2	0	1	3	1	0	0													By MS/MS	By matching	By MS/MS	By matching	By MS/MS	By MS/MS	0	0	0	0	3	3
AT3G01280.1	AT3G01280.1	yes	yes	AAPGLRSIFSFKVPD	VCTDSTFLITATVDEAAPGLRSIFSFKVPD	AAPGLRSIFSFKVPDQNSGKVELQYLHEYA	42.446	15	86	100	1603.87	2	2	1	3	0	1	2										By matching	By MS/MS	By MS/MS							0	0	0	3	0	0
AT3G01280.1	AT3G01280.1	yes	yes	AAPGLRSIFSFKVPDQNSGKVE	VCTDSTFLITATVDEAAPGLRSIFSFKVPD	IFSFKVPDQNSGKVELQYLHEYAGISTSMG	175.69	22	86	107	2346.23	2;3;4	3	2	3	1	2	3										By MS/MS	By MS/MS	By MS/MS							0	0	0	3	0	0
AT3G01800.1	AT3G01800.1	yes	yes	AAPGMLDHIVVETGGVK	IDALSRDLTKLRTGRAAPGMLDHIVVETGG	PGMLDHIVVETGGVKMPLNHLALVSVLDPK	180.17	17	116	132	1692.89	2;3	0	2	2	2	0	0	By MS/MS	By MS/MS	By MS/MS													By MS/MS	By MS/MS	By MS/MS	3	0	0	0	0	3
AT2G37760.2;AT2G37760.1;AT2G37760.4;AT2G37760.3;AT2G37760.5	AT2G37760.2	yes	no	AAPIRFFELNTGAK	______________________________	MAAPIRFFELNTGAKLPCVGLGTYAMVATA	47.57	14	2	15	1533.83	2	1	1	3	1	0	1													By MS/MS						0	0	0	0	1	0
AT4G35000.1	AT4G35000.1	yes	no	AAPIVDAEY	______________________________	______________________________	73.637	9	2	10	947.46	1	0	2	0	2	0	0							By MS/MS	By MS/MS	By matching										0	0	3	0	0	0
AT4G35000.1	AT4G35000.1	yes	yes	AAPIVDAEYLK	______________________________	______________________________	98.009	11	2	12	1188.64	2	0	2	2	2	0	0	By MS/MS	By MS/MS	By MS/MS										By MS/MS	By MS/MS	By MS/MS	By MS/MS	By MS/MS	By MS/MS	3	0	0	0	3	3
AT4G35000.1	AT4G35000.1	yes	yes	AAPIVDAEYLKEITK	______________________________	AAPIVDAEYLKEITKARRELRSLIANKNCA	233	15	2	16	1659.91	2	1	3	2	3	1	1	By MS/MS	By MS/MS	By MS/MS										By MS/MS	By MS/MS	By MS/MS				3	0	0	0	3	0
AT4G35000.1	AT4G35000.1	no	no	AAPIVDAEYLKEITKARR	______________________________	IVDAEYLKEITKARRELRSLIANKNCAPIM	NaN	18	2	19	2043.15	4	3	3	2	3	2	3				By matching		By matching													0	2	0	0	0	0
AT4G35000.1	AT4G35000.1	no	no	AAPIVDAEYLKEITKARRE	______________________________	VDAEYLKEITKARRELRSLIANKNCAPIML	NaN	19	2	20	2172.19	4	4	4	2	3	2	4											By matching	By matching							0	0	0	2	0	0
AT1G72170.1	AT1G72170.1	yes	yes	AAPKNNITETSPVSQAADE	CSRAFDSPSSSSANLAAPKNNITETSPVSQ	NNITETSPVSQAADE_______________	283.88	19	84	102	1941.93	2	1	3	0	2	1	1							By MS/MS	By MS/MS	By MS/MS										0	0	3	0	0	0
AT1G22520.1	AT1G22520.1	yes	yes	AAPKSTETSVSQAAEE	SRVFDASSSTSATLLAAPKSTETSVSQAAE	APKSTETSVSQAAEE_______________	211.52	16	84	99	1604.75	2	1	3	0	2	1	1							By MS/MS	By MS/MS	By MS/MS										0	0	3	0	0	0
AT3G46060.3;AT3G46060.2;AT3G46060.1;AT5G59840.1;AT3G53610.3;AT3G53610.2;AT3G53610.1	AT3G46060.3	no	no	AAPPARARA	______________________________	______________________________	56.091	9	2	10	879.504	2	2	0	0	0	0	2				By MS/MS	By matching	By matching													0	3	0	0	0	0
AT3G46060.3;AT3G46060.2;AT3G46060.1;AT5G59840.1;AT3G53610.3;AT3G53610.2;AT3G53610.1	AT3G46060.3	no	no	AAPPARARADYDYLIK	______________________________	APPARARADYDYLIKLLLIGDSGVGKSCLL	44.045	16	2	17	1789.95	3	2	2	3	2	0	2													By MS/MS		By matching				0	0	0	0	2	0
AT1G35160.1;AT1G35160.2	AT1G35160.1	no	no	AAPPASSSAR	______________________________	______________________________	NaN	10	2	11	913.462		0	0	0	0	0	0																			0	0	0	0	0	0
AT4G27500.1;AT4G27500.2	AT4G27500.1	yes	no	AAPSKATPSETE	GRMRNPDEKPLIAPEAAPSKATPSETEVVP	APEAAPSKATPSETEVVPKAKAKPQPKEEP	60.547	12	393	404	1187.57	2	1	2	0	1	1	1											By MS/MS	By matching							0	0	0	2	0	0
AT2G35720.1	AT2G35720.1	yes	yes	AAPTGPPNRE	______________________________	MMGQEAAPTGPPNRELYALLNLSPEASDEE	56.378	10	6	15	1008.5	2	1	1	0	0	0	1										By MS/MS									0	0	0	1	0	0
ATMG00513.E	ATMG00513.E	yes	yes	AAPTIIKLIPILF	LLVLPKNEILAESEFAAPTIIKLIPILFST	EFAAPTIIKLIPILFSTLGAFVAYNVNLVA	130.79	13	512	524	1408.91	2	1	0	2	0	1	1							By MS/MS	By matching	By MS/MS										0	0	3	0	0	0
AT1G54220.2;AT1G54220.1	AT1G54220.2	yes	no	AAPTKAEPTPAPPKEE	DIGKFKDYTPSSTADAAPTKAEPTPAPPKE	APTKAEPTPAPPKEEKVKQPSSPPEPKASK	135.5	16	207	222	1632.84	2	2	3	0	2	2	2										By MS/MS	By MS/MS	By MS/MS							0	0	0	3	0	0
AT1G57720.2;AT1G57720.1	AT1G57720.2	yes	no	AAPVAEAPKPAEEEEAPK	KKAPQPAKPKEEPKKAAPVAEAPKPAEEEE	VAEAPKPAEEEEAPKPKAKNPLDLLPPSPM	81.908	18	233	250	1832.92	2;3	1	5	0	5	1	1	By MS/MS	By MS/MS	By MS/MS																3	0	0	0	0	0
AT1G57720.2;AT1G57720.1	AT1G57720.2	yes	no	AAPVAEAPKPAEEEEAPKPK	KKAPQPAKPKEEPKKAAPVAEAPKPAEEEE	EAPKPAEEEEAPKPKAKNPLDLLPPSPMVL	150.81	20	233	252	2058.06	3;4	2	5	0	5	2	2	By MS/MS	By MS/MS	By MS/MS										By MS/MS	By MS/MS	By MS/MS	By MS/MS	By MS/MS	By MS/MS	3	0	0	0	3	3
AT1G15930.2;AT1G15930.1	AT1G15930.2	yes	no	AAPVVVPPPVAEPAAIPE	______________________________	VVVPPPVAEPAAIPEDMDLMTALELTLRKA	44.598	18	6	23	1722.96	2	0	2	0	1	0	0										By MS/MS	By MS/MS	By matching							0	0	0	3	0	0
AT1G11910.1;AT1G11910.2	AT1G11910.1	yes	no	AAPVWYNMLK	DGILGLGFQEISVGKAAPVWYNMLKQGLIK	ISVGKAAPVWYNMLKQGLIKEPVFSFWLNR	49.325	10	202	211	1191.61	2	0	0	4	0	0	0													By MS/MS	By matching	By matching				0	0	0	0	3	0
ATMG00510.E;nr|ATMG00510.1|ATMG00510.1-4352;nr|ATMG00510.1|ATMG00510.1-4360;nr|ATMG00510.1|ATMG00510.1-4344	ATMG00510.E	yes	no	AAPYDVYDQLDFDVPVGTR	GVMLRGSGVCWDLRRAAPYDVYDQLDFDVP	DVYDQLDFDVPVGTRGDCYDRYCIRIEEMR	257.55	19	236	254	2140.01	2;3	0	4	4	4	0	0	By MS/MS	By MS/MS	By MS/MS													By MS/MS	By MS/MS	By MS/MS	3	0	0	0	0	3
AT1G49410.1	AT1G49410.1	yes	yes	AAPYVLSYFSDSK	RTHVALFGSWVVIIRAAPYVLSYFSDSKDE	IRAAPYVLSYFSDSKDELKIDF________	187.33	13	35	47	1446.7	2	0	1	4	1	0	0	By MS/MS	By MS/MS	By MS/MS													By MS/MS	By MS/MS	By MS/MS	3	0	0	0	0	3
AT1G49410.1	AT1G49410.1	yes	yes	AAPYVLSYFSDSKDELK	RTHVALFGSWVVIIRAAPYVLSYFSDSKDE	PYVLSYFSDSKDELKIDF____________	205.26	17	35	51	1931.95	2;3	1	3	5	3	1	1	By MS/MS	By MS/MS	By MS/MS													By MS/MS	By MS/MS	By MS/MS	3	0	0	0	0	3
AT1G49410.1	AT1G49410.1	yes	yes	AAPYVLSYFSDSKDELKIDF	RTHVALFGSWVVIIRAAPYVLSYFSDSKDE	LSYFSDSKDELKIDF_______________	111.98	20	35	54	2307.13	3	2	4	5	4	2	2	By MS/MS	By MS/MS	By MS/MS													By matching	By MS/MS	By MS/MS	3	0	0	0	0	3
AT1G67280.1	AT1G67280.1	yes	yes	AAQATTQDDLLTWVK	LRRSVNCLGVAESGKAAQATTQDDLLTWVK	AAQATTQDDLLTWVKNDKRRMLHVVYRVGD	207.12	15	69	83	1659.85	2	0	2	3	2	0	0	By MS/MS	By MS/MS	By MS/MS										By MS/MS	By MS/MS	By matching	By MS/MS	By MS/MS	By MS/MS	3	0	0	0	3	3
AT5G10450.1;AT5G10450.2;AT5G10450.3;AT5G10450.4	AT5G10450.1	yes	no	AAQDIAAADMAPTHPIR	DERKTAAEDTMLAYKAAQDIAAADMAPTHP	QDIAAADMAPTHPIRLGLALNFSVFYYEIL	176	17	160	176	1747.87	2;3	0	2	1	2	0	0	By MS/MS	By MS/MS	By MS/MS													By MS/MS	By MS/MS	By MS/MS	3	0	0	0	0	3
AT1G35160.1;AT1G35160.2	AT1G35160.1	yes	no	AAQDIANAELAPTHPIR	QERKDAAEHTLTAYKAAQDIANAELAPTHP	QDIANAELAPTHPIRLGLALNFSVFYYEIL	139.94	17	163	179	1786.93	2;3	0	2	1	2	0	0	By MS/MS	By MS/MS	By matching													By MS/MS	By MS/MS	By MS/MS	3	0	0	0	0	3
AT4G09000.1;AT4G09000.2	AT4G09000.1	yes	no	AAQDIANSELAPTHPIR	QERKDAAEHTLTAYKAAQDIANSELAPTHP	QDIANSELAPTHPIRLGLALNFSVFYYEIL	128.68	17	162	178	1802.93	2;3	0	2	1	2	0	0	By MS/MS	By MS/MS	By MS/MS													By MS/MS	By MS/MS	By MS/MS	3	0	0	0	0	3
AT1G03475.1	AT1G03475.1	yes	yes	AAQDSVCDAIEAIEGGPK	SSSSSVRARFETMIRAAQDSVCDAIEAIEG	DSVCDAIEAIEGGPKFKEDVWSRPGGGGGI	133.93	18	90	107	1829.85	2	0	4	0	4	0	0	By matching	By MS/MS																	2	0	0	0	0	0
AT4G00530.1	AT4G00530.1	yes	yes	AAQDSVKQF	GPEPNVLDPIKRKILAAQDSVKQFIFGPKG	IKRKILAAQDSVKQFIFGPKGEPSGKEPSD	106.93	9	45	53	992.493	2	1	1	0	1	1	1							By MS/MS	By MS/MS	By MS/MS										0	0	3	0	0	0
AT5G65430.1;AT5G65430.2;AT5G65430.3	AT5G65430.1	yes	no	AAQDVAVADLAPTHPIR	DERKTAAEDTMIAYKAAQDVAVADLAPTHP	QDVAVADLAPTHPIRLGLALNFSVFYYEIL	131.06	17	160	176	1743.93	2;3	0	2	1	2	0	0	By MS/MS	By MS/MS	By MS/MS													By MS/MS	By MS/MS	By MS/MS	3	0	0	0	0	3
AT3G52930.1	AT3G52930.1	yes	yes	AAQEALYVR	QSTLKTWAGKEENVKAAQEALYVRCKANSE	KEENVKAAQEALYVRCKANSEATLGTYKGD	122.44	9	317	325	1019.54	2	0	1	2	1	0	0		By MS/MS	By MS/MS													By MS/MS	By MS/MS	By MS/MS	2	0	0	0	0	3
AT3G52930.1	AT3G52930.1	yes	yes	AAQEALYVRCK	QSTLKTWAGKEENVKAAQEALYVRCKANSE	ENVKAAQEALYVRCKANSEATLGTYKGDAK	74.424	11	317	327	1307.67	2	1	1	2	1	0	1													By matching	By MS/MS	By MS/MS				0	0	0	0	3	0
AT4G24330.1	AT4G24330.1	yes	yes	AAQEAYKELENVR	LSSQARNKTDGARQKAAQEAYKELENVRQE	QKAAQEAYKELENVRQEALQRKKAEKKKIL	92.707	13	414	426	1519.76	2	1	3	2	3	1	1	By MS/MS	By MS/MS	By MS/MS																3	0	0	0	0	0
AT3G44720.1;AT5G22630.1	AT3G44720.1	no	no	AAQEHKGTSVLF	IIPRTDRPFKTSIVFAAQEHKGTSVLFKVL	IVFAAQEHKGTSVLFKVLSAFAFRDISLTK	60.547	12	321	332	1286.66	2	1	1	1	1	1	1							By MS/MS		By matching										0	0	2	0	0	0
AT4G27760.1	AT4G27760.1	yes	yes	AAQELILQWQNEWSGK	AEAGAHVVMAVRNTKAAQELILQWQNEWSG	AQELILQWQNEWSGKGLPLNIEAMEIDLLS	66.509	16	93	108	1899.95	2	0	2	4	2	0	0	By matching		By MS/MS																2	0	0	0	0	0
AT2G41220.1	AT2G41220.1	yes	yes	AAQGKEPTF	FGYSSEDVQMVIESMAAQGKEPTFCMGDDT	MVIESMAAQGKEPTFCMGDDTPVAVLSQKP	56.014	9	576	584	947.471	2	1	1	0	1	1	1							By MS/MS	By MS/MS	By matching										0	0	3	0	0	0
AT4G39690.1	AT4G39690.1	yes	yes	AAQIEKMAEADLNIK	ELAKAEMISTIAKEKAAQIEKMAEADLNIK	AAQIEKMAEADLNIKALSMAFYARSEEARQ	176.58	15	441	455	1643.86	2;3	1	3	2	3	1	1	By MS/MS	By MS/MS	By MS/MS																3	0	0	0	0	0
AT4G11120.1	AT4G11120.1	yes	yes	AAQKDLRKRGKVLASKKSSRTAAE	KDVKASLVECNWDLEAAQKDLRKRGKVLAS	GKVLASKKSSRTAAEGMLAVAQNEGKVAVI	99.442	24	105	128	2598.5	4;5	8	2	2	1	5	8										By MS/MS	By MS/MS	By MS/MS							0	0	0	3	0	0
AT1G14610.1	AT1G14610.1	yes	yes	AAQKFLGKKFE	DHWVVARTEDDAREEAAQKFLGKKFELTRD	AREEAAQKFLGKKFELTRDPDVLDTWFSSG	129.28	11	602	612	1265.71	2;3	3	1	3	0	3	3										By MS/MS	By MS/MS	By MS/MS							0	0	0	3	0	0
AT1G80270.5;AT1G80270.4;AT1G80270.3;AT1G80270.2;AT1G80270.1	AT1G80270.5	yes	no	AAQLAQGDPF	RDRLKADNIFPNKSMAAQLAQGDPFKKTAI	PNKSMAAQLAQGDPFKKTAISDILD_____	88.921	10	577	586	1016.49	2	0	1	1	1	0	0									By MS/MS										0	0	1	0	0	0
AT3G17240.1;AT3G17240.3;AT3G17240.2	AT3G17240.1	yes	no	AAQLGLK	VIIGGGPGGYVAAIKAAQLGLKTTCIEKRG	GGYVAAIKAAQLGLKTTCIEKRGALGGTCL	37.608	7	62	68	699.428	2	0	0	2	0	0	0	By MS/MS	By matching	By MS/MS																3	0	0	0	0	0
AT3G17240.1;AT3G17240.3;AT3G17240.2	AT3G17240.1	yes	no	AAQLGLKTTCIEK	VIIGGGPGGYVAAIKAAQLGLKTTCIEKRG	IKAAQLGLKTTCIEKRGALGGTCLNVGCIP	83.775	13	62	74	1431.78	2;3	1	1	2	1	1	1	By MS/MS	By MS/MS	By MS/MS																3	0	0	0	0	0
AT3G17240.1;AT3G17240.3;AT3G17240.2	AT3G17240.1	yes	no	AAQLGLKTTCIEKR	VIIGGGPGGYVAAIKAAQLGLKTTCIEKRG	KAAQLGLKTTCIEKRGALGGTCLNVGCIPS	103.76	14	62	75	1587.88	3;4	2	1	2	1	2	2	By MS/MS	By MS/MS	By MS/MS																3	0	0	0	0	0
AT3G27280.2;AT3G27280.1;AT5G40770.1	AT5G40770.1	no	no	AAQLISDATAKAGMGLIE	QERRAAVIRAEGESEAAQLISDATAKAGMG	LISDATAKAGMGLIELRRIEASREIASTLA	276.15	18	225	242	1758.92	2	1	2	3	1	1	1										By MS/MS	By MS/MS	By MS/MS							0	0	0	3	0	0
AT3G27280.2;AT3G27280.1;AT5G40770.1	AT5G40770.1	no	no	AAQLISDATAKAGMGLIELRRIEASRE	QERRAAVIRAEGESEAAQLISDATAKAGMG	GMGLIELRRIEASREIASTLARSPNVAYLP	16.417	27	225	251	2869.54	4	4	4	4	3	1	4										By MS/MS	By matching	By MS/MS							0	0	0	3	0	0
AT5G63040.2;AT5G63040.1	AT5G63040.2	yes	no	AAQLVTALSFTVK	IPIIFQVYRLHQLNRAAQLVTALSFTVKGA	NRAAQLVTALSFTVKGAEATVNNLAIKKSL	43.306	13	306	318	1347.78	2	0	0	3	0	0	0																By MS/MS			0	0	0	0	0	1
AT1G76810.1	AT1G76810.1	yes	yes	AAQPEPVAPVENAGEKEGEEETAAAK	PAAERPASSTPVEEKAAQPEPVAPVENAGE	NAGEKEGEEETAAAKKKKKKKEKEKEKKAA	5.8012	26	329	354	2621.25	3	1	7	0	7	1	1	By matching	By MS/MS																	2	0	0	0	0	0
AT1G65260.2;AT1G65260.1	AT1G65260.2	yes	no	AAQQSSDDWYK	AQVLASQKQLQNKYKAAQQSSDDWYKRAQL	NKYKAAQQSSDDWYKRAQLALAKGDEDLAR	126.29	11	63	73	1297.56	2	0	2	2	2	0	0	By MS/MS	By MS/MS	By MS/MS										By MS/MS	By matching	By MS/MS	By MS/MS	By MS/MS	By matching	3	0	0	0	3	3
AT1G65260.2;AT1G65260.1	AT1G65260.2	yes	no	AAQQSSDDWYKR	AQVLASQKQLQNKYKAAQQSSDDWYKRAQL	KYKAAQQSSDDWYKRAQLALAKGDEDLARE	83.438	12	63	74	1453.66	2	1	2	2	2	1	1		By MS/MS	By matching																2	0	0	0	0	0
AT3G57610.1	AT3G57610.1	yes	yes	AAQQYVER	KSDISSVRNYSDLPKAAQQYVERIEELVGV	NYSDLPKAAQQYVERIEELVGVPIHYIGIG	147.16	8	459	466	963.477	2	0	1	1	1	0	0	By MS/MS	By MS/MS	By MS/MS													By MS/MS	By MS/MS	By MS/MS	3	0	0	0	0	3
AT3G57610.1	AT3G57610.1	yes	yes	AAQQYVERIEELVGVPIHYIGIGPGRDALIYK	KSDISSVRNYSDLPKAAQQYVERIEELVGV	HYIGIGPGRDALIYK_______________	227.78	32	459	490	3566.92	4;5	2	4	5	4	0	2													By MS/MS	By MS/MS	By MS/MS				0	0	0	0	3	0
AT5G42080.4;AT5G42080.1;AT5G42080.3	AT5G42080.4	yes	no	AAQSEIDAVAWSK	MERRSAISKRLELYRAAQSEIDAVAWSK__	YRAAQSEIDAVAWSK_______________	74.524	13	598	610	1374.68	2	0	2	1	2	0	0	By matching	By MS/MS	By matching																3	0	0	0	0	0
AT1G53760.1;AT1G53760.2	AT1G53760.1	yes	no	AAQSPSGVTPTTVRGLW	IKGKKWCFSRSVDPFAAQSPSGVTPTTVRG	QSPSGVTPTTVRGLWKKISSESKPINANAE	35.246	17	25	41	1726.9	2	1	0	1	0	0	1								By MS/MS	By matching										0	0	2	0	0	0
AT3G49645.1;AT3G49645.2	AT3G49645.1	yes	no	AAQSTRALHTSLSGLSDHLIKAKNLLIE	RLKSYIEAGCINIHDAAQSTRALHTSLSGL	GLSDHLIKAKNLLIELERLTDEAALAIESA	7.7192	28	84	111	2986.66	4	3	2	6	1	2	3											By MS/MS	By matching							0	0	0	2	0	0
AT3G52140.1;AT3G52140.2;AT3G52140.4;AT3G52140.3	AT3G52140.1	yes	no	AAQSTTTNSTTDVK	______________________________	RAAQSTTTNSTTDVKSDAPAPPVAATVPAT	66.619	14	13	26	1423.68	2	0	1	0	1	0	0																By MS/MS	By matching		0	0	0	0	0	2
AT1G79460.1	AT1G79460.1	yes	yes	AAQSYPHESALK	EGYVKNTFSVLELFKAAQSYPHESALKKQC	LFKAAQSYPHESALKKQCCWTKQYLEMELS	145.75	12	367	378	1300.64	2	0	1	2	1	0	0	By MS/MS	By MS/MS	By MS/MS											By MS/MS		By MS/MS	By matching	By matching	3	0	0	0	1	3
AT4G24520.1;AT4G24520.2	AT4G24520.1	yes	no	AAQVWDLIK	EGAQKEYVQHKMMEKAAQVWDLIKEEGYLY	HKMMEKAAQVWDLIKEEGYLYVCGDAKGMA	51.864	9	629	637	1042.58	2	0	1	2	1	0	0													By MS/MS	By MS/MS	By MS/MS	By MS/MS	By MS/MS	By MS/MS	0	0	0	0	3	3
AT4G35460.1	AT4G35460.1	yes	yes	AARAELKPL	CIVGSGPAAHTAAIYAARAELKPLLFEGWM	HTAAIYAARAELKPLLFEGWMANDIAPGGQ	72.038	9	69	77	967.581	2	2	1	1	1	1	2							By MS/MS	By matching	By MS/MS										0	0	3	0	0	0
AT5G39840.1	AT5G39840.1	yes	yes	AARALNDRYHDPVE	LNDSVVAETDEIGSEAARALNDRYHDPVEL	EAARALNDRYHDPVELYRELRGSEVRSKLQ	61.577	14	133	146	1625.79	3	2	3	2	2	0	2										By MS/MS	By MS/MS								0	0	0	2	0	0
AT5G39840.1	AT5G39840.1	yes	yes	AARALNDRYHDPVELYRE	LNDSVVAETDEIGSEAARALNDRYHDPVEL	ALNDRYHDPVELYRELRGSEVRSKLQHSEW	75.012	18	133	150	2187.08	4	3	4	4	3	0	3										By MS/MS	By MS/MS	By MS/MS							0	0	0	3	0	0
AT5G02740.1;AT5G02740.2	AT5G02740.1	yes	no	AARAQWDPIVPYEGK	LRNIAKKGKLYRLEKAARAQWDPIVPYEGK	AARAQWDPIVPYEGKVVALHGIPVNAITDD	108.5	15	136	150	1699.87	2;3	1	2	2	2	0	1													By MS/MS	By MS/MS	By MS/MS				0	0	0	0	3	0
AT4G00290.1	AT4G00290.1	yes	yes	AARDILGNVL	SILTVGGVGGVATAFAARDILGNVLSGLSM	VATAFAARDILGNVLSGLSMQFSRPFSMGD	58.916	10	324	333	1040.6	2	1	1	1	1	0	1							By MS/MS												0	0	1	0	0	0
AT1G14610.1	AT1G14610.1	yes	yes	AAREAVVEALQKQGLY	INTNGGSDFAGMPRFAAREAVVEALQKQGL	AREAVVEALQKQGLYRGAKNNEMRLGLCSR	53.051	16	468	483	1744.95	2	2	2	2	2	1	2							By matching	By MS/MS	By matching										0	0	3	0	0	0
AT3G23990.1	AT3G23990.1	yes	yes	AARELEKLPTANF	VEEGILPGGGVALLYAARELEKLPTANFDQ	LYAARELEKLPTANFDQKIGVQIIQNALKT	121.71	13	452	464	1458.78	2;3	2	2	2	2	1	2							By MS/MS	By MS/MS	By MS/MS										0	0	3	0	0	0
AT3G20330.2;AT3G20330.1	AT3G20330.2	yes	no	AARGKYIVDKD	RIQRERFGERLDLYEAARGKYIVDKDLLGV	DLYEAARGKYIVDKDLLGVMQKKAIIMHPL	40.386	11	325	335	1234.67	2	3	2	1	1	2	3											By MS/MS								0	0	0	1	0	0
AT3G17300.1;AT3G17300.3;AT3G17300.2	AT3G17300.1	yes	no	AARGLINHMLFE	MNETDPEKIQKLKDDAARGLINHMLFESAK	KDDAARGLINHMLFESAKLTGGKVSQRS__	32.14	12	67	78	1370.71	2	1	1	4	0	0	1										By matching	By MS/MS	By matching							0	0	0	3	0	0
AT1G55890.1	AT1G55890.1	yes	yes	AARIISLY	LEEQKKYRDMSKEGFAARIISLYGKAGMFE	DMSKEGFAARIISLYGKAGMFENAQKVFEE	58.687	8	112	119	905.533	2	1	0	1	0	0	1								By MS/MS	By matching										0	0	2	0	0	0
AT3G06860.1	AT3G06860.1	yes	yes	AARKPSVAAIDGLALGGGLE	KAGYISIDIITDLLEAARKPSVAAIDGLAL	SVAAIDGLALGGGLELAMACHARISAPAAQ	141.87	20	100	119	1865.04	2;3	2	2	3	1	1	2										By MS/MS	By MS/MS	By MS/MS							0	0	0	3	0	0
AT5G39410.1	AT5G39410.1	yes	yes	AARPNPPPSSVAIL	LAGRNPTRLTQSLEWAARPNPPPSSVAILT	WAARPNPPPSSVAILTADTSDPDSLRRLCT	64.906	14	62	75	1388.78	2	1	0	0	0	0	1							By MS/MS		By matching										0	0	2	0	0	0
AT2G21870.1;AT2G21870.2	AT2G21870.1	yes	no	AARPTFKGDE	LQQQHAIPVRAFAKEAARPTFKGDEMLKGV	AFAKEAARPTFKGDEMLKGVFFDIKNKFQA	183	10	36	45	1090.54	2	2	2	1	1	1	2										By MS/MS	By MS/MS	By MS/MS							0	0	0	3	0	0
AT2G21870.1;AT2G21870.2	AT2G21870.1	yes	no	AARPTFKGDEMLKGVFFD	LQQQHAIPVRAFAKEAARPTFKGDEMLKGV	PTFKGDEMLKGVFFDIKNKFQAAVDILRKE	113.48	18	36	53	2028.01	3	3	3	5	2	2	3										By MS/MS	By MS/MS	By MS/MS							0	0	0	3	0	0
AT2G33220.1;AT2G33220.2	AT2G33220.1	yes	no	AARRAILPILQAEEDERF	GQGNKIRRALKEEKYAARRAILPILQAEED	RAILPILQAEEDERFVSEWKKYLEYEADVM	91.245	18	80	97	2097.13	3;4	3	4	2	4	0	3							By matching	By MS/MS	By MS/MS										0	0	3	0	0	0
AT3G52150.2;AT3G52150.1	AT3G52150.2	yes	no	AARRVYIGNIPRTVTNE	TETEEKPAALDPSSEAARRVYIGNIPRTVT	RRVYIGNIPRTVTNEQLTKLVEEHGAVEKV	63.908	17	74	90	1929.05	3;4	3	1	1	0	0	3										By matching	By MS/MS	By MS/MS							0	0	0	3	0	0
AT3G48000.1	AT3G48000.1	yes	yes	AARTAFDEGPWPK	HVAEGDAEDINRAVKAARTAFDEGPWPKMS	VKAARTAFDEGPWPKMSAYERSRVLLRFAD	130.99	13	103	115	1444.71	2;3	1	2	2	2	0	1													By MS/MS	By MS/MS	By MS/MS				0	0	0	0	3	0
AT3G59820.4;AT3G59820.3;AT3G59820.1;AT3G59820.2	AT3G59820.4	yes	no	AARVDIDQADEVAEADEVSSALMEK	REDVDGEKAAMKAYKAARVDIDQADEVAEA	EVAEADEVSSALMEKVDGLIQNLEKEIDDV	231.21	25	636	660	2661.24	3	1	8	2	8	0	1													By MS/MS	By MS/MS	By MS/MS				0	0	0	0	3	0
AT2G46110.1	AT2G46110.1	yes	yes	AASAAALAAENMEPSK	LDGFLTELQKLGFDKAASAAALAAENMEPS	ASAAALAAENMEPSK_______________	226.85	16	332	347	1530.73	2;3	0	2	2	2	0	0	By MS/MS	By MS/MS	By MS/MS										By MS/MS	By MS/MS	By MS/MS	By MS/MS	By MS/MS	By MS/MS	3	0	0	0	3	3
AT5G62810.1	AT5G62810.1	yes	yes	AASAAASDVAR	DAKPSLAEEAVAAAKAASAAASDVARVSQE	AAAKAASAAASDVARVSQEMMITKNEERKY	158.57	11	216	226	988.494	2	0	1	0	1	0	0	By MS/MS	By MS/MS	By MS/MS													By MS/MS	By MS/MS	By MS/MS	3	0	0	0	0	3
AT5G62810.1	AT5G62810.1	yes	yes	AASAAASDVARVSQEMMITK	DAKPSLAEEAVAAAKAASAAASDVARVSQE	ASDVARVSQEMMITKNEERKYFEDLTHLLG	57.62	20	216	235	2036	3	1	2	2	2	0	1													By MS/MS	By MS/MS	By MS/MS				0	0	0	0	3	0
AT1G30630.1	AT1G30630.1	yes	yes	AASAEDNFER	NQLKLSHPEHVLVKRAASAEDNFERALQSF	VLVKRAASAEDNFERALQSFA_________	90.761	10	277	286	1108.48	2	0	3	1	3	0	0	By matching	By MS/MS	By matching														By MS/MS	By matching	3	0	0	0	0	2
AT2G37270.2;AT2G37270.1	AT2G37270.2	yes	no	AASAEIDAEIQQQLTNEVK	______________________________	EIDAEIQQQLTNEVKLFNRWSFDDVSVTDI	220.06	19	2	20	2057.03	2	0	4	1	4	0	0	By MS/MS	By MS/MS	By MS/MS											By MS/MS	By MS/MS	By MS/MS	By MS/MS	By MS/MS	3	0	0	0	2	3
AT2G01440.1	AT2G01440.1	yes	yes	AASAELEIVTK	VYPVIDQSEQLPQLRAASAELEIVTKKFPK	PQLRAASAELEIVTKKFPKYNCGLLHGRMK	83.438	11	782	792	1130.62	2	0	2	1	2	0	0	By MS/MS															By MS/MS	By MS/MS	By MS/MS	1	0	0	0	0	3
AT1G63080.3;AT1G63080.2;AT1G63080.1;AT1G62930.1;AT1G63150.2;AT1G63150.1	AT1G62930.1	no	no	AASAELIKEMR	TYNTLIRARLRDGDKAASAELIKEMRSCGF	DGDKAASAELIKEMRSCGFVGDASTISMVI	118.91	11	587	597	1217.64	2	1	2	2	2	1	1	By MS/MS	By MS/MS	By MS/MS																3	0	0	0	0	0
AT1G48200.1	AT1G48200.1	yes	yes	AASAGNAAVVPLSTLKAIYGE	MKLTMWEWKQQLFAEAASAGNAAVVPLSTL	AAVVPLSTLKAIYGEVTTTTNQSGDTAKED	247.34	21	73	93	2002.07	2;3	1	1	3	0	1	1										By MS/MS	By MS/MS	By MS/MS							0	0	0	3	0	0
AT1G21750.1;AT1G21750.2	AT1G21750.1	yes	no	AASALSSNVPPVVLAK	PWCGHCKQLAPEYEKAASALSSNVPPVVLA	ASALSSNVPPVVLAKIDASEETNREFATQY	119.55	16	72	87	1522.87	2	0	0	2	0	0	0														By matching	By MS/MS	By MS/MS		By matching	0	0	0	0	2	2
AT1G21750.1;AT1G21750.2	AT1G21750.1	yes	no	AASALSSNVPPVVLAKIDASEETNR	PWCGHCKQLAPEYEKAASALSSNVPPVVLA	PVVLAKIDASEETNREFATQYEVQGFPTIK	85.562	25	72	96	2538.33	3	1	3	2	3	1	1	By MS/MS	By MS/MS	By MS/MS																3	0	0	0	0	0
AT5G64400.1;AT5G64400.2;AT5G64400.3	AT5G64400.1	yes	no	AASASAAPAGSAMLSSTCD	DSVMGPRTIQHEAVEAASASAAPAGSAMLS	SAAPAGSAMLSSTCDIHAKAFQDCIGSYGS	93.162	19	86	104	1724.73	2	0	1	2	0	0	0										By matching	By matching	By MS/MS							0	0	0	3	0	0
AT4G02510.4;AT4G02510.3;AT4G02510.2;AT4G02510.1	AT4G02510.4	yes	no	AASAVADNGTKEEESVLGGIVDDAEEGVK	ANGLEKGMTYAEVIKAASAVADNGTKEEES	SVLGGIVDDAEEGVKLNNKGDFVVDSSAIE	151.28	29	354	382	2859.36	3	1	8	1	8	1	1	By MS/MS	By MS/MS	By matching										By matching	By MS/MS	By matching				3	0	0	0	3	0
AT5G22350.1	AT5G22350.1	yes	yes	AASAWHDEFAALPK	TTGALHQIDYASLRKAASAWHDEFAALPKP	KAASAWHDEFAALPKPLVVVNIGWPRSNCR	108.2	14	243	256	1512.74	2;3	0	2	3	2	0	0	By MS/MS	By MS/MS	By MS/MS													By MS/MS	By MS/MS	By MS/MS	3	0	0	0	0	3
AT4G00630.1;AT4G00630.2	AT4G00630.1	yes	no	AASAWNDVNQTLNVVQE	KAQRISEVAIALKDEAASAWNDVNQTLNVV	SAWNDVNQTLNVVQEAVDEESVAKEAVQKA	230.23	17	185	201	1857.89	2	0	2	2	1	0	0										By MS/MS	By MS/MS	By MS/MS							0	0	0	3	0	0
AT3G61530.2;AT3G61530.1	AT3G61530.2	yes	no	AASDAAASAEK	LDGFLSELQKLGLDKAASDAAASAEKMDHS	GLDKAASDAAASAEKMDHSDSPSSQ_____	99.34	11	334	344	990.462	2	0	2	0	2	0	0													By MS/MS						0	0	0	0	1	0
AT3G61530.2;AT3G61530.1	AT3G61530.2	yes	no	AASDAAASAEKMDHSDSPSSQ	LDGFLSELQKLGLDKAASDAAASAEKMDHS	ASAEKMDHSDSPSSQ_______________	187.01	21	334	354	2061.85	2;3	1	4	1	4	1	1	By MS/MS	By MS/MS	By MS/MS																3	0	0	0	0	0
AT2G44450.1;AT2G44450.2;AT5G44640.1;AT5G42260.1	AT2G44450.1	yes	no	AASDWLLIYPK	ASVTGERDGVPIGPKAASDWLLIYPKGIRD	IGPKAASDWLLIYPKGIRDLVLYAKYKFKD	65.404	11	381	391	1275.69	2	0	1	4	1	0	0	By matching	By MS/MS											By MS/MS	By MS/MS	By matching				2	0	0	0	3	0
AT1G79750.1	AT1G79750.1	yes	yes	AASEALAEELMEEHY	LIMSGTIRVHDDMLLAASEALAEELMEEHY	AASEALAEELMEEHYEKGMIYPPFRNIRKI	207.6	15	573	587	1691.73	2	0	5	3	5	0	0							By MS/MS	By MS/MS	By MS/MS										0	0	3	0	0	0
AT3G53900.1	AT3G53900.1	yes	yes	AASEASINGSNR	______________________________	______________________________	26.465	12	2	13	1175.55	2	0	1	0	1	0	0	By matching	By MS/MS	By matching																3	0	0	0	0	0
AT2G38040.2;AT2G38040.1	AT2G38040.2	yes	no	AASEATSLK	LKSKLNMLRDFSRAKAASEATSLKKEINKR	DFSRAKAASEATSLKKEINKRFQEAVDRPE	42.075	9	551	559	876.455	2	0	1	1	1	0	0														By MS/MS	By matching				0	0	0	0	2	0
AT2G38040.2;AT2G38040.1	AT2G38040.2	yes	no	AASEATSLKKEINK	LKSKLNMLRDFSRAKAASEATSLKKEINKR	KAASEATSLKKEINKRFQEAVDRPEIREKV	55.754	14	551	564	1488.81	3	2	2	1	2	2	2	By matching	By MS/MS	By MS/MS																3	0	0	0	0	0
AT1G56330.1;AT3G62560.1;AT4G02080.1	AT1G56330.1	no	no	AASEDELRY	TVPFLILGNKIDIPYAASEDELRYHLGLTN	KIDIPYAASEDELRYHLGLTNFTTGKGKVT	87.251	9	136	144	1052.48	2	1	3	1	3	0	1							By MS/MS	By MS/MS	By matching										0	0	3	0	0	0
AT3G05970.1	AT3G05970.1	yes	yes	AASEGIKGGDLREL	LVAVVSVDPDVLKSWAASEGIKGGDLRELC	WAASEGIKGGDLRELCNNPRVKAAVLSDMD	146.58	14	605	618	1414.74	2;3	2	3	1	3	1	2							By MS/MS	By MS/MS	By MS/MS										0	0	3	0	0	0
AT5G27600.1	AT5G27600.1	yes	yes	AASEGIKY	LVAIVSVDPEVMKDWAASEGIKYEHLGQLC	PEVMKDWAASEGIKYEHLGQLCNDPRVRKT	60.709	8	605	612	837.423	2	1	1	0	1	1	1							By MS/MS	By matching											0	0	2	0	0	0
AT1G77510.1	AT1G77510.1	yes	yes	AASELSSHNPPLALAK	PWCGHCQKLAPEYEKAASELSSHNPPLALA	ASELSSHNPPLALAKIDASEEANKEFANEY	58.313	16	71	86	1604.85	2;3	0	1	3	1	0	0													By matching	By MS/MS	By MS/MS	By MS/MS	By MS/MS		0	0	0	0	3	2
AT5G05670.2;AT5G05670.1	AT5G05670.2	yes	no	AASEYLYEILTNANVVK	IVFVVDALEFLPNCRAASEYLYEILTNANV	SEYLYEILTNANVVKKKIPVLLCCNKTDKL	152.23	17	151	167	1896.98	2;3	0	2	4	2	0	0	By MS/MS	By MS/MS	By matching													By MS/MS	By MS/MS	By MS/MS	3	0	0	0	0	3
AT1G03030.1;AT1G03030.2	AT1G03030.1	yes	no	AASFDAEVNPPDVAIVLPMDGFHLYR	ANEVVRRVNKLWPQKAASFDAEVNPPDVAI	DVAIVLPMDGFHLYRSQLDAMEDPKEAHAR	178.05	26	127	152	2843.4	3;4	0	4	6	4	0	0	By MS/MS	By MS/MS	By MS/MS													By MS/MS	By MS/MS	By MS/MS	3	0	0	0	0	3
AT1G13440.1;AT1G13440.2;AT3G04120.1	AT1G13440.1	no	no	AASFNIIPSSTGAAK	KTVDGPSMKDWRGGRAASFNIIPSSTGAAK	AASFNIIPSSTGAAKAVGKVLPSLNGKLTG	108.24	15	205	219	1433.75	2	0	0	1	0	0	0	By MS/MS	By MS/MS	By MS/MS													By MS/MS	By MS/MS	By MS/MS	3	0	0	0	0	3
AT3G51100.1;AT3G51100.3;AT3G51100.2	AT3G51100.1	yes	no	AASGNTSSVPAR	QLPVCVGLEILADRRAASGNTSSVPARVQN	DRRAASGNTSSVPARVQNRKDSREVPVPQH	167.06	12	124	135	1116.55	2	0	0	0	0	0	0	By MS/MS	By MS/MS	By MS/MS													By MS/MS	By MS/MS	By MS/MS	3	0	0	0	0	3
AT3G16480.1	AT3G16480.1	yes	yes	AASGVDHEEL	ENFVFENYTASRMVLAASGVDHEELLKVVE	SRMVLAASGVDHEELLKVVEPLLSDLPNVP	82.716	10	257	266	1026.46	2	0	3	0	3	0	0							By MS/MS	By MS/MS	By MS/MS										0	0	3	0	0	0
AT3G16480.1	AT3G16480.1	yes	yes	AASGVDHEELL	ENFVFENYTASRMVLAASGVDHEELLKVVE	RMVLAASGVDHEELLKVVEPLLSDLPNVPR	91.783	11	257	267	1139.55	2	0	3	1	3	0	0							By MS/MS	By MS/MS	By MS/MS										0	0	3	0	0	0
AT3G16480.1	AT3G16480.1	yes	yes	AASGVDHEELLKVVEPL	ENFVFENYTASRMVLAASGVDHEELLKVVE	SGVDHEELLKVVEPLLSDLPNVPRPAEPKS	45.183	17	257	273	1804.96	3	1	4	2	4	1	1							By MS/MS		By matching										0	0	2	0	0	0
AT1G51980.1;AT1G51980.2	AT1G51980.1	yes	no	AASGVEHEEL	EEFMTENFTAARMVLAASGVEHEELLKVAE	ARMVLAASGVEHEELLKVAEPLTSDLPNVP	109.36	10	261	270	1040.48	2	0	3	0	3	0	0							By MS/MS	By MS/MS	By matching										0	0	3	0	0	0
AT1G51980.1;AT1G51980.2	AT1G51980.1	yes	no	AASGVEHEELL	EEFMTENFTAARMVLAASGVEHEELLKVAE	RMVLAASGVEHEELLKVAEPLTSDLPNVPP	121.67	11	261	271	1153.56	2	0	3	1	3	0	0							By MS/MS	By MS/MS	By matching										0	0	3	0	0	0
AT1G51980.1;AT1G51980.2	AT1G51980.1	yes	no	AASGVEHEELLKVAEPL	EEFMTENFTAARMVLAASGVEHEELLKVAE	SGVEHEELLKVAEPLTSDLPNVPPQLAPKS	86.729	17	261	277	1790.94	2	1	4	2	4	1	1							By matching	By MS/MS	By MS/MS										0	0	3	0	0	0
AT2G38550.1	AT2G38550.1	yes	yes	AASHEDSGESGVEVGKEKSDIDVEDDTSKEAW	FTSPEVLLNRSVVAFAASHEDSGESGVEVG	KSDIDVEDDTSKEAWKQTLESFKEQVSKMQ	74.485	32	75	106	3405.5	4	3	11	0	11	3	3							By MS/MS	By MS/MS	By MS/MS										0	0	3	0	0	0
AT1G12000.1	AT1G12000.1	yes	yes	AASHITLECALQTHPNITIIGEEVSAQK	RSTGKYYHFVRLMGRAASHITLECALQTHP	HPNITIIGEEVSAQKQTLKNVTDYMVDVIC	22.225	28	277	304	3030.54	4	0	3	2	3	0	0																By MS/MS		By matching	0	0	0	0	0	2
AT1G64550.1	AT1G64550.1	yes	yes	AASILAGLSFTPEMQLK	YKRLDAIDAYTAEARAASILAGLSFTPEMQ	SILAGLSFTPEMQLKATNTFSGGWRMRIAL	128.57	17	319	335	1775.95	2	0	1	5	1	0	0																By MS/MS	By MS/MS	By matching	0	0	0	0	0	3
AT3G06810.1	AT3G06810.1	yes	yes	AASIYTGVYSR	PAANWKFYVAFSLFRAASIYTGVYSRWLMG	SLFRAASIYTGVYSRWLMGNASAGERARNT	118.91	11	329	339	1186.6	2	0	0	2	0	0	0	By MS/MS	By MS/MS	By matching													By MS/MS	By MS/MS	By MS/MS	3	0	0	0	0	3
AT1G01290.2;AT1G01290.1	AT1G01290.2	yes	no	AASKDISITDVR	TAVSVAGLTVYDMCKAASKDISITDVRLER	MCKAASKDISITDVRLERKTGGKSGSWSRL	119.55	12	244	255	1274.68	2;3	1	2	0	2	1	1	By MS/MS	By MS/MS	By MS/MS																3	0	0	0	0	0
AT4G37660.1	AT4G37660.1	yes	yes	AASKIKVIKE	TAEKTTFDVKLEKFEAASKIKVIKEIRAFT	LEKFEAASKIKVIKEIRAFTDLGLKEAKAL	116.13	10	109	118	1085.68	2	3	1	0	0	3	3										By MS/MS	By MS/MS	By matching							0	0	0	3	0	0
AT5G09450.1	AT5G09450.1	yes	yes	AASKQTERAEAL	DSKTAETYTSLLHAYAASKQTERAEALFKR	HAYAASKQTERAEALFKRIIESDSLTFGAI	117.45	12	167	178	1273.66	2	2	2	0	2	1	2							By MS/MS	By MS/MS											0	0	2	0	0	0
AT5G09450.1	AT5G09450.1	yes	yes	AASKQTERAEALF	DSKTAETYTSLLHAYAASKQTERAEALFKR	AYAASKQTERAEALFKRIIESDSLTFGAIT	101.64	13	167	179	1420.73	2;3	2	2	1	2	1	2							By MS/MS	By MS/MS	By MS/MS										0	0	3	0	0	0
AT5G19150.2;AT5G19150.1	AT5G19150.2	yes	no	AASLAFTK	PAILGCIAASGLLRKAASLAFTKHKRSTLT	ASGLLRKAASLAFTKHKRSTLTSDIIECLG	30.593	8	333	340	807.449	2	0	0	2	0	0	0																	By MS/MS	By matching	0	0	0	0	0	2
AT1G09760.1	AT1G09760.1	yes	yes	AASLFSSKEAEEE	RVLDFIKIKAKERAEAASLFSSKEAEEEVK	AEAASLFSSKEAEEEVKKVSREEVKKVSET	96.946	13	158	170	1396.64	2	1	4	2	3	1	1											By MS/MS	By matching							0	0	0	2	0	0
AT4G24175.1;AT4G24175.2	AT4G24175.1	yes	no	AASLGEEVYDALMLAK	ELASFSGDQVKQILKAASLGEEVYDALMLA	ASLGEEVYDALMLAKRLGSDVREGKRRHFN	186.27	16	120	135	1679.84	2;3	0	3	5	3	0	0	By MS/MS	By MS/MS	By MS/MS										By MS/MS	By MS/MS	By MS/MS	By MS/MS	By MS/MS	By MS/MS	3	0	0	0	3	3
AT2G36390.1	AT2G36390.1	yes	yes	AASLIGDFNNWNAK	SATGITYREWAPGAKAASLIGDFNNWNAKS	KAASLIGDFNNWNAKSDVMARNDFGVWEIF	130.79	14	225	238	1519.74	2	0	1	3	1	0	0	By MS/MS	By MS/MS	By MS/MS										By MS/MS		By MS/MS	By matching	By MS/MS		3	0	0	0	2	2
AT2G36390.1	AT2G36390.1	yes	yes	AASLIGDFNNWNAKSDVMAR	SATGITYREWAPGAKAASLIGDFNNWNAKS	GDFNNWNAKSDVMARNDFGVWEIFLPNNAD	21.376	20	225	244	2179.05	3	1	2	4	2	1	1	By matching	By matching	By MS/MS																3	0	0	0	0	0
AT5G03650.1	AT5G03650.1	yes	yes	AASLIGDFNNWNSNADIMTR	SDAGITYREWAPGAKAASLIGDFNNWNSNA	GDFNNWNSNADIMTRNEFGVWEIFLPNNTD	133.93	20	190	209	2209.02	2	0	2	4	2	0	0	By MS/MS	By MS/MS	By MS/MS													By matching	By MS/MS	By MS/MS	3	0	0	0	0	3
AT4G27585.1;AT5G54100.1	AT4G27585.1	no	no	AASLRVAE	LVLLSQSLKETGGVEAASLRVAEQYITAFG	KETGGVEAASLRVAEQYITAFGNIAKEGTI	54.436	8	298	305	815.45	2	1	1	1	0	0	1										By MS/MS	By matching	By matching							0	0	0	3	0	0
AT1G61870.1	AT1G61870.1	yes	yes	AASLTPDCR	LKSEKDPDRILEICRAASLTPDCRIDRIAF	ILEICRAASLTPDCRIDRIAFSAAVENLAE	102.46	9	69	77	989.46	2	0	1	1	1	0	0	By MS/MS	By MS/MS	By MS/MS													By MS/MS	By MS/MS	By MS/MS	3	0	0	0	0	3
AT4G04830.2;AT4G04830.1	AT4G04830.2	yes	no	AASPLVVQKTEEEWR	______________________________	AASPLVVQKTEEEWRAVLSPEQKPGTGEYD	43.613	15	2	16	1741.9	2	1	3	2	3	1	1			By MS/MS																1	0	0	0	0	0
AT1G50940.1	AT1G50940.1	yes	yes	AASQAASCHPSVSE	SISLLLAGSGSSLQEAASQAASCHPSVSEV	EAASQAASCHPSVSEVLVADSDKFEYSLAE	179.95	14	82	95	1400.6	2	0	1	0	0	0	0										By MS/MS	By MS/MS	By MS/MS							0	0	0	3	0	0
AT4G14110.1	AT4G14110.1	yes	yes	AASQMASVKKQAVKRE	DDATTYVVENGWTVDAASQMASVKKQAVKR	ASQMASVKKQAVKREQKVDSSKLQRLTEYV	46.768	16	162	177	1730.95	3	4	1	1	0	3	4											By MS/MS	By MS/MS							0	0	0	2	0	0
AT3G55010.2;AT3G55010.1	AT3G55010.2	yes	no	AASRILEE	TFNLGIGMVMVVSPEAASRILEEVKNGDYV	VMVVSPEAASRILEEVKNGDYVAYRVGEVV	87.251	8	359	366	887.471	2	1	2	1	1	0	1											By MS/MS	By MS/MS							0	0	0	2	0	0
AT5G61030.2;AT5G61030.1	AT5G61030.2	yes	no	AASSAIQALD	GRSRGFGFVTFTSSEAASSAIQALDGRDLH	FTSSEAASSAIQALDGRDLHGRVVKVNYAN	108.3	10	93	102	945.477	1	0	1	1	0	0	0										By MS/MS	By MS/MS	By MS/MS							0	0	0	3	0	0
AT5G61030.2;AT5G61030.1	AT5G61030.2	yes	no	AASSAIQALDGRD	GRSRGFGFVTFTSSEAASSAIQALDGRDLH	SEAASSAIQALDGRDLHGRVVKVNYANDRT	124.46	13	93	105	1273.63	2	1	2	1	1	0	1										By MS/MS	By MS/MS	By matching							0	0	0	3	0	0
AT5G61030.2;AT5G61030.1	AT5G61030.2	yes	no	AASSAIQALDGRDLHGRVVKVNYAND	GRSRGFGFVTFTSSEAASSAIQALDGRDLH	RDLHGRVVKVNYANDRTSGGGFGGGGYGGG	79.182	26	93	118	2739.41	4	3	3	3	2	1	3										By MS/MS	By MS/MS	By MS/MS							0	0	0	3	0	0
AT4G25100.5;AT4G25100.3;AT4G25100.2;AT4G25100.1	AT4G25100.5	yes	no	AASSAVTANY	______________________________	______________________________	174.92	10	2	11	953.445	1	0	0	0	0	0	0							By MS/MS	By MS/MS	By MS/MS										0	0	3	0	0	0
AT4G25100.5;AT4G25100.3;AT4G25100.2;AT4G25100.1	AT4G25100.5	yes	no	AASSAVTANYVLK	______________________________	______________________________	187.1	13	2	14	1293.69	2	0	0	2	0	0	0	By MS/MS	By MS/MS	By MS/MS																3	0	0	0	0	0
AT4G25100.5;AT4G25100.3;AT4G25100.2;AT4G25100.1	AT4G25100.5	yes	no	AASSAVTANYVLKPPPFAL	______________________________	AVTANYVLKPPPFALDALEPHMSKQTLEFH	252.75	19	2	20	1916.04	2;3	1	0	3	0	1	1				By MS/MS	By MS/MS	By MS/MS													0	3	0	0	0	0
AT4G25100.5;AT4G25100.3;AT4G25100.2;AT4G25100.1	AT4G25100.5	yes	no	AASSAVTANYVLKPPPFALD	______________________________	VTANYVLKPPPFALDALEPHMSKQTLEFHW	203.76	20	2	21	2031.07	2	1	1	4	0	1	1										By MS/MS	By MS/MS	By MS/MS							0	0	0	3	0	0
AT4G25100.5;AT4G25100.3;AT4G25100.2;AT4G25100.1	AT4G25100.5	yes	no	AASSAVTANYVLKPPPFALDALEPHMSK	______________________________	PPPFALDALEPHMSKQTLEFHWGKHHRAYV	347.66	28	2	29	2924.51	3;4	1	2	6	2	1	1	By MS/MS	By MS/MS	By MS/MS										By MS/MS	By MS/MS	By MS/MS	By MS/MS	By MS/MS	By MS/MS	3	0	0	0	3	3
AT4G25100.5;AT4G25100.3;AT4G25100.2;AT4G25100.1	AT4G25100.5	yes	no	AASSAVTANYVLKPPPFALDALEPHMSKQTLE	______________________________	ALDALEPHMSKQTLEFHWGKHHRAYVDNLK	162.58	32	2	33	3395.74	3;4	2	3	7	2	2	2										By MS/MS	By MS/MS	By MS/MS							0	0	0	3	0	0
AT4G33170.1	AT4G33170.1	yes	yes	AASSLPEGLSLSK	CGLKPDQYTMTSVLKAASSLPEGLSLSKQV	LKAASSLPEGLSLSKQVHVHAIKINNVSDS	36.952	13	425	437	1258.68	2	0	1	3	1	0	0															By MS/MS	By matching	By matching	By MS/MS	0	0	0	0	1	3
AT3G17970.1;AT3G17970.2	AT3G17970.1	yes	no	AASSTSPVVSTLVE	YVTGFGHPDWVRTHEAASSTSPVVSTLVEG	EAASSTSPVVSTLVEGGATCVGKTVVDEFA	99.855	14	89	102	1346.69	2	0	1	1	0	0	0										By MS/MS	By matching	By matching							0	0	0	3	0	0
AT2G41530.1	AT2G41530.1	yes	yes	AASTHGIALVAPDTSPR	TCTDENFIIKSGAQRAASTHGIALVAPDTS	STHGIALVAPDTSPRGLNVEGEADSYDFGV	51.569	17	73	89	1662.87	3	0	1	1	1	0	0	By MS/MS	By MS/MS	By MS/MS														By matching	By MS/MS	3	0	0	0	0	2
AT4G20210.1	AT4G20210.1	yes	yes	AASTYGRLMNDIAGFEDDMK	EGVYEWLKSRPKFLKAASTYGRLMNDIAGF	GRLMNDIAGFEDDMKREYVITGVNTYMKQY	20.035	20	488	507	2203.99	3	1	4	5	4	0	1													By matching	By MS/MS					0	0	0	0	2	0
AT3G29320.1	AT3G29320.1	yes	yes	AASVASSIKYHAE	EQEVFISSMNPFAPDAASVASSIKYHAEFT	PDAASVASSIKYHAEFTPLFSPEKFELPKA	147.19	13	93	105	1332.67	2	1	1	1	0	1	1										By MS/MS	By MS/MS	By matching							0	0	0	3	0	0
AT3G20320.1;AT3G20320.3;AT3G20320.2	AT3G20320.1	yes	no	AASVIEEAR	VEAIGVANTYSLAERAASVIEEARPLLKKI	YSLAERAASVIEEARPLLKKIQAMAEDAQP	88.921	9	269	277	944.493	2	0	2	0	2	0	0	By MS/MS	By MS/MS	By MS/MS																3	0	0	0	0	0
AT5G41480.1	AT5G41480.1	yes	yes	AASVITTIGEEHMAAL	GGARDATNVIESSNLAASVITTIGEEHMAA	ASVITTIGEEHMAALGGSLESIAEAKSGII	113.46	16	216	231	1612.81	2	0	2	1	2	0	0							By MS/MS	By MS/MS	By matching										0	0	3	0	0	0
AT3G13860.1	AT3G13860.1	yes	yes	AASVSLLLTTTE	GIIDPVKVIRTALTDAASVSLLLTTTEASV	LTDAASVSLLLTTTEASVLVKADENTPNHV	69.716	12	538	549	1204.66	1	0	1	3	0	0	0										By MS/MS	By matching	By MS/MS							0	0	0	3	0	0
AT2G33210.1;AT2G33210.2;AT3G23990.1	AT3G23990.1	no	no	AASVSSLLTTTE	GIIDPLKVIRTALVDAASVSSLLTTTEAVV	LVDAASVSSLLTTTEAVVVDLPKDESESGA	119.07	12	538	549	1178.6	1	0	1	2	0	0	0										By MS/MS	By MS/MS	By MS/MS							0	0	0	3	0	0
AT5G41480.1	AT5G41480.1	yes	yes	AASVSSSVILASNIGSSSSIK	GGPFLPHIEGILRSKAASVSSSVILASNIG	SVILASNIGSSSSIKGIINKNGIGLCQSCD	216.98	21	270	290	1964.04	2	0	0	1	0	0	0	By MS/MS	By MS/MS	By MS/MS										By MS/MS	By MS/MS	By MS/MS	By MS/MS	By MS/MS	By MS/MS	3	0	0	0	3	3
AT1G04750.2;AT2G33120.2;AT2G33120.1;AT1G04750.1;AT1G04750.4;AT1G04750.3	AT1G04750.2	yes	no	AATAQANSLNK	ERVKEDFNKRYGGGKAATAQANSLNKEFGS	GGGKAATAQANSLNKEFGSKLKEHMQYCMD	141.29	11	60	70	1087.56	2	0	0	1	0	0	0													By MS/MS	By MS/MS	By MS/MS				0	0	0	0	3	0
AT1G27090.1	AT1G27090.1	yes	yes	AATASSEASEGPVMGLINK	______________________________	SSEASEGPVMGLINKRLRALRKKYNRITQM	110.91	19	2	20	1831.9	2	0	2	2	2	0	0	By MS/MS	By MS/MS	By MS/MS										By MS/MS		By matching				3	0	0	0	2	0
AT5G04040.2;AT5G04040.1	AT5G04040.2	yes	no	AATATSSSHHGLASTTR	AILNHMRRLKKSAERAATATSSSHHGLAST	TATSSSHHGLASTTRFNASRRIPSWNVLAR	59.67	17	583	599	1654.8	3	0	0	1	0	0	0	By MS/MS	By MS/MS	By MS/MS													By MS/MS	By MS/MS		3	0	0	0	0	2
AT4G34200.1	AT4G34200.1	yes	yes	AATAVNAPMVSAEVL	IEIAEAVVGALNGELAATAVNAPMVSAEVL	AATAVNAPMVSAEVLTELKPYVVLAEKLGR	83.775	15	368	382	1442.74	2	0	1	1	1	0	0								By MS/MS	By matching										0	0	2	0	0	0
AT2G16950.2;AT2G16950.1	AT2G16950.2	yes	no	AATAVVWQPRDDGLAE	______________________________	ATAVVWQPRDDGLAEICSLLEQQISPSSVV	101.64	16	2	17	1697.84	2	1	3	2	2	0	1										By MS/MS	By MS/MS	By MS/MS							0	0	0	3	0	0
AT5G19290.1	AT5G19290.1	yes	yes	AATAYELIR	KLAMASPRRTVAKPRAATAYELIRVCKDLQ	TVAKPRAATAYELIRVCKDLQGRFEEVEVP	60.589	9	230	238	1006.54	2	0	1	2	1	0	0	By MS/MS	By MS/MS	By MS/MS													By matching	By MS/MS	By matching	3	0	0	0	0	3
AT5G10730.1	AT5G10730.1	yes	yes	AATDPVFPPGIVDVHGIQR	TPPVNVESVAKVAVRAATDPVFPPGIVDVH	PVFPPGIVDVHGIQRYSQQKSR________	165.72	19	262	280	1988.05	2;3	0	2	1	2	0	0	By MS/MS	By MS/MS	By MS/MS													By MS/MS	By MS/MS	By MS/MS	3	0	0	0	0	3
AT2G30200.1;AT2G30200.2	AT2G30200.1	yes	no	AATEIRSPRIPVISNVDAQPHADPDTIKKIL	TSFMEPAVSRLEAALAATEIRSPRIPVISN	DAQPHADPDTIKKILARQVTSPVQWETTVK	60.055	31	311	341	3364.85	5	4	4	0	4	2	4							By MS/MS	By MS/MS											0	0	2	0	0	0
AT1G19690.1	AT1G19690.1	yes	yes	AATEKPASGEIYNIVDDDPAAR	FTSRVHVEDICQVLKAATEKPASGEIYNIV	SGEIYNIVDDDPAAREEVFEYALELIEKRW	66.66	22	256	277	2302.11	3	1	5	1	5	1	1		By MS/MS	By MS/MS																2	0	0	0	0	0
AT1G19690.1	AT1G19690.1	yes	yes	AATEKPASGEIYNIVDDDPAAREEVFEYALELIEK	FTSRVHVEDICQVLKAATEKPASGEIYNIV	AREEVFEYALELIEKRWPGNITTKPFPFLY	33.603	35	256	290	3894.91	4	2	10	5	10	1	2														By MS/MS	By matching				0	0	0	0	2	0
AT2G37860.4;AT2G37860.3;AT2G37860.2;AT2G37860.1	AT2G37860.4	yes	no	AATEQIKGEGDNSIL	VNMSQSPIEPQSGGFAATEQIKGEGDNSIL	AATEQIKGEGDNSILGKDNVRNLGTDQLEN	95.656	15	75	89	1544.77	2	1	3	0	3	1	1							By MS/MS	By matching	By matching										0	0	3	0	0	0
AT4G34030.1	AT4G34030.1	yes	yes	AATGEEVSAEDLGGATVHCTVSGVSDYFAQDELHGLAIGR	KGNGTIFLAGPPLVKAATGEEVSAEDLGGA	DYFAQDELHGLAIGRNIVKNLHMAAKQGME	124.3	40	267	306	4088.9	4	0	7	5	7	0	0	By MS/MS	By MS/MS	By MS/MS													By MS/MS	By MS/MS	By MS/MS	3	0	0	0	0	3
AT4G34030.1	AT4G34030.1	yes	yes	AATGEEVSAEDLGGATVHCTVSGVSDYFAQDELHGLAIGRNIVK	KGNGTIFLAGPPLVKAATGEEVSAEDLGGA	QDELHGLAIGRNIVKNLHMAAKQGMEGTFG	155.82	44	267	310	4543.19	4;5	1	7	5	7	0	1													By MS/MS	By MS/MS	By MS/MS				0	0	0	0	3	0
AT4G30920.1	AT4G30920.1	yes	yes	AATGFGVATLVEWVQNHSSS	MHIDMAGPVWNEKKKAATGFGVATLVEWVQ	GVATLVEWVQNHSSS_______________	298.75	20	564	583	2060	2;3	0	1	3	1	0	0	By MS/MS	By MS/MS	By MS/MS										By MS/MS	By MS/MS	By MS/MS	By MS/MS	By MS/MS	By MS/MS	3	0	0	0	3	3
AT4G30910.1;AT4G30910.2	AT4G30910.1	yes	no	AATGFGVATLVEWVQNNSS	LHIDMAGRVWNEKKKAATGFGVATLVEWVQ	FGVATLVEWVQNNSS_______________	171.2	19	563	581	1949.95	2	0	1	3	1	0	0	By MS/MS	By MS/MS	By MS/MS										By MS/MS	By MS/MS	By MS/MS				3	0	0	0	3	0
AT4G02510.4;AT4G02510.3;AT4G02510.2;AT4G02510.1	AT4G02510.4	yes	no	AATGGGSSEGGNFTITSQDGTK	EEKMFDTAALAALLKAATGGGSSEGGNFTI	SEGGNFTITSQDGTKLFSMDRPAGLSSSLR	199.96	22	712	733	2041.92	2;3	0	2	1	2	0	0	By MS/MS	By MS/MS	By matching										By MS/MS		By matching	By MS/MS	By MS/MS	By matching	3	0	0	0	2	3
AT1G08130.1	AT1G08130.1	yes	yes	AATGIVDPDK	WEVKAADLTISPVHRAATGIVDPDKGISLR	SPVHRAATGIVDPDKGISLRFPRLLRVRED	53.517	10	733	742	985.508	2	0	2	0	2	0	0	By MS/MS	By MS/MS	By matching																3	0	0	0	0	0
AT5G26830.1	AT5G26830.1	yes	yes	AATGQVSVRVRD	QLAQYNYILVVGETEAATGQVSVRVRDNAA	ETEAATGQVSVRVRDNAAHSVKSIEDLLEE	99.174	12	674	685	1257.68	2	2	1	0	0	0	2										By matching		By MS/MS							0	0	0	2	0	0
AT5G07440.1;AT5G07440.2;AT5G07440.3	AT5G07440.1	yes	no	AATGRGVVFATE	VTGKPIDLGGSLGREAATGRGVVFATEALL	GREAATGRGVVFATEALLAEYGKSIQGLTF	90.263	12	183	194	1177.61	2	1	1	1	0	0	1										By matching	By MS/MS	By MS/MS							0	0	0	3	0	0
AT5G03630.1	AT5G03630.1	yes	yes	AATGSSVIRLSDF	LVSGTGQVFKYQTLLAATGSSVIRLSDFGV	LLAATGSSVIRLSDFGVPGADAKNIFYLRE	52.837	13	121	133	1322.68	2	1	1	1	1	0	1							By MS/MS		By matching										0	0	2	0	0	0
AT1G79920.2;AT1G79920.1	AT1G79920.2	no	no	AATIAGLHPLHLIHE	IPVYFTDLQRRAVLDAATIAGLHPLHLIHE	AATIAGLHPLHLIHETTATALAYGIYKTDL	141.29	15	159	173	1591.88	2	0	1	3	0	0	0										By MS/MS	By MS/MS								0	0	0	2	0	0
AT3G45770.1;AT3G45770.2	AT3G45770.1	yes	no	AATITVNPL	ESVWHKIDKECPMEYAATITVNPLTALRML	ECPMEYAATITVNPLTALRMLEDFVNLNSG	74.486	9	163	171	898.512	1	0	0	0	0	0	0							By MS/MS		By MS/MS										0	0	2	0	0	0
AT3G15950.1;AT3G15950.2;AT3G15950.4;AT3G15950.5	AT3G15950.1	yes	no	AATKGLEE	ARRNSMLEAIEREFEAATKGLEELKANDST	AIEREFEAATKGLEELKANDSTGDKDDDEH	72.492	8	391	398	817.418	2	1	2	1	1	1	1										By MS/MS	By matching								0	0	0	2	0	0
AT4G30440.1	AT4G30440.1	yes	yes	AATKKAGEEITHTY	PFSESDRTDQPASLYAATKKAGEEITHTYN	YAATKKAGEEITHTYNHIYGLAITGLRFFT	72.846	14	240	253	1518.77	2	2	2	0	2	2	2								By MS/MS	By matching										0	0	2	0	0	0
AT5G10450.1;AT5G10450.2;AT5G10450.3;AT5G10450.4	AT5G10450.1	yes	no	AATLGRDQYVYMAK	______________________________	MAATLGRDQYVYMAKLAEQAERYEEMVQFM	133.07	14	2	15	1585.79	2	1	1	4	1	0	1													By MS/MS	By MS/MS	By MS/MS				0	0	0	0	3	0
AT5G10450.1;AT5G10450.2;AT5G10450.3;AT5G10450.4	AT5G10450.1	yes	no	AATLGRDQYVYMAKLAE	______________________________	TLGRDQYVYMAKLAEQAERYEEMVQFMEQL	104	17	2	18	1898.96	2	2	2	5	1	1	2										By MS/MS	By MS/MS	By MS/MS							0	0	0	3	0	0
AT1G10310.1	AT1G10310.1	yes	yes	AATMILNLTAGDNGGSLTV	NSASLYQAPDAWAVKAATMILNLTAGDNGG	ILNLTAGDNGGSLTV_______________	203.76	19	224	242	1817.92	2	0	1	4	1	0	0	By MS/MS	By MS/MS	By MS/MS										By MS/MS	By MS/MS	By MS/MS	By MS/MS	By MS/MS	By MS/MS	3	0	0	0	3	3
AT1G60770.1	AT1G60770.1	yes	yes	AATNDISGVERVIEEM	VMPDSYTYNVWMRALAATNDISGVERVIEE	ATNDISGVERVIEEMNRDGRVAPDWTTYSN	247.66	16	204	219	1732.83	2	1	4	0	4	0	1							By MS/MS	By MS/MS	By MS/MS										0	0	3	0	0	0
AT4G35230.1	AT4G35230.1	yes	yes	AATNNFSSDNIVSESGEK	GGIPSFSEFSFADLKAATNNFSSDNIVSES	NNFSSDNIVSESGEKAPNLVYKGRLQNRRW	120.75	18	68	85	1868.84	2	0	3	1	3	0	0																By MS/MS	By matching	By matching	0	0	0	0	0	3
AT3G15950.1;AT3G15950.2;AT3G15950.4	AT3G15950.1	yes	no	AATNSLKQLNLDDFSE	AKRQSMLDEIEREFEAATNSLKQLNLDDFS	ATNSLKQLNLDDFSEGDDSAESARRNSMLE	61.042	16	353	368	1764.85	2	1	3	4	2	1	1										By matching	By MS/MS								0	0	0	2	0	0
AT2G07698.1;ATMG01190.E;ATMG01190.1	ATMG01190.E	no	no	AATQALLNRGARLTE	YREVAAFAQFGSDLDAATQALLNRGARLTE	AATQALLNRGARLTEVLKQPQYAPLPIEKQ	121.69	15	415	429	1583.87	2;3	2	1	3	0	0	2										By MS/MS	By MS/MS	By MS/MS							0	0	0	3	0	0
AT1G27680.1	AT1G27680.1	yes	yes	AATQTSGDAGKKW	FGNGVNFGDGFVEVLAATQTSGDAGKKWFQ	VLAATQTSGDAGKKWFQGTADAVRQFIWVF	119.94	13	170	182	1319.65	2	2	1	0	1	2	2							By MS/MS	By MS/MS											0	0	2	0	0	0
AT3G53710.3;AT3G53710.2;AT3G53710.1	AT3G53710.3	no	no	AATRQLRTLQSQPENK	______________________________	ATRQLRTLQSQPENKVCVDCAQKNPQWASV	NaN	16	2	17	1839.99	3	2	1	2	1	0	2														By matching					0	0	0	0	1	0
AT3G48730.1	AT3G48730.1	yes	yes	AATSDTLTAPYNDIAAVEK	GVATLGLPDSPGVPKAATSDTLTAPYNDIA	DTLTAPYNDIAAVEKLFEANKGEIAAIILE	180.11	19	218	236	1949.96	2	0	3	2	3	0	0	By MS/MS	By MS/MS	By MS/MS										By MS/MS	By MS/MS	By MS/MS	By MS/MS	By MS/MS	By MS/MS	3	0	0	0	3	3
AT5G63570.1;AT5G63570.2	AT5G63570.1	no	no	AATSDTLTAPYNDLEAVEK	GVATLGLPDSPGVPKAATSDTLTAPYNDLE	DTLTAPYNDLEAVEKLFAAHKGEISAVILE	175.62	19	220	238	2007.96	2;3	0	4	3	4	0	0	By MS/MS	By MS/MS	By MS/MS										By MS/MS	By MS/MS	By MS/MS	By MS/MS	By MS/MS	By MS/MS	3	0	0	0	3	3
AT2G39990.1	AT2G39990.1	yes	yes	AATSEHTILQFVSPSSTASATTSVLTAR	______________________________	PSSTASATTSVLTARIHPLVIFNVCDCFVR	118.42	28	2	29	2833.45	3	0	1	3	1	0	0	By MS/MS	By MS/MS	By MS/MS													By MS/MS	By MS/MS		3	0	0	0	0	2
AT4G27870.1;AT4G27870.2	AT4G27870.1	yes	no	AATSIQVAKSNDTSE	PMRKDTTGSAVVQPDAATSIQVAKSNDTSE	AATSIQVAKSNDTSEIVNNGAIVGDGQKFL	132.9	15	380	394	1520.73	2	1	2	0	1	1	1										By matching	By MS/MS	By MS/MS							0	0	0	3	0	0
AT1G79500.4;AT1G79500.3;AT1G79500.2;AT1G79500.1	AT1G79500.4	yes	no	AATSLLYNQLK	______________________________	______________________________	175.51	11	2	12	1220.68	2	0	0	4	0	0	0		By MS/MS	By MS/MS										By MS/MS	By MS/MS	By MS/MS	By MS/MS	By MS/MS	By MS/MS	2	0	0	0	3	3
AT1G18600.1	AT1G18600.1	yes	yes	AATSPKGQGAF	ALGGSVFYLIHHAYMAATSPKGQGAFVRDP	HAYMAATSPKGQGAFVRDPSRTPGLGASGA	95.311	11	236	246	1033.52	2	1	0	0	0	1	1							By MS/MS	By matching	By MS/MS										0	0	3	0	0	0
AT3G03250.3;AT3G03250.1;AT3G03250.2	AT3G03250.3	yes	no	AATTENLPQLK	______________________________	______________________________	58.916	11	2	12	1184.64	2	0	1	2	1	0	0													By MS/MS	By MS/MS	By matching				0	0	0	0	3	0
AT5G01390.1;AT5G01390.4	AT5G01390.1	yes	no	AATTGGEASIPSR	PSGFRYGDDIFASFRAATTGGEASIPSRKS	FRAATTGGEASIPSRKSAPIERQLPCSLED	136.94	13	143	155	1216.6	2	0	1	0	1	0	0	By MS/MS	By MS/MS														By MS/MS		By matching	2	0	0	0	0	2
AT1G31760.1	AT1G31760.1	yes	yes	AATVEAVTVAGEGK	GISRVLGGFRTLMSKAATVEAVTVAGEGKG	KAATVEAVTVAGEGKGIFKTRPVSQQLASF	224.09	14	18	31	1301.68	2	0	2	0	2	0	0	By MS/MS	By MS/MS	By MS/MS										By MS/MS	By MS/MS	By MS/MS	By MS/MS	By MS/MS	By MS/MS	3	0	0	0	3	3
AT2G47000.5;AT2G47000.1;AT2G47000.6;AT2G47000.2;AT2G47000.4;AT2G47000.7;AT2G47000.3;AT1G02520.3;AT1G02520.2;AT1G02520.1	AT2G47000.5	no	no	AATVVEQTIGSIR	VIAKTASRGQTAYAKAATVVEQTIGSIRTV	AKAATVVEQTIGSIRTVASFTGEKQAISNY	117.99	13	242	254	1343.74	2	0	1	0	1	0	0		By MS/MS	By MS/MS													By MS/MS	By matching	By MS/MS	2	0	0	0	0	3
AT1G13440.1;AT1G13440.2;AT3G04120.1	AT1G13440.1	no	no	AATYDEIK	TVDVSVVDLTVRLEKAATYDEIKKAIKEES	LTVRLEKAATYDEIKKAIKEESEGKMKGIL	56.014	8	256	263	909.444	2	0	2	1	2	0	0	By MS/MS	By MS/MS	By MS/MS										By MS/MS	By MS/MS	By MS/MS				3	0	0	0	3	0
AT1G13440.1;AT1G13440.2;AT3G04120.1	AT1G13440.1	no	no	AATYDEIKK	TVDVSVVDLTVRLEKAATYDEIKKAIKEES	TVRLEKAATYDEIKKAIKEESEGKMKGILG	94.806	9	256	264	1037.54	2;3	1	2	1	2	1	1	By MS/MS	By MS/MS	By MS/MS													By MS/MS	By MS/MS	By matching	3	0	0	0	0	3
AT1G22300.1;AT1G22300.2;AT1G22300.3	AT1G22300.1	yes	no	AAVAAAENGLAPTHPVR	AERKEAADQSLEAYKAAVAAAENGLAPTHP	VAAAENGLAPTHPVRLGLALNFSVFYYEIL	231.22	17	155	171	1643.87	2;3	0	1	1	1	0	0	By MS/MS	By MS/MS	By MS/MS													By MS/MS	By MS/MS	By MS/MS	3	0	0	0	0	3
AT3G08943.1;AT3G08947.1	AT3G08943.1	yes	no	AAVAAMGDLADVVGENTK	ELVSKDSLRDESVTKAAVAAMGDLADVVGE	AAMGDLADVVGENTKQLFQNFTFCDEFLNE	184.65	18	814	831	1730.85	2	0	3	2	3	0	0	By MS/MS	By MS/MS	By MS/MS										By MS/MS	By MS/MS	By matching	By MS/MS	By MS/MS	By MS/MS	3	0	0	0	3	3
AT3G18190.1	AT3G18190.1	yes	yes	AAVAAPMASKPR	______________________________	______________________________	83.358	12	2	13	1168.64	2	1	0	1	0	1	1	By MS/MS	By MS/MS	By MS/MS													By matching	By MS/MS	By MS/MS	3	0	0	0	0	3
AT3G18190.1	AT3G18190.1	yes	yes	AAVAAPMASKPRGSKAESFV	______________________________	PMASKPRGSKAESFVDNKRREDIRFANINS	48.363	20	2	21	1974.04	3	3	1	2	1	2	3					By MS/MS	By matching													0	2	0	0	0	0
AT4G00630.1;AT4G00630.2	AT4G00630.1	yes	no	AAVAITGIIAGGR	GFQAIAEALGLAAIKAAVAITGIIAGGRLL	IKAAVAITGIIAGGRLLLRPIYKQIAENRN	64.064	13	759	771	1168.69	2	0	0	0	0	0	0																By MS/MS	By matching	By MS/MS	0	0	0	0	0	3
AT5G48480.1	AT5G48480.1	yes	yes	AAVAKAVDAGAVKVE	EGSGVTFLLGTKDAEAAVAKAVDAGAVKVE	AAVAKAVDAGAVKVEVTEAEVELGFKGKVT	115.79	15	114	128	1397.79	2	2	2	0	1	2	2										By MS/MS									0	0	0	1	0	0
AT2G26800.5;AT2G26800.1;AT2G26800.4;AT2G26800.2	AT2G26800.5	yes	no	AAVALNR	GDFISKHLGRPNGSKAAVALNRRITADASK	LGRPNGSKAAVALNRRITADASKI______	49.406	7	373	379	713.418	2	0	0	1	0	0	0	By MS/MS		By matching													By MS/MS	By MS/MS	By MS/MS	2	0	0	0	0	3
AT5G13420.1	AT5G13420.1	yes	yes	AAVAQAALAYK	LEQIGTPEALDLRGKAAVAQAALAYKLYQQ	LRGKAAVAQAALAYKLYQQKFSGPRWEALV	118.06	11	297	307	1075.6	2	0	0	2	0	0	0	By MS/MS	By MS/MS	By MS/MS										By MS/MS	By MS/MS	By MS/MS	By MS/MS	By MS/MS	By MS/MS	3	0	0	0	3	3
AT1G77120.1	AT1G77120.1	yes	yes	AAVAWEAGK	______________________________	QIIRCKAAVAWEAGKPLVIEEVEVAPPQKH	45.489	9	12	20	901.466	2	0	1	1	1	0	0																By matching	By MS/MS		0	0	0	0	0	2
AT1G77120.1	AT1G77120.1	yes	yes	AAVAWEAGKPLVIEEVEVAPPQK	______________________________	KPLVIEEVEVAPPQKHEVRIKILFTSLCHT	188.77	23	12	34	2430.32	3;4	1	4	2	4	1	1	By MS/MS	By MS/MS	By MS/MS										By MS/MS	By MS/MS	By MS/MS	By MS/MS	By MS/MS	By MS/MS	3	0	0	0	3	3
AT1G77120.1	AT1G77120.1	yes	yes	AAVAWEAGKPLVIEEVEVAPPQKHEVR	______________________________	IEEVEVAPPQKHEVRIKILFTSLCHTDVYF	196.04	27	12	38	2951.59	4	2	5	2	5	2	2	By MS/MS	By MS/MS	By MS/MS																3	0	0	0	0	0
AT5G43940.1	AT5G43940.1	yes	yes	AAVAYEPNKPLVIEDVQVAPPQAGEVR	______________________________	IEDVQVAPPQAGEVRIKILYTALCHTDAYT	82.87	27	12	38	2859.51	3	1	4	2	4	1	1																By MS/MS	By MS/MS	By MS/MS	0	0	0	0	0	3
AT5G43940.1	AT5G43940.1	yes	yes	AAVAYEPNKPLVIEDVQVAPPQAGEVRIK	______________________________	DVQVAPPQAGEVRIKILYTALCHTDAYTWS	42.959	29	12	40	3100.69	4	2	4	2	4	1	2													By MS/MS	By MS/MS					0	0	0	0	2	0
AT1G50940.1	AT1G50940.1	yes	yes	AAVDAGYVPNDLQVGQTGK	EKLAEKLGGAVGATRAAVDAGYVPNDLQVG	AGYVPNDLQVGQTGKIVAPELYMAFGVSGA	242.35	19	279	297	1901.95	2;3	0	2	2	2	0	0	By MS/MS	By MS/MS	By MS/MS													By MS/MS	By MS/MS	By MS/MS	3	0	0	0	0	3
AT3G12800.1	AT3G12800.1	yes	yes	AAVDATTR	HYTASWYQIHVSAAKAAVDATTRNLALEWG	IHVSAAKAAVDATTRNLALEWGTDYDIRVN	62.88	8	174	181	803.414	2	0	1	0	1	0	0																By matching	By MS/MS		0	0	0	0	0	2
AT3G12800.1	AT3G12800.1	yes	yes	AAVDATTRNLALEWGTDYDIRVNGIAPGPIGGTPGMSK	HYTASWYQIHVSAAKAAVDATTRNLALEWG	GIAPGPIGGTPGMSKLVPEEIENKTREYMP	101.57	38	174	211	3883.95	4	2	4	5	4	0	2													By matching	By matching	By MS/MS				0	0	0	0	3	0
AT1G27130.1	AT1G27130.1	yes	yes	AAVDAVVGAKDDEGKM	ASARFWAQYIDDKCFAAVDAVVGAKDDEGK	AVDAVVGAKDDEGKMAAVGKLMECLAILEE	113.34	16	112	127	1574.76	2	2	4	0	4	2	2								By MS/MS	By MS/MS										0	0	2	0	0	0
AT4G17140.2;AT4G17140.1;AT4G17140.3	AT4G17140.3	no	no	AAVDFQLVGR	SCVVLHDTSDQEILKAAVDFQLVGRVKKHR	QEILKAAVDFQLVGRVKKHRGVESISFWMP	138.26	10	2279	2288	1074.58	2	0	1	2	1	0	0	By MS/MS	By MS/MS	By MS/MS													By MS/MS	By MS/MS	By MS/MS	3	0	0	0	0	3
AT4G17140.2;AT4G17140.1;AT4G17140.3	AT4G17140.3	no	no	AAVDFQLVGRVK	SCVVLHDTSDQEILKAAVDFQLVGRVKKHR	ILKAAVDFQLVGRVKKHRGVESISFWMPQA	152.17	12	2279	2290	1301.75	2;3	1	1	2	1	0	1													By MS/MS	By MS/MS	By MS/MS				0	0	0	0	3	0
AT2G37310.1	AT2G37310.1	yes	yes	AAVDGGAYGHLIQHFTR	LGFEIQRALQGLLNKAAVDGGAYGHLIQHF	VDGGAYGHLIQHFTRHRLPLHVLQLHARIV	48.363	17	18	34	1811.91	3	0	1	3	1	0	0	By MS/MS		By matching													By matching	By matching	By MS/MS	2	0	0	0	0	3
AT1G75210.3;AT1G75210.2;AT1G75210.1	AT1G75210.3	yes	no	AAVDLCHR	VPKDVDYARMYKDVRAAVDLCHRDGTLKQM	RMYKDVRAAVDLCHRDGTLKQMVAKEPNRY	81.32	8	207	214	940.455	2	0	1	1	1	0	0	By MS/MS	By MS/MS	By MS/MS																3	0	0	0	0	0
AT5G15910.1;AT5G15910.2	AT5G15910.1	yes	no	AAVDPEFASGVIDVYR	IPPVNVKSVAATAVKAAVDPEFASGVIDVY	AVDPEFASGVIDVYRILQHGH_________	175.68	16	248	263	1707.85	2;3	0	3	2	3	0	0	By MS/MS	By MS/MS	By MS/MS													By MS/MS	By MS/MS	By MS/MS	3	0	0	0	0	3
AT5G15910.1;AT5G15910.2	AT5G15910.1	yes	no	AAVDPEFASGVIDVYRILQHGH	IPPVNVKSVAATAVKAAVDPEFASGVIDVY	ASGVIDVYRILQHGH_______________	159.75	22	248	269	2393.21	3;4	1	3	3	3	0	1													By MS/MS	By MS/MS	By MS/MS				0	0	0	0	3	0
AT4G39080.1;AT2G21410.1	AT4G39080.1	no	no	AAVDSNSQVGSIFQVLR	SPVFASREIQDALQRAAVDSNSQVGSIFQV	VDSNSQVGSIFQVLRTKESPPTYFRTNKFT	109.47	17	363	379	1789.93	2;3	0	1	2	1	0	0	By MS/MS	By matching	By MS/MS													By MS/MS	By matching	By MS/MS	3	0	0	0	0	3
AT2G45820.1	AT2G45820.1	yes	yes	AAVEAQLRK	QKKISDVHAWENSKKAAVEAQLRKIEEKLE	WENSKKAAVEAQLRKIEEKLEKKKAQYGEK	106.93	9	116	124	984.572	2	1	1	1	1	0	1													By matching	By MS/MS	By MS/MS				0	0	0	0	3	0
AT2G15490.3;AT2G15490.1;AT2G15490.2;AT2G15480.1;AT2G15480.2	AT2G15490.3	yes	no	AAVEEGGSSYNDVNK	EERRLRAKELGEMAKAAVEEGGSSYNDVNK	AAVEEGGSSYNDVNKFMEELNGRK______	220.25	15	458	472	1538.68	2	0	3	1	3	0	0	By MS/MS	By MS/MS	By MS/MS										By MS/MS	By MS/MS	By MS/MS	By MS/MS	By MS/MS	By MS/MS	3	0	0	0	3	3
AT3G13860.1	AT3G13860.1	yes	yes	AAVEEGIIPGGGVALLYATK	GERKDRVTDALNATRAAVEEGIIPGGGVAL	GIIPGGGVALLYATKALDNLQTENEDQRRG	193.96	20	435	454	1928.06	2;3	0	2	3	2	0	0	By MS/MS	By MS/MS	By MS/MS													By MS/MS	By MS/MS	By MS/MS	3	0	0	0	0	3
AT3G13860.1	AT3G13860.1	yes	yes	AAVEEGIIPGGGVALLYATKALDNLQTENEDQR	GERKDRVTDALNATRAAVEEGIIPGGGVAL	TKALDNLQTENEDQRRGVQIVQNALKAPAF	20.663	33	435	467	3454.76	3	1	6	5	6	1	1	By MS/MS	By MS/MS	By MS/MS																3	0	0	0	0	0
AT3G23990.1	AT3G23990.1	yes	yes	AAVEEGILPGGGVALLYAAR	GEKKDRVTDALNATKAAVEEGILPGGGVAL	GILPGGGVALLYAARELEKLPTANFDQKIG	231.22	20	435	454	1926.06	2;3	0	2	4	2	0	0	By MS/MS	By MS/MS	By MS/MS													By MS/MS	By MS/MS	By MS/MS	3	0	0	0	0	3
AT3G23990.1	AT3G23990.1	yes	yes	AAVEEGILPGGGVALLYAARELEK	GEKKDRVTDALNATKAAVEEGILPGGGVAL	GGGVALLYAARELEKLPTANFDQKIGVQII	179.85	24	435	458	2425.32	2;3	1	4	5	4	0	1													By MS/MS	By MS/MS	By MS/MS				0	0	0	0	3	0
AT3G23990.1	AT3G23990.1	yes	yes	AAVEEGILPGGGVALLYAARELEKLPTANFDQK	GEKKDRVTDALNATKAAVEEGILPGGGVAL	ARELEKLPTANFDQKIGVQIIQNALKTPVY	293.08	33	435	467	3439.84	3;4	2	5	7	5	1	2	By MS/MS	By matching											By MS/MS	By MS/MS	By MS/MS				2	0	0	0	3	0
AT2G33210.1;AT2G33210.2	AT2G33210.1	yes	no	AAVEEGIVPGGGVALLYASK	SEKKDRVTDALNATKAAVEEGIVPGGGVAL	GIVPGGGVALLYASKELEKLSTANFDQKIG	196.47	20	436	455	1900.03	2;3	0	2	3	2	0	0	By MS/MS	By MS/MS	By MS/MS										By MS/MS	By MS/MS	By MS/MS	By MS/MS	By MS/MS	By MS/MS	3	0	0	0	3	3
AT2G33210.1;AT2G33210.2	AT2G33210.1	yes	no	AAVEEGIVPGGGVALLYASKELEK	SEKKDRVTDALNATKAAVEEGIVPGGGVAL	GGGVALLYASKELEKLSTANFDQKIGVQII	191.02	24	436	459	2399.29	3	1	4	4	4	1	1	By MS/MS	By MS/MS	By MS/MS																3	0	0	0	0	0
AT2G33210.1;AT2G33210.2	AT2G33210.1	yes	no	AAVEEGIVPGGGVALLYASKELEKLSTANFDQK	SEKKDRVTDALNATKAAVEEGIVPGGGVAL	SKELEKLSTANFDQKIGVQIIQNALKTPVY	65.942	33	436	468	3403.79	4	2	5	6	5	2	2	By MS/MS	By MS/MS	By MS/MS																3	0	0	0	0	0
AT1G55490.5;AT1G55490.4;AT1G55490.3;AT1G55490.2;AT1G55490.1;AT3G13470.1;AT5G56500.2;AT5G56500.1	AT3G13470.1	no	no	AAVEEGIVVGGGCTLLR	KEKKLRVEDALNATKAAVEEGIVVGGGCTL	VEEGIVVGGGCTLLRLASKVDAIKDTLEND	149.02	17	455	471	1699.89	2;3	0	2	2	2	0	0	By MS/MS	By MS/MS	By MS/MS													By MS/MS	By MS/MS	By MS/MS	3	0	0	0	0	3
AT1G55490.5;AT1G55490.4;AT1G55490.3;AT1G55490.2;AT1G55490.1;AT3G13470.1;AT5G56500.2;AT5G56500.1	AT3G13470.1	no	no	AAVEEGIVVGGGCTLLRLASK	KEKKLRVEDALNATKAAVEEGIVVGGGCTL	IVVGGGCTLLRLASKVDAIKDTLENDEEKV	144.72	21	455	475	2099.14	2;3	1	2	3	2	0	1													By MS/MS	By MS/MS	By MS/MS				0	0	0	0	3	0
AT5G53170.1	AT5G53170.1	yes	yes	AAVEGAEKLSSEQLEFAK	NGADLANLVNIAAIKAAVEGAEKLSSEQLE	EGAEKLSSEQLEFAKDRIVMGTERKTMFVS	39.82	18	578	595	1905.97	2	1	4	3	4	1	1	By matching	By MS/MS	By MS/MS																3	0	0	0	0	0
AT1G64190.1	AT1G64190.1	yes	yes	AAVEGNLPVSGQYSPR	VYNRTTSKVDETLDRAAVEGNLPVSGQYSP	AVEGNLPVSGQYSPRDFVLSIQRPRSLIIL	254.47	16	49	64	1643.83	2;3	0	1	2	1	0	0	By MS/MS	By MS/MS	By MS/MS													By MS/MS	By MS/MS	By MS/MS	3	0	0	0	0	3
AT5G47460.1	AT5G47460.1	yes	yes	AAVELINDGEKPDASPLVHLLR	IVPALARFGSIGVLRAAVELINDGEKPDAS	DGEKPDASPLVHLLRVSGNYGYVSLCRQLH	61.23	22	42	63	2356.28	4	1	4	4	4	1	1																By MS/MS		By MS/MS	0	0	0	0	0	2
AT1G05520.1	AT1G05520.1	yes	yes	AAVERTGGLVVLSESFGHSVFK	LFASALDQVGVAEMKAAVERTGGLVVLSES	GLVVLSESFGHSVFKDSFKRVFEDGEESLG	6.5707	22	382	403	2289.21	4	1	2	4	2	0	1													By MS/MS						0	0	0	0	1	0
AT5G23890.1;AT5G23890.2	AT5G23890.1	yes	no	AAVESEMEVLSR	REKREEENLALVKERAAVESEMEVLSRLRR	KERAAVESEMEVLSRLRRDAEEKLEDLMSN	156.57	12	715	726	1319.64	2	0	3	2	3	0	0	By MS/MS	By MS/MS	By MS/MS													By MS/MS	By MS/MS	By MS/MS	3	0	0	0	0	3
AT4G16700.1	AT4G16700.1	yes	yes	AAVGATNIGSIEL	RVVLEGIWKEGFMALAAVGATNIGSIELFI	ALAAVGATNIGSIELFIEPELRTNKPKKKL	43.168	13	348	360	1214.65	2	0	1	0	1	0	0							By matching	By MS/MS											0	0	2	0	0	0
AT1G50030.2;AT1G50030.1	AT1G50030.2	yes	no	AAVGILTYAQQHLD	VEALIHINNQLHQHEAAVGILTYAQQHLDV	EAAVGILTYAQQHLDVQLKESWYEKLQRWD	99.34	14	1362	1375	1498.78	2	0	1	3	0	0	0											By matching	By MS/MS							0	0	0	2	0	0
AT4G39120.2;AT4G39120.1	AT4G39120.2	yes	no	AAVGNALADASGEVIRKY	NESPSELSDTELDRFAAVGNALADASGEVI	GNALADASGEVIRKYFRKKFDIVDKDDMSP	174.02	18	116	133	1803.95	2	2	2	1	2	1	2							By MS/MS	By MS/MS											0	0	2	0	0	0
AT5G18250.1	AT5G18250.1	yes	yes	AAVHSSQPPQAQK	GTVPALAQLASSSYRAAVHSSQPPQAQKDN	YRAAVHSSQPPQAQKDNKMQKSTTSPL___	191.55	13	109	121	1347.69	2;3	0	0	0	0	0	0	By MS/MS	By MS/MS	By MS/MS													By MS/MS	By MS/MS	By MS/MS	3	0	0	0	0	3
AT1G15690.1	AT1G15690.1	yes	yes	AAVIGDTIGDPLK	EHAKSLGPKGSEPHKAAVIGDTIGDPLKDT	HKAAVIGDTIGDPLKDTSGPSLNILIKLMA	110.88	13	722	734	1268.7	2	0	2	1	2	0	0	By matching	By MS/MS	By MS/MS										By MS/MS	By MS/MS	By MS/MS	By MS/MS	By MS/MS	By matching	3	0	0	0	3	3
AT1G15690.1	AT1G15690.1	yes	yes	AAVIGDTIGDPLKDTSGPSLNILIK	EHAKSLGPKGSEPHKAAVIGDTIGDPLKDT	PLKDTSGPSLNILIKLMAVESLVFAPFFAT	202.15	25	722	746	2507.38	3	1	3	3	3	1	1	By MS/MS	By MS/MS	By MS/MS										By MS/MS	By MS/MS	By MS/MS	By MS/MS	By MS/MS	By MS/MS	3	0	0	0	3	3
AT1G20510.1;AT5G38120.3;AT5G38120.1;AT1G20500.1	AT1G20510.1	no	no	AAVIPFPDKE	AELEALLLTHPEITDAAVIPFPDKEVGQFP	PEITDAAVIPFPDKEVGQFPMAYVVRKTGS	74.269	10	469	478	1085.58	2	1	2	1	1	1	1										By MS/MS	By MS/MS	By MS/MS							0	0	0	3	0	0
AT2G02040.1	AT2G02040.1	yes	yes	AAVISEEESK	SRKIEHTDDCQYLDKAAVISEEESKSGDYS	QYLDKAAVISEEESKSGDYSNSWRLCTVTQ	72.042	10	316	325	1061.52	2	0	3	0	3	0	0														By MS/MS	By matching				0	0	0	0	2	0
AT5G17710.3;AT5G17710.1;AT5G17710.2	AT5G17710.3	yes	no	AAVITALLKSYKE	NENASAEEGEAEEEEAAVITALLKSYKEAL	EEAAVITALLKSYKEALADNNEGKIAEIEA	156.14	13	107	119	1405.82	2	2	1	3	0	2	2										By MS/MS	By MS/MS	By matching							0	0	0	3	0	0
AT5G51540.1	AT5G51540.1	yes	yes	AAVKKAEQDSNLL	MNDYLHHLNTNHTLYAAVKKAEQDSNLLTK	LYAAVKKAEQDSNLLTKEASRTAHHLRMDF	85.821	13	128	140	1385.75	2	2	2	1	2	2	2							By MS/MS	By MS/MS	By matching										0	0	3	0	0	0
AT3G13860.1	AT3G13860.1	yes	yes	AAVKSSRPLLIVAEDVE	EKKISDINSLLKVLEAAVKSSRPLLIVAED	VKSSRPLLIVAEDVESDALAMLILNKHHGG	65.12	17	269	285	1796	2	2	3	2	2	1	2										By MS/MS	By matching	By MS/MS							0	0	0	3	0	0
AT4G01990.1	AT4G01990.1	yes	yes	AAVLDQDKNWTWSSE	LLKNDQADLALKHFEAAVLDQDKNWTWSSE	AAVLDQDKNWTWSSELISSFFLHFEEAKDV	132.9	15	411	425	1748.8	2	1	3	3	2	1	1										By MS/MS	By MS/MS								0	0	0	2	0	0
AT4G02030.1;AT4G02030.2	AT4G02030.1	yes	no	AAVLLKQLDVPVDSLKAKLLE	TKLFSDSESIQARAEAAVLLKQLDVPVDSL	QLDVPVDSLKAKLLEKLEQSLDGLQIKPEE	77.325	21	233	253	2262.36	3	3	3	6	2	3	3										By MS/MS	By MS/MS								0	0	0	2	0	0
AT1G30680.1	AT1G30680.1	yes	yes	AAVLRYGIRGLVIDPYNELDHQRTPRQTETEYVSQMLTK	MDSLPSIDWVLERAKAAVLRYGIRGLVIDP	PRQTETEYVSQMLTKIKRFSQHHSCHVWFV	89.775	39	560	598	4560.35	5;6	4	5	8	5	0	4													By MS/MS	By MS/MS	By MS/MS				0	0	0	0	3	0
AT3G05970.1	AT3G05970.1	yes	yes	AAVLSDMDTVGR	KGGDLRELCNNPRVKAAVLSDMDTVGREAQ	RVKAAVLSDMDTVGREAQLRGFEFAKAVTL	178.95	12	626	637	1233.6	2	0	2	2	2	0	0	By MS/MS	By MS/MS	By MS/MS													By MS/MS	By MS/MS	By MS/MS	3	0	0	0	0	3
AT3G05970.1	AT3G05970.1	yes	yes	AAVLSDMDTVGREAQLRGFEFAK	KGGDLRELCNNPRVKAAVLSDMDTVGREAQ	TVGREAQLRGFEFAKAVTLVLEPFTLENGL	149.14	23	626	648	2510.26	3;4	2	4	5	4	0	2													By MS/MS	By MS/MS	By MS/MS				0	0	0	0	3	0
AT1G33780.1	AT1G33780.1	yes	yes	AAVLVKKGVLKPQE	VMPGLNFGTRNSLDEAAVLVKKGVLKPQEF	EAAVLVKKGVLKPQEFRFFVGYAGWQLDQL	70.195	14	247	260	1478.92	2;3	3	1	2	0	3	3										By MS/MS	By MS/MS	By MS/MS							0	0	0	3	0	0
AT1G74960.3;AT1G74960.2;AT1G74960.1	AT1G74960.3	yes	no	AAVNKKPPTE	ASSGGAMAVMEMEKEAAVNKKPPTEQRRVV	EMEKEAAVNKKPPTEQRRVVVTGMGVETSL	69.915	10	119	128	1053.58	2	2	1	0	0	2	2										By MS/MS									0	0	0	1	0	0
AT2G44350.4;AT2G44350.1;AT2G44350.3;AT2G44350.2	AT2G44350.4	yes	no	AAVPDYVYNAIDALPSTAHPMTQFASGVMALQVQSEFQK	SKEQVEALSKDLANRAAVPDYVYNAIDALP	ASGVMALQVQSEFQKAYENGIHKSKFWEPT	212.83	39	152	190	4195.04	3;4	0	3	8	3	0	0	By MS/MS	By MS/MS	By MS/MS													By MS/MS	By MS/MS	By MS/MS	3	0	0	0	0	3
AT1G79550.2;AT1G79550.1	AT1G79550.2	yes	no	AAVPTIK	PLDDNSNITDDTRIRAAVPTIKYLMGNGSR	ITDDTRIRAAVPTIKYLMGNGSRVVLCSHL	40.203	7	44	50	698.433	2	0	0	0	0	0	0		By MS/MS	By matching														By MS/MS	By matching	2	0	0	0	0	2
AT5G19510.1	AT5G19510.1	yes	yes	AAVPVKPSDAFPNASKW	YISGDQLSVDDVKVYAAVPVKPSDAFPNAS	VPVKPSDAFPNASKWYESVASQLAKSFPGK	57.042	17	41	57	1783.93	2;3	2	1	1	1	2	2							By MS/MS	By MS/MS	By MS/MS										0	0	3	0	0	0
AT1G77170.1	AT1G77170.1	yes	yes	AAVQIHDFTLGK	STVLPDRYSLPIVIKAAVQIHDFTLGKELH	VIKAAVQIHDFTLGKELHSVAVRLGFVGDE	151.66	12	126	137	1298.7	2;3	0	1	2	1	0	0	By MS/MS	By MS/MS	By MS/MS										By MS/MS	By MS/MS	By MS/MS	By MS/MS	By MS/MS	By MS/MS	3	0	0	0	3	3
AT5G07350.1;AT5G07350.2	AT5G07350.1	yes	no	AAVQSPDEK	LDNSWNRAMIVTAPRAAVQSPDEKFEVFYI	IVTAPRAAVQSPDEKFEVFYIDYGNQETVP	51.864	9	810	818	943.461	2	0	2	0	2	0	0																By MS/MS			0	0	0	0	0	1
AT4G26910.2;AT4G26910.1;AT4G26910.3;AT5G55070.2;AT5G55070.1	AT5G55070.2	no	no	AAVSALQHQPVVNAVIDGDDIIYR	EKHGVKLGLMSGFIKAAVSALQHQPVVNAV	PVVNAVIDGDDIIYRDYVDISIAVGTSKGL	297.5	24	300	323	2563.34	2;3;4	0	3	2	3	0	0	By MS/MS	By MS/MS	By MS/MS													By MS/MS	By MS/MS	By MS/MS	3	0	0	0	0	3
AT4G26910.2;AT4G26910.1;AT4G26910.3;AT5G55070.2;AT5G55070.1	AT5G55070.2	no	no	AAVSALQHQPVVNAVIDGDDIIYRDYVDISIAVGTSK	EKHGVKLGLMSGFIKAAVSALQHQPVVNAV	YRDYVDISIAVGTSKGLVVPVIRDADKMNF	326.61	37	300	336	3912.03	3;4;5	1	5	3	5	0	1	By matching	By MS/MS	By MS/MS										By MS/MS	By MS/MS	By MS/MS				3	0	0	0	3	0
AT2G02560.2;AT2G02560.1	AT2G02560.2	yes	no	AAVSALSTFAHYK	SFLMLIKDGDRHVRRAAVSALSTFAHYKPN	RRAAVSALSTFAHYKPNLIKGLLPELLPLL	54.584	13	1023	1035	1364.71	2	0	0	3	0	0	0	By matching	By MS/MS	By matching																3	0	0	0	0	0
AT5G44250.1;AT5G44250.2	AT5G44250.1	yes	no	AAVSEFLSK	SPHCGHYRYNQVDYKAAVSEFLSKAASVYS	NQVDYKAAVSEFLSKAASVYSQKTRSLDRE	54.436	9	258	266	950.507	2	0	1	2	1	0	0	By MS/MS	By MS/MS	By MS/MS													By MS/MS		By MS/MS	3	0	0	0	0	2
AT1G79920.2;AT1G79920.1	AT1G79920.2	yes	no	AAVSNDPKFDHIE	SVIDQLGYCINSYREAAVSNDPKFDHIELA	REAAVSNDPKFDHIELAEKQKVLNECVEAE	108.2	13	717	729	1441.68	2	1	3	1	2	1	1										By MS/MS	By MS/MS	By MS/MS							0	0	0	3	0	0
AT1G74260.1	AT1G74260.1	yes	yes	AAVSTGSFVTADELPSLVEKPAAEVIHFYR	KAVSLRCSAQPNKPKAAVSTGSFVTADELP	SLVEKPAAEVIHFYRVPLIQESANAELLKA	123.72	30	63	92	3203.65	3;4	1	4	5	4	1	1	By MS/MS	By MS/MS	By MS/MS													By MS/MS	By MS/MS	By MS/MS	3	0	0	0	0	3
AT4G00570.1	AT4G00570.1	yes	yes	AAVTDDIAEGHGDVGPK	NIRHITAEVGAAVLRAAVTDDIAEGHGDVG	VTDDIAEGHGDVGPKDLSHMSKEDTVNYIT	289.34	17	561	577	1650.78	2;3	0	4	0	4	0	0	By MS/MS	By MS/MS	By MS/MS													By MS/MS	By MS/MS	By MS/MS	3	0	0	0	0	3
AT4G00570.1	AT4G00570.1	yes	yes	AAVTDDIAEGHGDVGPKDLSHMSK	NIRHITAEVGAAVLRAAVTDDIAEGHGDVG	GHGDVGPKDLSHMSKEDTVNYITRNMWFPV	38.656	24	561	584	2449.15	4	1	5	2	5	1	1	By MS/MS	By MS/MS	By MS/MS																3	0	0	0	0	0
AT4G00570.1	AT4G00570.1	yes	yes	AAVTDDIAEGHGDVGPKDLSHMSKEDTVNYITR	NIRHITAEVGAAVLRAAVTDDIAEGHGDVG	LSHMSKEDTVNYITRNMWFPVYSPLVHEK_	137.74	33	561	593	3540.68	4	2	7	3	7	2	2	By MS/MS	By MS/MS	By MS/MS																3	0	0	0	0	0
AT3G04600.3;AT3G04600.2;AT3G04600.1	AT3G04600.3	yes	no	AAVTDEMVDAFMAVR	TEVLTEIVERHRRARAAVTDEMVDAFMAVR	AAVTDEMVDAFMAVRPLPSMFE________	57.003	15	381	395	1624.76	2	0	3	3	3	0	0		By MS/MS																	1	0	0	0	0	0
AT1G78920.3;AT1G78920.2;AT1G78920.1;AT1G16780.3;AT1G16780.2;AT1G16780.1	AT1G78920.3	yes	no	AAVTGDTVGDPFKDTAGPSIHVLIK	IETGALGGKGSEAHKAAVTGDTVGDPFKDT	PFKDTAGPSIHVLIKMLATITLVMAPVFL_	48.945	25	764	788	2508.32	3	1	3	2	3	1	1													By MS/MS	By MS/MS	By matching				0	0	0	0	3	0
AT1G20560.1;AT1G20560.2	AT1G20560.1	yes	no	AAVVARPDEYWGE	IEVESTLFTHPCVLEAAVVARPDEYWGETA	LEAAVVARPDEYWGETACAFVKLKDGSKAS	52.837	13	472	484	1461.69	2	1	3	2	2	0	1										By matching	By matching	By MS/MS							0	0	0	3	0	0
AT5G36880.6;AT5G36880.5;AT5G36880.3;AT5G36880.1;AT5G36880.2;AT5G36880.4	AT5G36880.6	yes	no	AAVVGIEHE	AEVESALVLHPQCAEAAVVGIEHEVKGQGI	HPQCAEAAVVGIEHEVKGQGIYAFVTLLEG	73.637	9	591	599	923.471	2	0	2	0	1	0	0										By matching	By MS/MS								0	0	0	2	0	0
AT4G13720.1;AT4G13720.2	AT4G13720.1	yes	no	AAVVLPRPVTFVTGNAK	______________________________	VVLPRPVTFVTGNAKKLEEVKAIIGNSIPF	71.219	17	8	24	1739.01	2;3	1	0	2	0	0	1													By MS/MS	By MS/MS	By MS/MS				0	0	0	0	3	0
AT4G26310.1;AT4G26310.2	AT4G26310.1	yes	no	AAVYLKEEMK	NTFEQVEVPLDIFGKAAVYLKEEMKVQLQL	DIFGKAAVYLKEEMKVQLQLYDGRALSASI	146.27	10	172	181	1180.62	2;3	1	2	3	2	1	1	By MS/MS	By MS/MS	By MS/MS																3	0	0	0	0	0
AT4G16143.2;AT4G16143.1	AT4G16143.2	yes	no	AAWAISNATSGGSPDQIKYMVE	LVNLLQNAEFDIKKEAAWAISNATSGGSPD	ATSGGSPDQIKYMVEQGVVKPLCDLLVCPD	58.045	22	394	415	2295.08	2	1	2	3	1	1	1										By MS/MS	By MS/MS	By matching							0	0	0	3	0	0
AT1G24280.1	AT1G24280.1	yes	yes	AAWALFTPLLKE	IEGERRLFIRSDELDAAWALFTPLLKEIEE	ELDAAWALFTPLLKEIEEKKTTPEFYPYGS	50.297	12	549	560	1358.76	2	1	1	5	0	1	1											By matching	By MS/MS							0	0	0	2	0	0
AT4G16143.2;AT4G16143.1;AT3G05720.2;AT3G05720.1;AT4G02150.1;AT4G02150.2;AT1G02690.1;AT1G02690.2	AT4G16143.2	no	no	AAWALTNIASGTSE	VEFLTREDYPQLQFEAAWALTNIASGTSEN	EAAWALTNIASGTSENTKVVIEHGAVPIFV	113.46	14	141	154	1390.67	2	0	1	2	0	0	0												By MS/MS							0	0	0	1	0	0
AT3G27300.3;AT3G27300.2;AT3G27300.1;AT3G27300.5;AT3G27300.4	AT3G27300.3	yes	no	AAWEIFTPLLHRIDK	IRGDQQHFVRRDELKAAWEIFTPLLHRIDK	AAWEIFTPLLHRIDKGEVKSVPYKQGSRGP	38.584	15	462	476	1808.99	3	1	2	4	2	0	1													By MS/MS	By MS/MS	By MS/MS				0	0	0	0	3	0
AT2G01140.1;AT2G21330.2;AT4G38970.1;AT4G38970.2	AT2G01140.1	no	no	AAWGLARYAAISQD	VVSVPCGPSALAVKEAAWGLARYAAISQDN	EAAWGLARYAAISQDNGLVPIVEPEILLDG	108.93	14	197	210	1491.75	2	1	1	3	0	0	1										By matching	By MS/MS								0	0	0	2	0	0
AT2G01140.1	AT2G01140.1	yes	yes	AAWGLARYAAISQDNGLVPIVEPE	VVSVPCGPSALAVKEAAWGLARYAAISQDN	AISQDNGLVPIVEPEILLDGDHPIERTLEV	82.725	24	197	220	2539.31	2	1	3	4	2	0	1										By MS/MS	By MS/MS	By MS/MS							0	0	0	3	0	0
AT2G30870.1	AT2G30870.1	yes	yes	AAWKEVSAK	DRKHVSAWWDKISSRAAWKEVSAKYSLPV_	DKISSRAAWKEVSAKYSLPV__________	61.48	9	202	210	988.534	2	1	1	1	1	1	1	By MS/MS	By MS/MS	By MS/MS																3	0	0	0	0	0
AT1G12360.1	AT1G12360.1	yes	yes	AAWQLSRFYPMIEE	LHKKKRAVRKERQEEAAWQLSRFYPMIEEL	EAAWQLSRFYPMIEELIEKLSKGELPKEDF	47.361	14	509	522	1739.83	2	1	2	5	1	0	1											By matching	By MS/MS							0	0	0	2	0	0
AT5G13110.1	AT5G13110.1	yes	yes	AAWSLFTPLLKE	IEGERRLFIRSDELDAAWSLFTPLLKEIEE	ELDAAWSLFTPLLKEIEEKKRIPEYYPYGS	48.785	12	546	557	1374.75	2	1	1	5	0	1	1										By matching	By MS/MS								0	0	0	2	0	0
AT2G21170.1;AT2G21170.3;AT2G21170.2	AT2G21170.1	yes	no	AAYALSEGLGVIACIGEK	RRHVIGEKDEFIGKKAAYALSEGLGVIACI	ALSEGLGVIACIGEKLEEREAGKTFDVCFA	121.69	18	173	190	1820.93	2	0	2	3	2	0	0													By MS/MS	By MS/MS	By MS/MS				0	0	0	0	3	0
AT2G21170.1;AT2G21170.3;AT2G21170.2	AT2G21170.1	yes	no	AAYALSEGLGVIACIGEKLEER	RRHVIGEKDEFIGKKAAYALSEGLGVIACI	GLGVIACIGEKLEEREAGKTFDVCFAQLKA	74.643	22	173	194	2348.2	3	1	4	4	4	1	1	By MS/MS	By MS/MS	By MS/MS																3	0	0	0	0	0
AT2G37040.1	AT2G37040.1	yes	yes	AAYDNGTSAIPNR	EELKAVLPKEVEAARAAYDNGTSAIPNRIK	ARAAYDNGTSAIPNRIKECRSYPLYRFVRE	60.547	13	648	660	1348.64	2	0	1	1	1	0	0	By MS/MS	By matching																	2	0	0	0	0	0
AT3G60750.1;AT3G60750.2	AT3G60750.1	yes	no	AAYEKKYPEEASEL	TPEGATLESDWSAKFAAYEKKYPEEASELK	FAAYEKKYPEEASELKSIITGELPAGWEKA	47.57	14	392	405	1626.78	2	2	4	2	4	2	2							By matching	By MS/MS	By matching										0	0	3	0	0	0
AT4G27680.1;AT5G53540.1	AT5G53540.1	no	no	AAYFPIR	CEDYTGSDIFELCKKAAYFPIREILEAEKE	DIFELCKKAAYFPIREILEAEKEGKRVSVP	49.406	7	302	308	836.454	2	0	0	2	0	0	0	By MS/MS	By matching																	2	0	0	0	0	0
AT4G27680.1	AT4G27680.1	yes	yes	AAYFPIREILDAERK	CEGYTGSDIFELCKKAAYFPIREILDAERK	AAYFPIREILDAERKGKPCLDPRPLSQLDL	59.731	15	299	313	1790.97	3	2	3	3	3	0	2													By MS/MS	By MS/MS	By MS/MS				0	0	0	0	3	0
AT5G53540.1	AT5G53540.1	yes	yes	AAYFPIREILEAEK	CEDYTGSDIFELCKKAAYFPIREILEAEKE	KAAYFPIREILEAEKEGKRVSVPRPLTQLD	92.707	14	302	315	1648.88	2;3	1	3	3	3	0	1													By MS/MS	By MS/MS	By MS/MS				0	0	0	0	3	0
AT1G48420.3;AT1G48420.2;AT1G48420.1	AT1G48420.3	yes	no	AAYGLINEITK	ASSTGVILDPVYSGKAAYGLINEITKDPKC	YSGKAAYGLINEITKDPKCWEGRKILFIHT	107.08	11	337	347	1191.65	2	0	1	2	1	0	0	By MS/MS	By MS/MS	By MS/MS													By MS/MS	By MS/MS	By MS/MS	3	0	0	0	0	3
AT1G48420.3;AT1G48420.2;AT1G48420.1	AT1G48420.3	yes	no	AAYGLINEITKDPK	ASSTGVILDPVYSGKAAYGLINEITKDPKC	KAAYGLINEITKDPKCWEGRKILFIHTGGL	138.71	14	337	350	1531.82	2	1	2	2	2	1	1													By matching	By MS/MS	By MS/MS				0	0	0	0	3	0
AT1G04080.4;AT1G04080.1;AT1G04080.3;AT1G04080.5;AT1G04080.2	AT1G04080.4	yes	no	AAYQLVHSEISPGLLEAVIK	AARLKEQNGDIAGARAAYQLVHSEISPGLL	VHSEISPGLLEAVIKHANMEYRLGNLDDAF	74.643	20	451	470	2137.18	3	0	2	4	2	0	0	By MS/MS	By MS/MS	By MS/MS													By MS/MS	By MS/MS	By matching	3	0	0	0	0	3
AT3G15060.1	AT3G15060.1	no	no	AAYRADDDYDFLYK	______________________________	MAAYRADDDYDFLYKVVLIGDSGVGKSNLL	NaN	14	2	15	1724.77		1	4	5	4	0	1																			0	0	0	0	0	0
AT4G00630.1;AT4G00630.2	AT4G00630.1	yes	no	ACAAAIALDTPGANYR	DAGSREVLHKIGADRACAAAIALDTPGANY	CAAAIALDTPGANYRCVWALSKYFPNVKTF	110.52	16	1040	1055	1633.79	2	0	1	2	1	0	0	By MS/MS	By MS/MS																	2	0	0	0	0	0
AT2G38040.2;AT2G38040.1	AT2G38040.2	yes	no	ACAAILWKTSKAAPE	MLMLENAVFYVASPEACAAILWKTSKAAPE	ACAAILWKTSKAAPEAAEKLRITSKELVKL	62.705	15	321	335	1615.84	2	2	1	2	0	2	2										By matching	By matching	By MS/MS							0	0	0	3	0	0
AT2G43400.1	AT2G43400.1	yes	yes	ACDIKDPKQNIEWTVPEGGGGPAYSLM	KPKLQINAQNCLHCKACDIKDPKQNIEWTV	WTVPEGGGGPAYSLM_______________	67.661	27	607	633	2932.37	3	2	4	3	4	2	2		By matching	By MS/MS																2	0	0	0	0	0
AT2G05710.1	AT2G05710.1	yes	yes	ACDLGLQVK	SNPSVMLGAGLVAKKACDLGLQVKPWIKTS	GLVAKKACDLGLQVKPWIKTSLAPGSGVVT	65.313	9	552	560	1002.52	2	0	1	2	1	0	0	By MS/MS	By MS/MS	By MS/MS																3	0	0	0	0	0
AT2G05710.1	AT2G05710.1	yes	yes	ACDLGLQVKPWIK	SNPSVMLGAGLVAKKACDLGLQVKPWIKTS	KKACDLGLQVKPWIKTSLAPGSGVVTKYLL	191.55	13	552	564	1526.83	2;3	1	1	3	1	1	1	By MS/MS	By MS/MS	By MS/MS										By MS/MS	By MS/MS	By MS/MS	By MS/MS	By MS/MS	By MS/MS	3	0	0	0	3	3
AT2G05710.1	AT2G05710.1	yes	yes	ACDLGLQVKPWIKTSLAPGSGVVTK	SNPSVMLGAGLVAKKACDLGLQVKPWIKTS	WIKTSLAPGSGVVTKYLLKSGLQEYLNEQG	36.502	25	552	576	2624.44	3;4	2	1	4	1	2	2	By MS/MS	By matching	By MS/MS																3	0	0	0	0	0
AT5G13450.1;AT5G13450.2	AT5G13450.1	yes	no	ACDQAKFAEPTKNFLSLLAE	DPSVPRGTRLAAIRDACDQAKFAEPTKNFL	KFAEPTKNFLSLLAENGKLKNLDAIVKKFM	59.171	20	115	134	2252.11	2	2	3	5	2	2	2											By matching	By MS/MS							0	0	0	2	0	0
AT5G27540.2;AT5G27540.1	AT5G27540.2	yes	no	ACDRPETL	VAEELKRADAVVLTYACDRPETLERLSEYW	DAVVLTYACDRPETLERLSEYWLPELRRLE	60.589	8	96	103	960.433	2	1	2	0	2	0	1							By MS/MS	By matching	By matching										0	0	3	0	0	0
AT4G00620.1	AT4G00620.1	yes	yes	ACDSVGIK	GDRKDSATYVRNKKKACDSVGIKSFEVRLA	YVRNKKKACDSVGIKSFEVRLAEDSSEEEV	51.43	8	123	130	848.406	2	0	1	0	1	0	0													By MS/MS	By matching	By MS/MS				0	0	0	0	3	0
AT1G27435.1	AT1G27435.1	yes	yes	ACGESDAPNPPGASNTK	KTRLRRVWQNEAVLRACGESDAPNPPGASN	GESDAPNPPGASNTKSSSNAVKNA______	62.454	17	56	72	1671.72	2	0	2	0	2	0	0																By MS/MS	By matching	By matching	0	0	0	0	0	3
AT5G63620.1;AT5G63620.2;AT5G63620.3	AT5G63620.1	yes	no	ACGVCHSDLHVMK	HIPRPKSNEILIKTKACGVCHSDLHVMKGE	TKACGVCHSDLHVMKGEIPFASPCVIGHEI	58.889	13	89	101	1512.66	3	0	1	2	1	0	0	By MS/MS	By MS/MS	By MS/MS										By MS/MS	By matching					3	0	0	0	2	0
AT5G20090.4;AT5G20090.2;AT5G20090.1;AT5G20090.3	AT5G20090.4	yes	no	ACHASNETVQLY	MRFAWMVQPRNYLLLACHASNETVQLYQLS	LLLACHASNETVQLYQLSRWARAQGYLSSK	92.732	12	76	87	1391.61	2	0	1	1	1	0	0							By matching	By MS/MS											0	0	2	0	0	0
AT5G03420.1	AT5G03420.1	yes	yes	ACLEDSSTDLSK	DSEDNNTNIETGGSRACLEDSSTDLSKEAE	GSRACLEDSSTDLSKEAEKQGSLSKDESSL	54.584	12	143	154	1324.58	2	0	3	2	3	0	0																By MS/MS	By MS/MS		0	0	0	0	0	2
AT5G03420.1	AT5G03420.1	yes	yes	ACLEDSSTDLSKEAEK	DSEDNNTNIETGGSRACLEDSSTDLSKEAE	CLEDSSTDLSKEAEKQGSLSKDESSLAGVL	49.097	16	143	158	1781.8	3	1	5	2	5	1	1	By matching	By MS/MS	By matching																3	0	0	0	0	0
AT1G53240.1	AT1G53240.1	yes	yes	ACLKGLNGVPDVIE	SATLSMAYAGALFADACLKGLNGVPDVIEC	DACLKGLNGVPDVIECSYVQSTITELPFFA	157.77	14	266	279	1483.77	2	1	2	2	1	1	1										By matching	By MS/MS	By MS/MS							0	0	0	3	0	0
AT5G67500.3;AT5G67500.1;AT5G67500.2	AT5G67500.3	yes	no	ACLSIILGDKGDSLKASYLHHFDE	TFTKYNAGISVTKPDACLSIILGDKGDSLK	KGDSLKASYLHHFDEFKRTAAVGEVYRKFS	45.826	24	169	192	2688.32	3	2	4	6	3	2	2											By matching	By MS/MS							0	0	0	2	0	0
AT5G48030.1	AT5G48030.1	yes	yes	ACNGSGMTSLR	GGQGVPPGTKREKCKACNGSGMTSLRRGML	EKCKACNGSGMTSLRRGMLSIQTTCQKCGG	117.3	11	257	267	1152.5	2	0	0	2	0	0	0	By MS/MS	By MS/MS	By MS/MS													By MS/MS	By MS/MS	By MS/MS	3	0	0	0	0	3
AT1G06130.2;AT1G06130.1;AT2G31350.1;AT2G31350.2	AT1G06130.2	no	no	ACNPFLR	DKKLPTIPTTMKMEKACNPFLRTENTDIRR	PTTMKMEKACNPFLRTENTDIRRALGIPET	88.201	7	290	296	876.428	2	0	0	2	0	0	0	By matching	By MS/MS	By MS/MS													By MS/MS	By matching	By MS/MS	3	0	0	0	0	3
AT1G06130.2;AT1G06130.1	AT1G06130.2	yes	no	ACNPFLRTENTDIRRALGIPETADEAEALGIIRRAK	DKKLPTIPTTMKMEKACNPFLRTENTDIRR	TADEAEALGIIRRAKDNFKA__________	67.199	36	290	325	4037.12	6	5	6	4	6	0	5													By MS/MS	By MS/MS	By MS/MS				0	0	0	0	3	0
AT4G27520.1	AT4G27520.1	yes	yes	ACNTKNPIKRVDDGDSE	KGADSVLEVNKADYDACNTKNPIKRVDDGD	NTKNPIKRVDDGDSEISLDRYGPFYFISGN	70.806	17	83	99	1917.89	3	3	4	0	3	2	3										By MS/MS	By matching	By matching							0	0	0	3	0	0
AT1G16700.1;AT1G79010.1	AT1G79010.1	no	no	ACPVDAIVEGPNFE	DIDMTKCIYCGFCQEACPVDAIVEGPNFEF	EACPVDAIVEGPNFEFATETHEELLYDKEK	223.96	14	171	184	1516.69	2	0	3	1	2	0	0										By matching	By MS/MS	By MS/MS							0	0	0	3	0	0
AT3G13160.1	AT3G13160.1	yes	yes	ACQAEWFR	NDERDPKFITEKFKKACQAEWFRKNIAVYE	ITEKFKKACQAEWFRKNIAVYERTVRRLAA	78.178	8	61	68	1066.47	2	0	1	2	1	0	0	By matching	By matching	By MS/MS													By MS/MS	By MS/MS	By MS/MS	3	0	0	0	0	3
AT3G13490.1	AT3G13490.1	yes	yes	ACSSLGHLLNEIFEVVVEPK	ALQDVLEPKDKSGIRACSSLGHLLNEIFEV	GHLLNEIFEVVVEPKLVQPTFVLDYPIEIS	42.977	20	441	460	2240.15	3	0	3	4	3	0	0		By MS/MS																	1	0	0	0	0	0
AT3G61540.1	AT3G61540.1	yes	yes	ACTADDVYEAGFEQVAR	LKQVLITGGIPPIGKACTADDVYEAGFEQV	TADDVYEAGFEQVARQNEKYYKRFPQDIEI	121.86	17	246	262	1900.83	2	0	4	2	4	0	0	By matching	By MS/MS	By MS/MS																3	0	0	0	0	0
AT3G61540.1	AT3G61540.1	yes	yes	ACTADDVYEAGFEQVARQNEK	LKQVLITGGIPPIGKACTADDVYEAGFEQV	VYEAGFEQVARQNEKYYKRFPQDIEIVREL	38.668	21	246	266	2400.07	3	1	5	2	5	0	1														By MS/MS	By matching				0	0	0	0	2	0
AT5G54100.1	AT5G54100.1	yes	yes	ACVIERFGK	NPPSNWGIRIVPERKACVIERFGKFHTTLP	IVPERKACVIERFGKFHTTLPAGIHFLVPF	99.305	9	114	122	1078.56	2;3	1	1	1	1	0	1													By MS/MS	By MS/MS	By MS/MS				0	0	0	0	3	0
AT5G16470.2;AT5G16470.1	AT5G16470.2	yes	no	ADAALTNR	KAKPKKHTAKELQAKADAALTNRGGGKAGL	AKELQAKADAALTNRGGGKAGLADRTGKEK	62.88	8	19	26	830.425	2	0	1	1	1	0	0	By matching	By MS/MS	By MS/MS																3	0	0	0	0	0
AT5G49950.1	AT5G49950.1	yes	yes	ADAEPEDNAQIYVK	EHGMVAAASEVDTTRADAEPEDNAQIYVKT	RADAEPEDNAQIYVKTSNHLHKDNNPQVYN	101.64	14	455	468	1561.73	2	0	4	1	4	0	0	By MS/MS	By MS/MS	By MS/MS													By MS/MS		By MS/MS	3	0	0	0	0	2
AT3G04950.1	AT3G04950.1	yes	yes	ADAFEKQEAVIRY	KFKQYIVGRSSEATFADAFEKQEAVIRYLG	TFADAFEKQEAVIRYLGALDATGENLQASQ	135.5	13	112	124	1538.77	2;3	2	3	1	3	1	2							By MS/MS	By MS/MS	By MS/MS										0	0	3	0	0	0
AT3G02780.1;AT3G02780.2	AT3G02780.1	yes	no	ADAGEEGLK	IKYVSREELKELVKKADAGEEGLKLSPWFR	KELVKKADAGEEGLKLSPWFRLVVDNFLMK	67.464	9	239	247	888.419	2	0	3	1	3	0	0																	By MS/MS	By matching	0	0	0	0	0	2
AT5G62810.1	AT5G62810.1	yes	yes	ADAKPSLAEEAVAAAK	VQRIMLEEETDPLKKADAKPSLAEEAVAAA	DAKPSLAEEAVAAAKAASAAASDVARVSQE	110.58	16	200	215	1540.81	3	1	3	1	3	1	1	By MS/MS	By MS/MS	By MS/MS											By MS/MS	By matching	By MS/MS	By matching	By MS/MS	3	0	0	0	2	3
AT1G29900.1	AT1G29900.1	yes	yes	ADALAIAKE	ELKIEQPKGGIAKSEADALAIAKEVGYPVV	GIAKSEADALAIAKEVGYPVVVRPSYVLGG	118.06	9	802	810	900.492	2	1	2	1	1	1	1										By MS/MS	By MS/MS	By MS/MS							0	0	0	3	0	0
AT1G10390.3;AT1G10390.2;AT1G10390.1	AT1G10390.3	yes	no	ADALFIPR	VPFFTDDEESSSTPKADALFIPRENPRALV	ESSSTPKADALFIPRENPRALVIRPVQQWS	53.679	8	759	766	901.502	2	0	1	2	1	0	0			By MS/MS													By MS/MS	By MS/MS	By MS/MS	1	0	0	0	0	3
AT1G65260.2;AT1G65260.1	AT1G65260.2	yes	no	ADALTQIGTDELE	AFEKMEEKVMAMESEADALTQIGTDELEGK	SEADALTQIGTDELEGKFQMLETSSVDDDL	81.099	13	182	194	1374.65	2	0	4	2	3	0	0										By matching	By matching	By MS/MS							0	0	0	3	0	0
AT1G03100.1	AT1G03100.1	yes	yes	ADANLLVIMAHIYER	KAEQLLDMIPKIGVKADANLLVIMAHIYER	ADANLLVIMAHIYERNGRREELRKLQRHID	117.21	15	291	305	1727.9	2;3	0	2	4	2	0	0																By MS/MS		By matching	0	0	0	0	0	2
AT4G19540.1	AT4G19540.1	yes	yes	ADANRGISMF	LSGAVIVSTPQDVALADANRGISMFDKVRV	QDVALADANRGISMFDKVRVPILGLVENMS	51.872	10	191	200	1080.5	2	1	1	1	1	0	1							By MS/MS	By matching	By matching										0	0	3	0	0	0
AT5G42650.1	AT5G42650.1	yes	yes	ADAPGLITK	ARAFYGTNPADTKLKADAPGLITKWVLFNL	ADTKLKADAPGLITKWVLFNLHPLLSIGLP	54.436	9	237	245	884.497	2	0	1	1	1	0	0													By MS/MS	By MS/MS	By matching	By MS/MS	By MS/MS	By MS/MS	0	0	0	0	3	3
AT5G57590.1	AT5G57590.1	yes	yes	ADASNSGYASLYAK	QRVVVIGTLFALELKADASNSGYASLYAKS	KADASNSGYASLYAKSLLIMLREDGIFTRP	171.09	14	770	783	1416.65	2	0	1	3	1	0	0													By MS/MS	By MS/MS	By MS/MS	By MS/MS	By MS/MS	By MS/MS	0	0	0	0	3	3
AT1G01090.1	AT1G01090.1	yes	yes	ADASPQPGRSQLL	IEKKIDELVEEAVEFADASPQPGRSQLLEN	EFADASPQPGRSQLLENVFADPKGFGIGPD	103.69	13	384	396	1338.69	2	1	1	1	1	0	1							By MS/MS	By MS/MS	By MS/MS										0	0	3	0	0	0
AT1G01090.1	AT1G01090.1	yes	yes	ADASPQPGRSQLLENVF	IEKKIDELVEEAVEFADASPQPGRSQLLEN	ASPQPGRSQLLENVFADPKGFGIGPDGRYR	62.398	17	384	400	1827.91	2	1	2	2	2	0	1								By MS/MS											0	0	1	0	0	0
AT5G26680.2;AT5G26680.5;AT5G26680.4;AT5G26680.3;AT5G26680.1	AT5G26680.2	yes	no	ADATADLTGAIEAGNKEDIEKYSK	PELKRQELAKRYSKRADATADLTGAIEAGN	AIEAGNKEDIEKYSKRTVKVTKQHNDDCKR	34.417	24	106	129	2509.22	3	2	6	2	6	2	2	By matching	By MS/MS	By MS/MS																3	0	0	0	0	0
AT3G48250.1	AT3G48250.1	yes	yes	ADAVAVAHFYER	TYKTIYGELSKEKSKADAVAVAHFYERMLK	KSKADAVAVAHFYERMLKENAMSVVAGEVS	145.75	12	175	186	1347.66	2	0	2	2	2	0	0	By MS/MS	By MS/MS	By MS/MS													By MS/MS	By MS/MS	By MS/MS	3	0	0	0	0	3
AT3G48250.1	AT3G48250.1	yes	yes	ADAVAVAHFYERMLK	TYKTIYGELSKEKSKADAVAVAHFYERMLK	ADAVAVAHFYERMLKENAMSVVAGEVSAVV	153.25	15	175	189	1719.88	2;3	1	2	4	2	0	1													By MS/MS	By MS/MS	By MS/MS				0	0	0	0	3	0
AT1G13410.1	AT1G13410.1	yes	yes	ADAVIWATLLGASK	FLTQAVEFINKMPVKADAVIWATLLGASKV	KADAVIWATLLGASKVYKKVDIGEVALEEL	54.27	14	356	369	1414.78	2	0	1	3	1	0	0		By matching	By MS/MS											By MS/MS	By MS/MS				2	0	0	0	2	0
AT1G22450.1	AT1G22450.1	yes	yes	ADAVNAQTPSLSE	______________________________	______________________________	203.8	13	2	14	1301.61	1;2	0	2	1	1	0	0										By MS/MS	By MS/MS	By MS/MS							0	0	0	3	0	0
AT1G22450.1	AT1G22450.1	yes	no	ADAVNAQTPSLSEQY	______________________________	ADAVNAQTPSLSEQYHLEKEVKQDTSAKPV	187.51	15	2	16	1592.73	2	0	2	1	2	0	0							By matching	By MS/MS	By MS/MS										0	0	3	0	0	0
AT1G22450.1	AT1G22450.1	yes	yes	ADAVNAQTPSLSEQYHLEK	______________________________	NAQTPSLSEQYHLEKEVKQDTSAKPVEVKE	228.97	19	2	20	2100.01	2;3	0	3	3	3	0	0	By MS/MS	By MS/MS	By MS/MS										By MS/MS	By MS/MS	By MS/MS	By MS/MS	By MS/MS	By MS/MS	3	0	0	0	3	3
AT1G22450.1	AT1G22450.1	yes	yes	ADAVNAQTPSLSEQYHLEKEVK	______________________________	TPSLSEQYHLEKEVKQDTSAKPVEVKEVAP	303.49	22	2	23	2456.22	2;3	1	4	3	4	1	1	By MS/MS	By MS/MS	By MS/MS										By MS/MS	By MS/MS	By MS/MS	By matching			3	0	0	0	3	1
AT1G22450.1	AT1G22450.1	yes	yes	ADAVNAQTPSLSEQYHLEKEVKQDTSAK	______________________________	QYHLEKEVKQDTSAKPVEVKEVAPEVTTQA	169.45	28	2	29	3086.52	3;4	2	5	3	5	2	2	By MS/MS	By MS/MS	By MS/MS																3	0	0	0	0	0
AT2G21170.1;AT2G21170.3;AT2G21170.2	AT2G21170.1	yes	no	ADAVPSWDNIVVAY	AGKTFDVCFAQLKAFADAVPSWDNIVVAYE	FADAVPSWDNIVVAYEPVWAIGTGKVASPQ	71.066	14	211	224	1518.74	2	0	2	1	2	0	0							By MS/MS	By matching	By MS/MS										0	0	3	0	0	0
AT1G64580.1	AT1G64580.1	yes	yes	ADAVTYNTLISGLSNSGR	NALEVFYCMEKKGIRADAVTYNTLISGLSN	VTYNTLISGLSNSGRWTDAARLLRDMVKRK	169.52	18	217	234	1837.92	2	0	1	3	1	0	0	By MS/MS	By MS/MS	By MS/MS													By matching	By MS/MS	By MS/MS	3	0	0	0	0	3
AT5G27540.2;AT5G27540.1	AT5G27540.2	yes	no	ADAVVLTYACDR	SRPEDRDIVAEELKRADAVVLTYACDRPET	LKRADAVVLTYACDRPETLERLSEYWLPEL	163.43	12	88	99	1352.64	2	0	2	2	2	0	0	By MS/MS	By MS/MS	By MS/MS																3	0	0	0	0	0
AT5G27540.2;AT5G27540.1	AT5G27540.2	yes	no	ADAVVLTYACDRPETLER	SRPEDRDIVAEELKRADAVVLTYACDRPET	VVLTYACDRPETLERLSEYWLPELRRLEVK	111.38	18	88	105	2078.01	3	1	4	3	4	0	1																By MS/MS	By MS/MS	By MS/MS	0	0	0	0	0	3
AT5G46800.3;AT5G46800.2;AT5G46800.1	AT5G46800.3	yes	no	ADAWKDLASGTVGGAAQLVVGHPFDTIK	______________________________	GAAQLVVGHPFDTIKVKLQSQPTPAPGQLP	307.84	28	2	29	2823.46	3;4	1	3	4	3	1	1	By MS/MS	By MS/MS	By MS/MS																3	0	0	0	0	0
AT1G18480.1	AT1G18480.1	yes	yes	ADCFEGIR	KDPYEGIPMSFPRMRADCFEGIRARIAALR	MSFPRMRADCFEGIRARIAALRPDGPIAKR	85.813	8	192	199	966.423	2	0	2	1	2	0	0	By matching	By MS/MS	By matching													By MS/MS	By MS/MS	By MS/MS	3	0	0	0	0	3
AT3G02090.1;AT3G02090.2	AT3G02090.1	yes	no	ADCLDDLSYAIMYEVTK	NYKDTGLFGVYAVAKADCLDDLSYAIMYEV	CLDDLSYAIMYEVTKLAYRVSDADVTRARN	261.63	17	413	429	2005.9	2;3	0	4	5	4	0	0	By MS/MS	By MS/MS	By MS/MS										By MS/MS	By MS/MS	By MS/MS	By MS/MS	By MS/MS	By MS/MS	3	0	0	0	3	3
AT1G12300.1	AT1G12300.1	yes	yes	ADDAIDLFR	LSYRERLRSGLVDIKADDAIDLFRDMIHSR	GLVDIKADDAIDLFRDMIHSRPLPTVIDFS	81.642	9	69	77	1034.5	2	0	3	2	3	0	0																By MS/MS	By MS/MS	By MS/MS	0	0	0	0	0	3
AT3G08530.1	AT3G08530.1	yes	yes	ADDATHFLEVIR	LREGLVSDAIESFIRADDATHFLEVIRVSE	FIRADDATHFLEVIRVSEDTDVYDDLVKYL	123.42	12	1145	1156	1385.69	2;3	0	3	2	3	0	0	By MS/MS	By MS/MS	By MS/MS													By MS/MS	By MS/MS	By MS/MS	3	0	0	0	0	3
AT1G12775.1	AT1G12775.1	yes	yes	ADDAVDLFR	LSYRDKLSSGLVGIKADDAVDLFRDMIQSR	GLVGIKADDAVDLFRDMIQSRPLPTVIDFN	81.642	9	69	77	1020.49	2	0	3	2	3	0	0																By MS/MS	By MS/MS	By MS/MS	0	0	0	0	0	3
AT1G12775.1	AT1G12775.1	yes	yes	ADDAVDLFRDMIQSRPLPTVIDFNRLFSAIAK	LSYRDKLSSGLVGIKADDAVDLFRDMIQSR	PTVIDFNRLFSAIAKTKQYELVLALCKQME	16.378	32	69	100	3633.9	4	3	5	7	5	0	3														By matching	By MS/MS				0	0	0	0	2	0
AT1G16870.1	AT1G16870.1	yes	yes	ADDEKIPSLDVGPNGRPL	AAGGDDLEAGRAKRLADDEKIPSLDVGPNG	EKIPSLDVGPNGRPLFTPKDTTLSQLTHKD	76.563	18	106	123	1891.96	2;3	2	4	1	4	1	2							By MS/MS	By MS/MS	By MS/MS										0	0	3	0	0	0
AT3G61070.3;AT3G61070.2;AT3G61070.1	AT3G61070.3	yes	no	ADDELYR	GRLSSSMKKMEKELKADDELYRAKLQKSND	KKMEKELKADDELYRAKLQKSNDRTLALIK	80.294	7	161	167	880.393	2	0	3	2	3	0	0																By MS/MS			0	0	0	0	0	1
AT3G61070.3;AT3G61070.2;AT3G61070.1	AT3G61070.3	yes	no	ADDELYRAK	GRLSSSMKKMEKELKADDELYRAKLQKSND	MEKELKADDELYRAKLQKSNDRTLALIKSS	133.68	9	161	169	1079.52	2;3	1	3	2	3	0	1													By MS/MS	By MS/MS	By MS/MS				0	0	0	0	3	0
AT1G15120.1	AT1G15120.1	yes	yes	ADDEVVDPK	______________________________	______________________________	118.06	9	2	10	986.456	1;2	0	4	0	4	0	0	By MS/MS	By MS/MS	By MS/MS										By MS/MS	By MS/MS	By MS/MS	By MS/MS		By MS/MS	3	0	0	0	3	2
AT1G15120.1	AT1G15120.1	yes	yes	ADDEVVDPKK	______________________________	______________________________	184.04	10	2	11	1114.55	2	1	4	0	4	1	1	By MS/MS	By MS/MS	By MS/MS										By MS/MS	By MS/MS	By MS/MS	By MS/MS	By MS/MS	By MS/MS	3	0	0	0	3	3
AT1G15120.1;AT1G15120.2	AT1G15120.1	yes	no	ADDEVVDPKKY	______________________________	______________________________	174.8	11	2	12	1277.61	2	2	4	0	4	2	2							By MS/MS	By MS/MS	By MS/MS										0	0	3	0	0	0
AT1G07370.1	AT1G07370.1	yes	yes	ADDGGDTVTFMFESPTQDK	KMLKCAGNDDIITIKADDGGDTVTFMFESP	GDTVTFMFESPTQDKIADFEMKLMDIDSEH	40.53	19	92	110	2059.87	2	0	5	3	5	0	0														By MS/MS					0	0	0	0	1	0
AT1G30010.1	AT1G30010.1	yes	yes	ADDGLQKLDSQT	KTLGAWRSKYENKREADDGLQKLDSQT___	KREADDGLQKLDSQT_______________	132.44	12	700	711	1289.61	2	1	3	2	3	1	1										By matching	By MS/MS	By matching							0	0	0	3	0	0
AT2G33040.1	AT2G33040.1	yes	yes	ADDILKNVEF	ELNKNPLNYAQVSVLADDILKNVEFDALRI	QVSVLADDILKNVEFDALRIVYNKFHSVVA	154.81	10	184	193	1162.59	1;2	1	3	1	3	1	1							By MS/MS	By MS/MS	By MS/MS										0	0	3	0	0	0
AT3G15950.1	AT3G15950.1	yes	yes	ADDLTGINDEEHAAK	ERDFEAATKGLEQLKADDLTGINDEEHAAK	ADDLTGINDEEHAAKRQKMLEEIEREFEEA	191.95	15	209	223	1597.72	2;3	0	5	1	5	0	0													By MS/MS	By MS/MS	By MS/MS	By MS/MS	By MS/MS	By MS/MS	0	0	0	0	3	3
AT3G15950.1	AT3G15950.1	yes	yes	ADDLTGINDEEHAAKR	ERDFEAATKGLEQLKADDLTGINDEEHAAK	DDLTGINDEEHAAKRQKMLEEIEREFEEAT	58.313	16	209	224	1753.82	3	1	5	1	5	1	1																By matching	By MS/MS	By MS/MS	0	0	0	0	0	3
AT1G06800.1	AT1G06800.1	yes	yes	ADDQHAPDIHQLLTQLHHPSQLL	VRNTDGRWIQPDRIRADDQHAPDIHQLLTQ	IHQLLTQLHHPSQLL_______________	3.0672	23	493	515	2626.33	4	0	3	4	3	0	0																	By MS/MS		0	0	0	0	0	1
AT5G06410.1	AT5G06410.1	yes	yes	ADDSTSLNQIRSQVQE	TLLMEIMELREAISEADDSTSLNQIRSQVQ	DDSTSLNQIRSQVQEKLKQWSDSFVEAFES	318.9	16	195	210	1789.84	2	1	3	1	2	0	1										By MS/MS	By MS/MS	By MS/MS							0	0	0	3	0	0
AT2G39270.1;AT2G37250.1	AT2G39270.1	no	no	ADDTEEVVK	PLLPPPNCESKLISRADDTEEVVKERLRIY	SKLISRADDTEEVVKERLRIYNKMTQPVEE	129.72	9	233	241	1004.47	2	0	4	0	4	0	0	By MS/MS	By MS/MS	By MS/MS													By MS/MS	By MS/MS	By matching	3	0	0	0	0	3
AT2G39270.1	AT2G39270.1	yes	yes	ADDTEEVVKER	PLLPPPNCESKLISRADDTEEVVKERLRIY	LISRADDTEEVVKERLRIYNKMTQPVEEFY	132.39	11	233	243	1289.61	2;3	1	5	0	5	1	1	By MS/MS	By MS/MS	By MS/MS																3	0	0	0	0	0
AT5G23050.1;AT1G55320.2;AT1G55320.1	AT5G23050.1	no	no	ADDTMNLGGIK	LFERTSKGYYRAHGRADDTMNLGGIKVGSI	AHGRADDTMNLGGIKVGSIEIERVCNSVDD	108.3	11	604	614	1133.54	2	0	2	2	2	0	0	By MS/MS	By MS/MS	By MS/MS													By matching	By MS/MS	By MS/MS	3	0	0	0	0	3
AT3G11130.1	AT3G11130.1	yes	yes	ADDTTQFLEVIR	LREGLVSDAIESFIRADDTTQFLEVIRASE	FIRADDTTQFLEVIRASEDTNVYDDLVRYL	134.2	12	1145	1156	1406.7	2	0	3	2	3	0	0	By MS/MS	By MS/MS	By MS/MS													By MS/MS	By matching	By MS/MS	3	0	0	0	0	3
AT1G19920.1	AT1G19920.1	yes	yes	ADDVPLDVRMEQHSK	KNPVLLLHPLGGFTKADDVPLDVRMEQHSK	ADDVPLDVRMEQHSKVLEDGVLDPKTTIVS	14.975	15	302	316	1738.83	4	1	4	2	4	0	1													By MS/MS	By MS/MS	By matching				0	0	0	0	3	0
AT3G22890.1	AT3G22890.1	yes	yes	ADDVPLDWR	KNPILLLHPLGGFTKADDVPLDWRMKQHEK	LGGFTKADDVPLDWRMKQHEKVLEDGVLDP	88.921	9	288	296	1085.51	2	0	3	2	3	0	0	By MS/MS	By MS/MS	By MS/MS													By MS/MS	By matching	By MS/MS	3	0	0	0	0	3
AT3G22890.1	AT3G22890.1	yes	yes	ADDVPLDWRMK	KNPILLLHPLGGFTKADDVPLDWRMKQHEK	GFTKADDVPLDWRMKQHEKVLEDGVLDPET	90.761	11	288	298	1344.65	2;3	1	3	3	3	0	1													By MS/MS	By MS/MS	By MS/MS				0	0	0	0	3	0
AT5G43780.1;AT4G14680.1;AT4G14680.2	AT5G43780.1	no	no	ADDVPLSWR	KNPVLLLNPLGGFTKADDVPLSWRMRQHEK	LGGFTKADDVPLSWRMRQHEKVLEDGVLDP	96.311	9	292	300	1057.52	2	0	2	2	2	0	0	By matching	By MS/MS	By MS/MS													By MS/MS	By MS/MS	By MS/MS	3	0	0	0	0	3
AT4G14680.1;AT4G14680.2	AT4G14680.1	yes	no	ADDVPLSWRMK	KNPILLLHPLGGFTKADDVPLSWRMKQHEK	GFTKADDVPLSWRMKQHEKVLEDGVLDPET	72.365	11	290	300	1316.65	2	1	2	3	2	0	1													By MS/MS	By MS/MS	By matching				0	0	0	0	3	0
AT5G43780.1	AT5G43780.1	yes	yes	ADDVPLSWRMRQHEK	KNPVLLLNPLGGFTKADDVPLSWRMRQHEK	ADDVPLSWRMRQHEKVLEDGVLDPETTVVS	88.734	15	292	306	1866.92	3;4	2	3	3	3	0	2													By MS/MS	By MS/MS	By MS/MS				0	0	0	0	3	0
AT5G20060.4;AT5G20060.3;AT5G20060.2;AT5G20060.1	AT5G20060.4	yes	no	ADDVVPFK	KNRAASLPIVVCHGKADDVVPFKFGEKSSQ	IVVCHGKADDVVPFKFGEKSSQALLSNGFK	58.286	8	196	203	889.455	2	0	2	1	2	0	0													By matching	By matching	By MS/MS				0	0	0	0	3	0
AT5G05990.1	AT5G05990.1	yes	yes	ADDYHRVEETPSGFPFEMEDKPGGK	PLLRIIEEEIGYAEKADDYHRVEETPSGFP	PSGFPFEMEDKPGGKIVTLTREYEGETVKV	144.42	25	76	100	2837.26	3;4;5	2	7	4	7	1	2													By MS/MS	By MS/MS	By MS/MS				0	0	0	0	3	0
AT1G33350.2;AT1G33350.1	AT1G33350.2	yes	no	ADEAIWGSLLNACK	RFDEALEVMSTMKMKADEAIWGSLLNACKI	KADEAIWGSLLNACKIHGHLDLAEVAVKNL	21.15	14	430	443	1546.74	3	0	2	3	2	0	0													By MS/MS	By matching	By matching				0	0	0	0	3	0
AT1G55880.1;AT1G55880.2	AT1G55880.1	yes	no	ADEANELASK	SITHKDHYVNIARRRADEANELASKRRLGS	IARRRADEANELASKRRLGSETNGIHQEKT	102.55	10	172	181	1046.49	2	0	3	1	3	0	0	By MS/MS	By matching	By MS/MS													By matching	By matching	By MS/MS	3	0	0	0	0	3
AT5G16780.3;AT5G16780.2;AT5G16780.1	AT5G16780.3	yes	no	ADEASRLLR	EYEKRSNAYQEAIAKADEASRLLRREQVQP	QEAIAKADEASRLLRREQVQPFKRDEDESM	37.722	9	460	468	1029.56	2	1	2	2	2	0	1	By matching	By matching	By MS/MS																3	0	0	0	0	0
AT1G07670.2;AT1G07670.1	AT1G07670.2	yes	no	ADEDISSRSLTGKE	KSTAEAICREIGVFEADEDISSRSLTGKEF	EADEDISSRSLTGKEFMDVKDQKNHLRQTG	128.41	14	672	685	1506.72	2	2	4	1	3	1	2										By MS/MS	By MS/MS	By MS/MS							0	0	0	3	0	0
AT5G51540.1	AT5G51540.1	yes	yes	ADEEFIAIR	VTSFLQELSKTVKPKADEEFIAIRDFKREK	KTVKPKADEEFIAIRDFKREKCGNPSAELE	142.36	9	327	335	1062.53	2	0	3	1	3	0	0																By MS/MS	By MS/MS	By MS/MS	0	0	0	0	0	3
AT5G51540.1	AT5G51540.1	yes	yes	ADEEFIAIRDFK	VTSFLQELSKTVKPKADEEFIAIRDFKREK	KPKADEEFIAIRDFKREKCGNPSAELEPWD	195.8	12	327	338	1452.72	2	1	4	2	4	0	1													By MS/MS	By MS/MS	By MS/MS				0	0	0	0	3	0
AT5G42650.1	AT5G42650.1	yes	yes	ADEFVPER	GYQPLATRDPKIFDRADEFVPERFVGEEGE	DPKIFDRADEFVPERFVGEEGEKLLRHVLW	51.864	8	433	440	961.451	2	0	3	1	3	0	0																	By matching	By MS/MS	0	0	0	0	0	2
AT5G39840.1	AT5G39840.1	yes	yes	ADEIHLCGDPSVLDIVR	PSRGHAWTKALLGLKADEIHLCGDPSVLDI	EIHLCGDPSVLDIVRKMCADTGDELVEEHY	87.573	17	384	400	1907.94	3	0	4	2	4	0	0																By MS/MS	By MS/MS	By matching	0	0	0	0	0	3
AT5G39840.1	AT5G39840.1	yes	yes	ADEIHLCGDPSVLDIVRK	PSRGHAWTKALLGLKADEIHLCGDPSVLDI	IHLCGDPSVLDIVRKMCADTGDELVEEHYE	27.357	18	384	401	2036.04	4	1	4	2	4	0	1													By MS/MS	By MS/MS	By MS/MS				0	0	0	0	3	0
AT2G35720.1	AT2G35720.1	yes	yes	ADEIKEELER	EGLNSGLELGPRLSKADEIKEELERIKRRN	PRLSKADEIKEELERIKRRNEEAKKMAHFQ	126.29	10	100	109	1230.61	2;3	1	5	1	5	1	1	By MS/MS	By MS/MS	By MS/MS													By MS/MS	By MS/MS	By MS/MS	3	0	0	0	0	3
AT2G35720.1	AT2G35720.1	yes	yes	ADEIKEELERIK	EGLNSGLELGPRLSKADEIKEELERIKRRN	LSKADEIKEELERIKRRNEEAKKMAHFQPT	45.939	12	100	111	1471.79	3	2	5	1	5	1	2													By matching	By MS/MS					0	0	0	0	2	0
ATCG00120.1	ATCG00120.1	yes	yes	ADEISNIIR	______________________________	______________________________	90.308	9	6	14	1029.55	2	0	2	0	2	0	0	By MS/MS	By MS/MS	By MS/MS													By MS/MS	By MS/MS	By matching	3	0	0	0	0	3
AT2G16710.1;AT2G16710.2	AT2G16710.1	yes	no	ADEKGKFDELVEEKGVRIL	VKARGCNGLSYTLNYADEKGKFDELVEEKG	GKFDELVEEKGVRILVEPKALMHVIGTKMD	77.325	19	64	82	2174.16	3;4	4	6	2	6	3	4							By MS/MS	By MS/MS	By MS/MS										0	0	3	0	0	0
AT4G11420.1	AT4G11420.1	yes	yes	ADELINVGQKQDALQALHDLITSK	______________________________	KQDALQALHDLITSKRYRAWQKPLEKIMFK	36.136	24	14	37	2619.39	3;4	1	4	4	4	1	1	By MS/MS	By MS/MS	By matching																3	0	0	0	0	0
AT3G05130.1	AT3G05130.1	yes	yes	ADELTHAVAVLQK	RIFSRERKLVELNRKADELTHAVAVLQKNC	RKADELTHAVAVLQKNCDDQTKINGKLSCK	51.531	13	399	411	1393.76	3	0	2	2	2	0	0													By matching	By MS/MS					0	0	0	0	2	0
AT4G21470.1	AT4G21470.1	yes	yes	ADELVEHPSGVY	KVLGIPTANLSTKDYADELVEHPSGVYFGW	KDYADELVEHPSGVYFGWAGLAKRGVFKMV	90.761	12	269	280	1314.61	2	0	3	1	3	0	0							By MS/MS	By MS/MS	By MS/MS										0	0	3	0	0	0
AT5G57850.1;AT5G57850.2	AT5G57850.1	yes	no	ADEMMLIGSGIPIRPVIQWDEEFIGEGK	KTVKVMDVTVEDGKKADEMMLIGSGIPIRP	RPVIQWDEEFIGEGKEGPIAKALLDLLLED	57.053	28	317	344	3129.55	3	1	6	5	6	0	1													By matching	By MS/MS	By matching				0	0	0	0	3	0
AT5G52520.1	AT5G52520.1	yes	yes	ADENGERQHVW	HNLGQNFSRAFGTQFADENGERQHVWQTSW	GTQFADENGERQHVWQTSWAVSTRFVGGII	78.932	11	304	314	1339.59	2	1	3	0	3	0	1							By MS/MS		By matching										0	0	2	0	0	0
AT3G13860.1	AT3G13860.1	yes	yes	ADENTPNHVPDMASMGM	VSLLLTTTEASVLVKADENTPNHVPDMASM	ENTPNHVPDMASMGM_______________	222.48	17	556	572	1815.72	2	0	3	2	3	0	0	By MS/MS	By MS/MS	By MS/MS										By MS/MS	By MS/MS	By MS/MS	By MS/MS	By MS/MS	By MS/MS	3	0	0	0	3	3
AT4G16760.1;AT4G16760.2;AT2G35690.1	AT4G16760.1	no	no	ADERNKAEF	______________________________	EGIDHLADERNKAEFDVEDMKIVWAGSRHA	103.8	9	8	16	1078.5	2	2	3	0	3	1	2							By MS/MS	By MS/MS	By MS/MS										0	0	3	0	0	0
AT1G03090.2;AT1G03090.1	AT1G03090.2	yes	no	ADESNPAATEVAY	NVETHFIEHHKSDLFADESNPAATEVAYKA	LFADESNPAATEVAYKAVKHSAALVAACIS	99.34	13	488	500	1336.58	2	0	3	0	3	0	0							By matching	By matching	By MS/MS										0	0	3	0	0	0
AT3G62460.1	AT3G62460.1	yes	yes	ADETNQRIQDKEF	FAKMGYPGTVSIKAYADETNQRIQDKEFHS	AYADETNQRIQDKEFHSAGIELKRVPEGLK	62.454	13	102	114	1592.74	2	2	4	0	4	1	2								By MS/MS											0	0	1	0	0	0
AT1G32200.2;AT1G32200.1	AT1G32200.2	yes	no	ADETVVSNMSVAFDR	YWNYKNAVLSSGASRADETVVSNMSVAFDR	ADETVVSNMSVAFDRMLLGVEDPYTFNPYH	91.939	15	147	161	1639.75	2	0	3	2	3	0	0	By MS/MS	By MS/MS	By MS/MS																3	0	0	0	0	0
AT3G14990.1;AT3G14990.3;AT3G14990.2	AT3G14990.1	yes	no	ADEVSSILLLR	EFSITLIEQLFGKEKADEVSSILLLRPNPG	GKEKADEVSSILLLRPNPGEEFTFTELNQT	90.761	11	179	189	1214.69	2	0	2	3	2	0	0	By matching	By MS/MS	By MS/MS													By MS/MS	By MS/MS	By MS/MS	3	0	0	0	0	3
AT4G20830.2;AT4G20830.1	AT4G20830.2	yes	no	ADEVVALLSK	VKTVRASVVALFLGRADEVVALLSKEFPEL	LFLGRADEVVALLSKEFPELGLKKENCSEM	115.86	10	321	330	1043.59	2	0	2	2	2	0	0																By MS/MS	By MS/MS	By MS/MS	0	0	0	0	0	3
AT1G01710.1	AT1G01710.1	yes	yes	ADEWLLYVIVSPTAHETR	ALSLDHAMWFHRPLRADEWLLYVIVSPTAH	WLLYVIVSPTAHETRGFVTGQMFNRKGELV	73.502	18	372	389	2099.07	2;3	0	3	4	3	0	0		By MS/MS	By MS/MS													By MS/MS	By MS/MS	By MS/MS	2	0	0	0	0	3
AT3G27570.1;AT3G27570.2	AT3G27570.2	no	no	ADFAVETK	EGLPQRFAKLFKDRKADFAVETKLTVCGGG	KLFKDRKADFAVETKLTVCGGGGESDGDVL	113.14	8	75	82	879.434	2	0	2	1	2	0	0													By MS/MS	By MS/MS	By MS/MS				0	0	0	0	3	0
AT3G54660.1	AT3G54660.1	yes	yes	ADFDATVGVHPTAAEEFVTMR	IIQGFGVAVKAGLTKADFDATVGVHPTAAE	VGVHPTAAEEFVTMRAPTRKFRKDSSEGKA	226.09	21	520	540	2263.06	2;3	0	4	3	4	0	0	By MS/MS	By MS/MS	By MS/MS													By MS/MS	By MS/MS	By MS/MS	3	0	0	0	0	3
AT3G54660.1	AT3G54660.1	yes	yes	ADFDATVGVHPTAAEEFVTMRAPTRK	IIQGFGVAVKAGLTKADFDATVGVHPTAAE	TAAEEFVTMRAPTRKFRKDSSEGKASPEAK	202.93	26	520	545	2816.39	3;4;5	2	4	3	4	0	2													By MS/MS	By MS/MS	By MS/MS				0	0	0	0	3	0
AT5G53460.3;AT5G53460.2;AT5G53460.1	AT5G53460.3	yes	no	ADFENLLPKF	QHQRHTNSQLAQEVLADFENLLPKFIKVFP	AQEVLADFENLLPKFIKVFPRDYKRVLSAM	76.572	10	1612	1621	1192.61	2	1	2	3	2	1	1							By MS/MS	By MS/MS	By matching										0	0	3	0	0	0
AT5G53460.3;AT5G53460.2;AT5G53460.1	AT5G53460.3	yes	no	ADFEQQMYILR	PIIAQVFLTPTTKSKADFEQQMYILRRVSM	TKSKADFEQQMYILRRVSMVAIRAALNLQH	126.29	11	257	267	1412.68	2	0	2	4	2	0	0	By MS/MS	By MS/MS	By MS/MS															By MS/MS	3	0	0	0	0	1
AT4G29840.1	AT4G29840.1	yes	yes	ADFGAVMDVLK	PDMACRFSNPPVDVKADFGAVMDVLKSYLG	VDVKADFGAVMDVLKSYLGSNTLTS_____	107.08	11	506	516	1164.58	2	0	2	3	2	0	0	By MS/MS	By MS/MS	By MS/MS										By MS/MS	By MS/MS	By MS/MS	By MS/MS	By MS/MS	By MS/MS	3	0	0	0	3	3
AT3G07400.1	AT3G07400.1	yes	yes	ADFGGQFISLER	KRPASEMVRAVNKFKADFGGQFISLERVQP	KFKADFGGQFISLERVQPSSDHVPHRYLLA	108.4	12	103	114	1338.66	2	0	2	3	2	0	0																By MS/MS	By MS/MS		0	0	0	0	0	2
AT5G42650.1	AT5G42650.1	yes	yes	ADFGGSSDGTAFNFLAR	ELFDSLEKELSLKGKADFGGSSDGTAFNFL	FGGSSDGTAFNFLARAFYGTNPADTKLKAD	24.744	17	207	223	1731.79	3	0	2	4	2	0	0																	By MS/MS		0	0	0	0	0	1
AT5G42650.1	AT5G42650.1	yes	yes	ADFGGSSDGTAFNFLARAFYGTNPADTK	ELFDSLEKELSLKGKADFGGSSDGTAFNFL	FLARAFYGTNPADTKLKADAPGLITKWVLF	92.218	28	207	234	2897.33	3	1	3	6	3	0	1													By MS/MS	By MS/MS	By MS/MS				0	0	0	0	3	0
AT1G78380.1	AT1G78380.1	yes	yes	ADFIDKKLY	ILPSDPYLRAQARFWADFIDKKLYDAQRKV	AQARFWADFIDKKLYDAQRKVWATKGEEQE	96.311	9	99	107	1111.59	2	2	2	2	2	2	2							By MS/MS	By MS/MS	By MS/MS										0	0	3	0	0	0
AT2G02560.2;AT2G02560.1	AT2G02560.2	yes	no	ADFQNSSVEK	LHSLKEVIVRQSVDKADFQNSSVEKILALL	QSVDKADFQNSSVEKILALLFNHCESEEEG	76.572	10	920	929	1123.51	2	0	2	1	2	0	0														By MS/MS	By matching	By MS/MS	By matching	By matching	0	0	0	0	2	3
AT3G55430.1	AT3G55430.1	yes	yes	ADFSPVYDVGLLR	GKPGPTAERNWGLFRADFSPVYDVGLLRNG	FRADFSPVYDVGLLRNGQGGGGRPALPAPS	66.664	13	333	345	1450.75	2	0	2	4	2	0	0																By MS/MS	By MS/MS	By matching	0	0	0	0	0	3
AT5G26570.1;AT5G26570.2	AT5G26570.1	yes	no	ADGDEEVSAANGNIAGVMLLQELPHLSHLGVR	LPATSGGPIILLVNKADGDEEVSAANGNIA	MLLQELPHLSHLGVRARQEKIVFVTCDDDD	71.299	32	732	763	3311.66	4	0	5	6	5	0	0	By matching	By MS/MS																	2	0	0	0	0	0
AT5G26570.1;AT5G26570.2	AT5G26570.1	yes	no	ADGDEEVSAANGNIAGVMLLQELPHLSHLGVRARQEK	LPATSGGPIILLVNKADGDEEVSAANGNIA	LPHLSHLGVRARQEKIVFVTCDDDDKVADI	8.6777	37	732	768	3923.99	5	2	6	6	6	0	2														By MS/MS	By matching				0	0	0	0	2	0
AT3G53750.2;AT3G53750.1;AT2G37620.4;AT2G37620.3;AT2G37620.2;AT2G37620.1;AT5G09810.1	AT5G09810.1	no	no	ADGEDIQPLVCDNGTGMVK	______________________________	DIQPLVCDNGTGMVKAGFAGDDAPRAVFPS	122.66	19	2	20	2017.91	2	0	4	2	4	0	0	By matching	By MS/MS	By matching											By MS/MS		By MS/MS		By matching	3	0	0	0	1	2
AT2G18960.1;AT2G18960.3;AT2G18960.2;AT5G57350.3;AT2G07560.1;AT3G42640.1;AT4G30190.1;AT5G57350.4;AT5G57350.2;AT5G57350.1;AT5G62670.1	AT2G18960.1	no	no	ADGFAGVFPEHK	DSNIASIPVEELIEKADGFAGVFPEHKYEI	IEKADGFAGVFPEHKYEIVKKLQERKHIVG	130.79	12	558	569	1273.61	2	0	2	2	2	0	0	By MS/MS	By MS/MS	By MS/MS										By MS/MS	By MS/MS	By MS/MS	By MS/MS	By MS/MS		3	0	0	0	3	2
AT1G30680.1	AT1G30680.1	yes	yes	ADGGLASADPIEK	WNCFRGKCGLKGGVRADGGLASADPIEKVE	VRADGGLASADPIEKVERKITVEGIELEPL	132.44	13	177	189	1242.61	2	0	3	1	3	0	0	By MS/MS	By MS/MS	By MS/MS													By MS/MS	By MS/MS		3	0	0	0	0	2
AT1G30680.1	AT1G30680.1	yes	yes	ADGGLASADPIEKVER	WNCFRGKCGLKGGVRADGGLASADPIEKVE	DGGLASADPIEKVERKITVEGIELEPLCDE	100.69	16	177	192	1626.82	2;3	1	4	1	4	1	1	By MS/MS	By MS/MS	By MS/MS																3	0	0	0	0	0
AT1G51650.1	AT1G51650.1	yes	yes	ADGKPQKPVL	EALTREKVHFSLSKWADGKPQKPVLRSDTP	SLSKWADGKPQKPVLRSDTPEV________	90.761	10	54	63	1051.6	2	2	1	0	1	2	2							By MS/MS	By MS/MS	By MS/MS										0	0	3	0	0	0
AT1G51650.1	AT1G51650.1	yes	yes	ADGKPQKPVLRSDTPEV	EALTREKVHFSLSKWADGKPQKPVLRSDTP	GKPQKPVLRSDTPEV_______________	223.03	17	54	70	1835.97	2;3	3	3	1	3	2	3							By MS/MS	By MS/MS	By MS/MS										0	0	3	0	0	0
AT3G06510.1;AT3G06510.2	AT3G06510.1	yes	no	ADGLDKPQWRPF	LRPFYRGVDNHNLMYADGLDKPQWRPFVDR	LMYADGLDKPQWRPFVDRDWRFGHYQMDGL	50.297	12	550	561	1428.71	2	2	2	2	2	1	2							By MS/MS												0	0	1	0	0	0
AT5G46290.1;AT5G46290.3;AT5G46290.2	AT5G46290.1	yes	no	ADGLGVSSCIER	GGAVNCDAHHMTDPRADGLGVSSCIERCLE	DPRADGLGVSSCIERCLEDAGVSPEEVNYI	92.428	12	335	346	1262.59	2	0	2	1	2	0	0	By MS/MS	By MS/MS	By MS/MS													By MS/MS	By matching	By MS/MS	3	0	0	0	0	3
AT2G35790.1	AT2G35790.1	yes	yes	ADGNFYFVDADHCPNK	DIRYPDTQRPYVSFKADGNFYFVDADHCPN	DGNFYFVDADHCPNKALLARLTPPKDAHDS	190.37	16	203	218	1868.78	2;3	0	3	3	3	0	0	By MS/MS	By MS/MS	By MS/MS										By MS/MS	By MS/MS	By MS/MS	By MS/MS	By MS/MS	By MS/MS	3	0	0	0	3	3
AT1G48860.1;AT1G48860.2;AT2G45300.4;AT2G45300.2;AT2G45300.1;AT2G45300.3	AT2G45300.4	no	no	ADGPTTIRDVASW	KMPDVAMTLAVVALFADGPTTIRDVASWRV	LFADGPTTIRDVASWRVKETERMIAICTEL	115.04	13	419	431	1387.67	2	1	2	0	2	0	1							By MS/MS	By MS/MS											0	0	2	0	0	0
AT1G58080.1	AT1G58080.1	yes	yes	ADGQFTVVANMR	NTVHEILERLEAHLKADGQFTVVANMRGNS	HLKADGQFTVVANMRGNSAQEVAERVLSQP	156.57	12	308	319	1307.63	2	0	1	2	1	0	0	By MS/MS	By MS/MS	By MS/MS																3	0	0	0	0	0
AT5G14220.1;AT5G14220.4;AT5G14220.2	AT5G14220.1	yes	no	ADGRVGGKLRSVMQNGLIWDE	AYKLKSRGLNVTVFEADGRVGGKLRSVMQN	GKLRSVMQNGLIWDEGANTMTEAEPEVGSL	35.182	21	47	67	2300.17	3	3	3	4	2	1	3											By MS/MS	By matching							0	0	0	2	0	0
AT1G63940.1;AT1G63940.2;AT1G63940.4;AT1G63940.3	AT1G63940.1	yes	no	ADGSTIEADTVVIGIGAKPAIGPF	NLEAGSDGRVSAVKLADGSTIEADTVVIGI	TVVIGIGAKPAIGPFETLAMNKSIGGIQVD	209.84	24	291	314	2298.21	2;3	1	3	0	3	1	1							By MS/MS	By MS/MS	By matching										0	0	3	0	0	0
AT5G49555.1	AT5G49555.1	yes	yes	ADGTRVESSAIL	EILTEDSSIVKGVLLADGTRVESSAILSNA	VLLADGTRVESSAILSNATPYRTYVELVPT	50.297	12	304	315	1217.63	2	1	2	0	2	0	1							By matching	By MS/MS	By matching										0	0	3	0	0	0
AT1G70570.1;AT1G70570.2	AT1G70570.1	yes	no	ADGVSRQSFNLE	YCSGFRSLSSDTALEADGVSRQSFNLEVDA	ALEADGVSRQSFNLEVDARNYGFEPTETPR	130.79	12	492	503	1321.63	2	1	2	2	1	0	1										By matching	By MS/MS	By MS/MS							0	0	0	3	0	0
AT5G20290.1;AT5G59240.1	AT5G20290.1	yes	no	ADGYILEGKELEFYMK	RLLACISSRPGQCGRADGYILEGKELEFYM	DGYILEGKELEFYMKKIQKKKGKGAA____	132.93	16	196	211	1904.92	2;3	1	4	6	4	1	1	By MS/MS	By MS/MS	By MS/MS																3	0	0	0	0	0
AT5G42080.4;AT5G42080.1;AT5G42080.3;AT5G42080.2;AT3G60190.1;AT1G14830.1	AT5G42080.4	no	no	ADGYQPHLIAPE	DKQLAMDNIRKLVTEADGYQPHLIAPEQGY	VTEADGYQPHLIAPEQGYRRLIESSIVSIR	120.65	12	393	404	1309.63	2	0	2	2	1	0	0										By matching	By MS/MS	By matching							0	0	0	3	0	0
AT1G28690.1	AT1G28690.1	yes	yes	ADGYTLSMVLK	ELLLLVQRMSYSGEKADGYTLSMVLKASNS	SGEKADGYTLSMVLKASNSRGSTMILPRSL	59.645	11	133	143	1196.61	2	0	1	4	1	0	0													By MS/MS	By matching	By matching	By MS/MS		By matching	0	0	0	0	3	2
AT2G43400.1;AT2G43400.2	AT2G43400.1	yes	no	ADHEATDLAR	YVLKGKVPFTLKHGKADHEATDLARKWTPI	LKHGKADHEATDLARKWTPIVYPKPDGVLS	192.6	10	508	517	1097.51	2;3	0	3	1	3	0	0	By MS/MS	By MS/MS	By MS/MS													By MS/MS	By MS/MS	By MS/MS	3	0	0	0	0	3
AT2G43400.1;AT2G43400.2	AT2G43400.1	yes	no	ADHEATDLARK	YVLKGKVPFTLKHGKADHEATDLARKWTPI	KHGKADHEATDLARKWTPIVYPKPDGVLSF	191.67	11	508	518	1225.61	2;3	1	3	1	3	0	1													By MS/MS	By MS/MS	By MS/MS				0	0	0	0	3	0
AT5G13420.1	AT5G13420.1	yes	yes	ADHGIVKRTIDANVSEAEGIY	PDTVSTMPDQALEAFADHGIVKRTIDANVS	KRTIDANVSEAEGIYSALEKLGIDWNKVGE	56.08	21	370	390	2257.13	3	2	4	0	4	1	2							By matching	By MS/MS	By MS/MS										0	0	3	0	0	0
AT5G12100.1	AT5G12100.1	yes	yes	ADHIEPSLITFNTLLK	AGNPEKSFKVRERMKADHIEPSLITFNTLL	DHIEPSLITFNTLLKGLFKAGMVEDAENVL	159.12	16	277	292	1810.98	2;3	0	2	4	2	0	0	By MS/MS	By MS/MS	By MS/MS										By MS/MS	By MS/MS	By MS/MS	By MS/MS	By MS/MS	By MS/MS	3	0	0	0	3	3
AT1G69210.1	AT1G69210.1	yes	yes	ADHKKINL	PLSRKQKDLRITLPFADHKKINLYLD____	LRITLPFADHKKINLYLD____________	60.589	8	295	302	937.535	2	2	1	0	1	2	2							By matching		By MS/MS										0	0	2	0	0	0
AT1G69210.1	AT1G69210.1	yes	yes	ADHKKINLY	PLSRKQKDLRITLPFADHKKINLYLD____	RITLPFADHKKINLYLD_____________	121.67	9	295	303	1100.6	2	2	1	1	1	2	2							By MS/MS	By MS/MS	By MS/MS										0	0	3	0	0	0
AT5G58210.4;AT5G58210.3;AT5G58210.2;AT5G58210.1	AT5G58210.4	yes	no	ADHLEGADVSADVVPTETR	DEERNLTHLGNQESKADHLEGADVSADVVP	EGADVSADVVPTETRQISETGAGEVKETET	132.93	19	322	340	1980.94	3	0	5	1	5	0	0	By MS/MS	By MS/MS	By MS/MS													By MS/MS	By MS/MS	By MS/MS	3	0	0	0	0	3
AT5G58210.4;AT5G58210.3;AT5G58210.2;AT5G58210.1	AT5G58210.4	yes	no	ADHLEGADVSADVVPTETRQISETGAGEVK	DEERNLTHLGNQESKADHLEGADVSADVVP	TETRQISETGAGEVKETETGEVKERSSSWS	108.39	30	322	351	3080.49	3;4	1	7	1	7	0	1													By MS/MS	By MS/MS	By MS/MS				0	0	0	0	3	0
AT2G38750.2;AT2G38750.1	AT2G38750.2	yes	no	ADHSDEMNEIKEEYNNLYGETLAQR	DKTTKKWLTRVFVTRADHSDEMNEIKEEYN	KEEYNNLYGETLAQRIQEKIKGNYRDFLLT	69.613	25	257	281	2968.31	4	1	7	5	7	1	1	By MS/MS	By MS/MS	By matching													By MS/MS	By MS/MS	By matching	3	0	0	0	0	3
AT5G65207.1	AT5G65207.1	yes	yes	ADIAILVAEEYER	______________________________	______________________________	199.4	13	2	14	1490.76	2	0	4	2	4	0	0	By MS/MS	By MS/MS	By MS/MS													By MS/MS	By MS/MS	By MS/MS	3	0	0	0	0	3
AT5G65207.1	AT5G65207.1	yes	yes	ADIAILVAEEYERRMK	______________________________	DIAILVAEEYERRMKHTTVGSRSSPVEFDW	179.98	16	2	17	1906	3	2	4	3	4	0	2													By MS/MS	By MS/MS	By MS/MS				0	0	0	0	3	0
AT2G45540.6;AT2G45540.5;AT2G45540.4;AT2G45540.3;AT2G45540.1;AT2G45540.2	AT2G45540.6	yes	no	ADIANPLHNRIE	______________________________	LPEADIANPLHNRIEAFDTTLQGISSADRA	63.212	12	12	23	1361.71	2	1	2	1	1	0	1											By MS/MS								0	0	0	1	0	0
AT1G54220.2;AT1G54220.1	AT1G54220.2	yes	no	ADIDEYLASSGK	LSDIEGTGPEGRIVKADIDEYLASSGKGAT	IVKADIDEYLASSGKGATAKPSKSTDSKAP	167.76	12	279	290	1267.59	2	0	3	2	3	0	0	By MS/MS	By MS/MS	By MS/MS										By MS/MS	By MS/MS	By matching	By MS/MS	By MS/MS	By MS/MS	3	0	0	0	3	3
AT5G22330.1	AT5G22330.1	yes	yes	ADIEEVTSLYLDAK	ASIVAKMNGRDNICKADIEEVTSLYLDAKS	KADIEEVTSLYLDAKSSAKLLHEQQEKYIS	62.705	14	430	443	1565.78	2	0	4	3	4	0	0													By matching	By MS/MS	By matching	By matching	By MS/MS	By matching	0	0	0	0	3	3
AT5G55070.2;AT5G55070.1	AT5G55070.2	yes	no	ADIEKTINGL	GLVVPVIRDADKMNFADIEKTINGLAKKAT	DKMNFADIEKTINGLAKKATEGTISIDEMA	154.81	10	352	361	1072.58	2	1	2	0	2	1	1							By MS/MS	By MS/MS	By MS/MS										0	0	3	0	0	0
AT3G18270.1	AT3G18270.1	yes	yes	ADIEVLQAIR	RGFETLKLKVGKNLKADIEVLQAIRAVHPT	GKNLKADIEVLQAIRAVHPTCSFILDANEG	94.806	10	215	224	1126.63	2	0	2	1	2	0	0																	By MS/MS	By matching	0	0	0	0	0	2
AT4G11980.1	AT4G11980.1	yes	yes	ADIFDKETGQK	GVDMFGKRIGFLKFKADIFDKETGQKVPGI	LKFKADIFDKETGQKVPGIVFARGPAVAVL	123.42	11	122	132	1250.61	2	1	3	1	3	1	1	By MS/MS	By MS/MS	By MS/MS													By MS/MS	By MS/MS	By MS/MS	3	0	0	0	0	3
AT5G41480.1	AT5G41480.1	yes	yes	ADIGGGKIRSTE	ELLSGLKPEAVILTEADIGGGKIRSTESSV	LTEADIGGGKIRSTESSVLKESWIKAADEL	150.21	12	450	461	1202.63	2	2	2	0	1	1	2										By MS/MS	By MS/MS	By MS/MS							0	0	0	3	0	0
AT2G18960.1;AT2G18960.3;AT2G18960.2;AT5G57350.3;AT1G17260.1;AT3G42640.1;AT4G30190.1;AT4G30190.2;AT5G57350.4;AT5G57350.2;AT5G57350.1;AT5G62670.1	AT2G18960.1	no	no	ADIGIAVADATDAAR	GMTGDGVNDAPALKKADIGIAVADATDAAR	ADIGIAVADATDAARGASDIVLTEPGLSVI	99.589	15	599	613	1428.72	2	0	3	0	3	0	0	By MS/MS	By MS/MS														By MS/MS	By MS/MS	By MS/MS	2	0	0	0	0	3
AT5G57490.1	AT5G57490.1	yes	yes	ADIGKKAKDL	______________________________	SPAPFADIGKKAKDLLNKDYIFDHKFTLTM	123.42	10	9	18	1057.61	2	3	2	0	2	3	3							By MS/MS	By MS/MS	By MS/MS										0	0	3	0	0	0
AT5G57490.1	AT5G57490.1	yes	yes	ADIGKKAKDLL	______________________________	PAPFADIGKKAKDLLNKDYIFDHKFTLTML	116.13	11	9	19	1170.7	2	3	2	1	2	3	3								By matching	By MS/MS										0	0	2	0	0	0
AT5G57490.1	AT5G57490.1	yes	yes	ADIGKKAKDLLNKDY	______________________________	ADIGKKAKDLLNKDYIFDHKFTLTMLSATG	183.7	15	9	23	1690.93	2;3	4	3	2	3	4	4							By MS/MS	By MS/MS	By MS/MS										0	0	3	0	0	0
AT2G44640.1	AT2G44640.1	yes	yes	ADIKADISNAEEW	WWLGLVGQFKPKKLFADIKADISNAEEWDL	LFADIKADISNAEEWDLQVVKDTAKHIVDK	96.946	13	106	118	1460.68	2	1	4	0	4	1	1							By MS/MS	By MS/MS	By matching										0	0	3	0	0	0
AT3G14130.3;AT3G14130.1;AT3G14130.4;AT3G14130.2;AT3G14150.2;AT3G14150.1;AT3G14150.7;AT3G14150.5;AT3G14150.6;AT3G14150.4;AT3G14150.3	AT3G14130.3	no	no	ADIKNKMISPQLKNFE	AIVLTVDVPRLGRREADIKNKMISPQLKNF	DIKNKMISPQLKNFEGLVSTEVRPNEGSGV	84.102	16	167	182	1874.99	2;3	3	2	3	1	3	3										By MS/MS	By MS/MS	By MS/MS							0	0	0	3	0	0
AT1G06430.3;AT1G06430.2;AT1G06430.1;AT2G30950.3;AT2G30950.2;AT2G30950.1;AT2G30950.4	AT2G30950.3	no	no	ADILDSALLRPGR	FEGNTGVIVVAATNRADILDSALLRPGRFD	NRADILDSALLRPGRFDRQVSVDVPDVKGR	74.849	13	375	387	1395.78	2;3	1	2	3	2	0	1																By MS/MS	By MS/MS	By matching	0	0	0	0	0	3
AT5G19320.1;AT5G19320.2	AT5G19320.1	yes	no	ADILDSRPHAFSIK	______________________________	MADILDSRPHAFSIKLWPPSLPTRKALIER	56.938	14	2	15	1568.83	3	1	2	2	2	0	1													By MS/MS		By matching				0	0	0	0	2	0
AT1G12775.1	AT1G12775.1	yes	yes	ADILFRK	NIMISELCRKDSLSKADILFRKMTEEGHAP	CRKDSLSKADILFRKMTEEGHAPDELTYNI	69.093	7	562	568	861.507	2	1	1	2	1	0	1													By MS/MS	By MS/MS	By MS/MS				0	0	0	0	3	0
AT3G01120.1	AT3G01120.1	yes	yes	ADILQALEAI	LVRFSFGVEDFEDVKADILQALEAI_____	FEDVKADILQALEAI_______________	106.93	10	554	563	1055.59	2	0	2	2	2	0	0	By MS/MS	By MS/MS	By MS/MS										By MS/MS	By MS/MS	By MS/MS	By MS/MS	By MS/MS	By MS/MS	3	0	0	0	3	3
AT3G02090.1;AT3G02090.2	AT3G02090.1	yes	no	ADILQNSKF	AKVLDSNVNQALDVLADILQNSKFEEQRIN	QALDVLADILQNSKFEEQRINRERDVILRE	86.205	9	198	206	1034.54	2	1	1	1	1	1	1							By MS/MS	By MS/MS	By MS/MS										0	0	3	0	0	0
AT1G80670.1	AT1G80670.1	yes	yes	ADILVATSWDNQVR	PSPADSISSLSFSPRADILVATSWDNQVRC	RADILVATSWDNQVRCWEISRSGASLASAP	88.24	14	37	50	1586.81	2	0	2	2	2	0	0	By MS/MS	By MS/MS	By MS/MS																3	0	0	0	0	0
AT1G11320.1	AT1G11320.1	yes	yes	ADINDWFSAIAIPVGAHFR	DFLGGELSLAKVFYKADINDWFSAIAIPVG	DWFSAIAIPVGAHFRDIEASTVSSYQGMSL	135.21	19	164	182	2099.06	3	0	2	3	2	0	0	By MS/MS	By MS/MS	By MS/MS													By MS/MS	By matching	By MS/MS	3	0	0	0	0	3
AT3G16010.1	AT3G16010.1	yes	yes	ADINSHNIILNGFAR	EANSLLRKMEENGCRADINSHNIILNGFAR	ADINSHNIILNGFARTGVPRRAIEMFETIK	95.656	15	547	561	1653.86	3	0	1	2	1	0	0	By MS/MS	By MS/MS	By MS/MS													By MS/MS	By MS/MS	By MS/MS	3	0	0	0	0	3
AT2G25870.1	AT2G25870.1	yes	yes	ADIQKVIFMDTTE	PKAEIISSVDQLIAEADIQKVIFMDTTEGV	AEADIQKVIFMDTTEGVSSVIRPYWSEATG	73.655	13	463	475	1509.74	2	1	3	2	2	1	1										By MS/MS	By matching								0	0	0	2	0	0
AT4G20360.2;AT4G20360.1	AT4G20360.2	yes	no	ADIQRGMVLAK	LAGDNVGLLLRGIQKADIQRGMVLAKPGSI	GIQKADIQRGMVLAKPGSITPHTKFEAIIY	107.08	11	362	372	1200.66	2;3	1	1	2	1	0	1													By MS/MS	By MS/MS	By MS/MS				0	0	0	0	3	0
AT4G21705.1	AT4G21705.1	yes	yes	ADIREGGRNIDTLLQRMK	NCIGVNKQMYHALVKADIREGGRNIDTLLQ	REGGRNIDTLLQRMKDDKIEIDEETTVILS	100.69	18	455	472	2085.11	3;4	3	3	3	3	0	3													By MS/MS	By MS/MS	By MS/MS				0	0	0	0	3	0
AT2G44640.1	AT2G44640.1	yes	yes	ADISNAEEWDLQVVK	LVGQFKPKKLFADIKADISNAEEWDLQVVK	ADISNAEEWDLQVVKDTAKHIVDKSLYSIG	240.94	15	110	124	1715.84	2;3	0	4	2	4	0	0		By MS/MS	By MS/MS										By MS/MS	By MS/MS	By MS/MS	By MS/MS	By MS/MS	By MS/MS	2	0	0	0	3	3
AT2G44640.1	AT2G44640.1	yes	yes	ADISNAEEWDLQVVKDTAK	LVGQFKPKKLFADIKADISNAEEWDLQVVK	NAEEWDLQVVKDTAKHIVDKSLYSIGLWTQ	166.48	19	110	128	2131.04	2;3	1	5	2	5	1	1	By MS/MS	By MS/MS	By MS/MS																3	0	0	0	0	0
AT1G62750.1	AT1G62750.1	yes	yes	ADITVRFEPLEAGSGY	VKYTHKKQSGGQGQFADITVRFEPLEAGSG	DITVRFEPLEAGSGYEFKSEIKGGAVPREY	71.219	16	594	609	1723.84	2	1	3	2	3	0	1							By matching	By MS/MS											0	0	2	0	0	0
AT1G79690.2;AT1G79690.1	AT1G79690.2	yes	no	ADIVGLWALK	RKELQEVHSAMEEAKADIVGLWALKFLITK	MEEAKADIVGLWALKFLITKGLLSKSMVES	58.426	10	630	639	1084.63	2	0	1	3	1	0	0														By MS/MS	By matching	By MS/MS	By matching	By matching	0	0	0	0	2	3
AT2G38660.3;AT2G38660.1;AT2G38660.4	AT2G38660.3	yes	no	ADIVIAAAGIPNLVR	TVHAFTKDPEHITRKADIVIAAAGIPNLVR	ADIVIAAAGIPNLVRGSWLKPGAVVIDVGT	117.99	15	265	279	1491.88	2;3	0	1	1	1	0	0	By MS/MS	By matching	By matching													By MS/MS	By MS/MS	By MS/MS	3	0	0	0	0	3
AT2G38660.3;AT2G38660.1;AT2G38660.4	AT2G38660.3	yes	no	ADIVIAAAGIPNLVRGSWLK	TVHAFTKDPEHITRKADIVIAAAGIPNLVR	AAAGIPNLVRGSWLKPGAVVIDVGTTPVED	78.888	20	265	284	2063.19	2;3	1	1	3	1	0	1													By MS/MS	By MS/MS	By MS/MS				0	0	0	0	3	0
AT2G44060.2;AT2G44060.1	AT2G44060.2	yes	no	ADIVVDVLVK	ADVSAIHIPKINLERADIVVDVLVKNPNPV	INLERADIVVDVLVKNPNPVPIPLIDVNYL	49.16	10	83	92	1069.64	2	0	2	1	2	0	0																	By MS/MS		0	0	0	0	0	1
AT4G00355.3;AT4G00355.2;AT4G00355.1;AT4G00355.4	AT4G00355.3	yes	no	ADKDEAATR	______________________________	______________________________	64.064	9	2	10	975.462	2	1	3	0	3	1	1																By MS/MS	By MS/MS	By MS/MS	0	0	0	0	0	3
AT4G00355.3;AT4G00355.2;AT4G00355.1;AT4G00355.4	AT4G00355.3	yes	no	ADKDEAATRGNDW	______________________________	______________________________	71.219	13	2	14	1447.63	2	2	4	0	4	1	2							By matching	By MS/MS	By matching										0	0	3	0	0	0
AT4G00355.3;AT4G00355.2;AT4G00355.1;AT4G00355.4	AT4G00355.3	no	no	ADKDEAATRGNDWEVVSLTASAYAAAPGPKPVVDSK	______________________________	AYAAAPGPKPVVDSKDDDHKEVTPCYEAET	NaN	36	2	37	3685.82		3	6	3	6	2	3																			0	0	0	0	0	0
AT4G27500.1;AT4G27500.2	AT4G27500.1	yes	no	ADKELEKL	YRSYADPKIKAKLDLADKELEKLNKARTGV	IKAKLDLADKELEKLNKARTGVLDKLRAKR	76.605	8	99	106	944.518	2	2	3	1	3	2	2							By MS/MS	By MS/MS	By MS/MS										0	0	3	0	0	0
AT3G07770.3;AT3G07770.2;AT3G07770.1	AT3G07770.3	yes	no	ADKENGIITL	PELSKDAPDLDIRIYADKENGIITLTDSGI	DIRIYADKENGIITLTDSGIGMTRQELVDC	146.27	10	159	168	1072.58	2	1	2	0	2	1	1							By MS/MS	By MS/MS	By MS/MS										0	0	3	0	0	0
AT3G07770.3;AT3G07770.2;AT3G07770.1	AT3G07770.3	yes	no	ADKENGIITLTDSGIGM	PELSKDAPDLDIRIYADKENGIITLTDSGI	KENGIITLTDSGIGMTRQELVDCLGTIAQS	229.4	17	159	175	1733.85	2	1	3	1	3	1	1							By MS/MS	By MS/MS	By MS/MS										0	0	3	0	0	0
AT3G17240.1;AT3G17240.3;AT1G48030.5;AT1G48030.4;AT1G48030.3;AT1G48030.2;AT1G48030.1	AT3G17240.1	no	no	ADKETDKILGVHIM	RAKAIDTAEGMVKILADKETDKILGVHIMS	LADKETDKILGVHIMSPNAGELIHEAVLAI	65.879	14	442	455	1568.82	2	2	3	1	3	2	2							By matching	By MS/MS	By matching										0	0	3	0	0	0
AT5G35360.1;AT5G35360.3;AT5G35360.2	AT5G35360.1	yes	no	ADKFGNVVHF	EKFVQNPRHIEFQVLADKFGNVVHFGERDC	EFQVLADKFGNVVHFGERDCSIQRRNQKLL	44.82	10	287	296	1132.57	2	1	1	1	1	1	1							By matching		By MS/MS										0	0	2	0	0	0
ATCG00130.E;ATCG00130.1	ATCG00130.E	yes	no	ADKFRVNGYSE	QLENARARLRNVETEADKFRVNGYSEIERE	VETEADKFRVNGYSEIEREKLNLINSTYKT	53.028	11	92	102	1284.61	2	2	2	2	1	1	2										By matching	By MS/MS	By matching							0	0	0	3	0	0
AT2G44620.1	AT2G44620.1	yes	yes	ADKIDSCSLAIE	MAIEEEFKLEIPDKEADKIDSCSLAIEYVY	DKEADKIDSCSLAIEYVYNHPMSS______	96.957	12	102	113	1320.62	2	1	3	1	2	1	1										By MS/MS	By MS/MS	By MS/MS							0	0	0	3	0	0
AT1G19520.1;AT1G19520.2	AT1G19520.1	yes	no	ADKIHEAEEEADW	KIYGLELSDPKWVEMADKIHEAEEEADWRE	EMADKIHEAEEEADWREPKPVTGKCKLVME	177.47	13	296	308	1541.66	2	1	6	0	6	1	1							By MS/MS	By MS/MS	By matching										0	0	3	0	0	0
AT3G48000.1	AT3G48000.1	yes	yes	ADKIHGLTIPADGNY	EIPMFARLFRYYAGWADKIHGLTIPADGNY	ADKIHGLTIPADGNYQVHTLHEPIGVAGQI	124.24	15	173	187	1583.79	2;3	1	2	1	2	1	1							By MS/MS	By MS/MS	By MS/MS										0	0	3	0	0	0
AT5G04830.2;AT5G04830.1	AT5G04830.2	yes	no	ADKIMPHLL	CEGKGACELKSNKRFADKIMPHLLNLYGSS	KSNKRFADKIMPHLLNLYGSSAKANDFDMY	113.7	9	22	30	1036.57	2	1	1	2	1	1	1							By MS/MS	By MS/MS	By MS/MS										0	0	3	0	0	0
AT1G65290.1	AT1G65290.1	yes	yes	ADKIQSID	MALEEEFGFEIPDNEADKIQSIDLAVDFIA	FEIPDNEADKIQSIDLAVDFIASHPQAK__	87.251	8	106	113	888.455	2	1	2	0	1	1	1										By MS/MS	By MS/MS	By MS/MS							0	0	0	3	0	0
AT1G65290.1	AT1G65290.1	yes	yes	ADKIQSIDLAVD	MALEEEFGFEIPDNEADKIQSIDLAVDFIA	DNEADKIQSIDLAVDFIASHPQAK______	101.48	12	106	117	1286.67	2	1	3	1	2	1	1										By MS/MS	By MS/MS	By MS/MS							0	0	0	3	0	0
AT1G65290.1	AT1G65290.1	yes	yes	ADKIQSIDLAVDFIASHPQAK	MALEEEFGFEIPDNEADKIQSIDLAVDFIA	IDLAVDFIASHPQAK_______________	294.17	21	106	126	2266.2	2;3;4	1	3	2	3	1	1										By MS/MS	By MS/MS	By MS/MS							0	0	0	3	0	0
AT1G15270.1	AT1G15270.1	yes	yes	ADKKEYDETDLANIQK	SSKQGGKAKPLKQPKADKKEYDETDLANIQ	DKKEYDETDLANIQKKKDEEKALKELRAKA	79.795	16	17	32	1879.92	3	2	5	2	5	2	2		By MS/MS	By MS/MS																2	0	0	0	0	0
AT3G13930.1	AT3G13930.1	yes	yes	ADKKGLSTIGEE	AVQTENGLYVPVVKDADKKGLSTIGEEVRF	VKDADKKGLSTIGEEVRFLAQKAKENSLKP	127.93	12	420	431	1246.64	2	2	3	1	2	2	2										By MS/MS	By MS/MS	By MS/MS							0	0	0	3	0	0
AT1G13440.1;AT1G13440.2;AT3G04120.1	AT1G13440.1	no	no	ADKKIRIGINGF	______________________________	______________________________	85.821	12	2	13	1330.77	2	3	1	0	1	2	3							By matching	By MS/MS	By matching										0	0	3	0	0	0
AT1G13440.1;AT1G13440.2;AT3G04120.1	AT1G13440.1	no	no	ADKKIRIGINGFGRIGRLVARVVLQR	______________________________	FGRIGRLVARVVLQRDDVELVAVNDPFITT	83.061	26	2	27	2904.77	5;6	6	1	3	1	2	6				By MS/MS		By MS/MS													0	2	0	0	0	0
AT5G23890.1;AT5G23890.2	AT5G23890.1	yes	no	ADKKMLYKLSGFID	LISWKMALEKRQLPEADKKMLYKLSGFIDI	EADKKMLYKLSGFIDIDKINPDAWPSIIAD	66.619	14	565	578	1627.86	2	3	2	5	1	3	3										By MS/MS	By MS/MS	By matching							0	0	0	3	0	0
AT5G23890.1;AT5G23890.2	AT5G23890.1	yes	no	ADKKMLYKLSGFIDIDKINPD	LISWKMALEKRQLPEADKKMLYKLSGFIDI	YKLSGFIDIDKINPDAWPSIIADLSTGEQG	29.664	21	565	585	2423.28	3	4	4	5	3	4	4										By MS/MS		By matching							0	0	0	2	0	0
AT2G41100.4;AT2G41100.1;AT2G41100.5	AT2G41100.4	yes	no	ADKLTDDQITEYR	______________________________	______________________________	174.05	13	2	14	1566.75	2	1	4	2	4	1	1	By matching		By MS/MS																2	0	0	0	0	0
AT5G55070.2;AT5G55070.1	AT5G55070.2	yes	no	ADKMNFADIE	AVGTSKGLVVPVIRDADKMNFADIEKTING	PVIRDADKMNFADIEKTINGLAKKATEGTI	54.436	10	346	355	1152.51	2	1	3	2	2	1	1										By matching	By matching	By MS/MS							0	0	0	3	0	0
AT3G27890.1	AT3G27890.1	yes	yes	ADKPAAIISTGGGF	LKNALDWASRPPNVWADKPAAIISTGGGFG	WADKPAAIISTGGGFGGGRSQYHLRQIGVF	114.93	14	114	127	1303.68	2	1	1	0	1	1	1							By MS/MS	By MS/MS											0	0	2	0	0	0
AT2G47390.1	AT2G47390.1	yes	yes	ADKPSTLYWAETQDGGDAK	ASNSVRKGMRSINWRADKPSTLYWAETQDG	STLYWAETQDGGDAKMEVSPRDIVYMQSAE	180.49	19	422	440	2051.94	2;3	1	4	3	4	1	1	By MS/MS	By MS/MS	By MS/MS													By MS/MS	By MS/MS	By MS/MS	3	0	0	0	0	3
AT1G29980.2;AT1G29980.1	AT1G29980.2	yes	no	ADKPYILSFSLGHAGDK	LSGKEGIISQMVETKADKPYILSFSLGHAG	KPYILSFSLGHAGDKCKEPLAIMAFAGDQA	58.508	17	259	275	1817.93	3	1	2	4	2	1	1													By MS/MS	By MS/MS	By MS/MS				0	0	0	0	3	0
AT1G08640.1	AT1G08640.1	yes	yes	ADKQPIIPW	GVTFGSFKVSKDIKYADKQPIIPWGPRFSR	SKDIKYADKQPIIPWGPRFSRSSKNDMLIN	79.809	9	146	154	1066.58	2	1	1	0	1	1	1							By MS/MS	By MS/MS	By matching										0	0	3	0	0	0
AT3G47200.2;AT3G47200.1	AT3G47200.2	yes	no	ADKTDIISSSSDK	______________________________	______________________________	77.157	13	2	14	1365.66	2	1	3	0	3	1	1	By matching	By MS/MS	By MS/MS																3	0	0	0	0	0
AT5G63630.2;AT5G63630.1	AT5G63630.2	yes	no	ADKTRNANDSYLTKTRFD	KAVSAFGFDKENVIEADKTRNANDSYLTKT	TRNANDSYLTKTRFDHYPLSPLSLKAIKDA	12.376	18	234	251	2115.03	4	4	3	3	2	2	4												By MS/MS							0	0	0	1	0	0
AT1G06130.2;AT1G06130.1	AT1G06130.2	yes	no	ADKWMFAGHE	ADRDRIPGIDVALKDADKWMFAGHEVHIME	VALKDADKWMFAGHEVHIMETPGHTRGHIS	92.732	10	168	177	1190.52	2	1	2	3	1	1	1										By matching	By MS/MS	By MS/MS							0	0	0	3	0	0
AT1G32090.1	AT1G32090.1	yes	yes	ADLADAYLHPIFHSFEK	KDKLEKETEPELNMKADLADAYLHPIFHSF	LADAYLHPIFHSFEKEVELSSSSSSEKETH	53.051	17	705	721	1972.97	3	0	3	5	3	0	0														By matching	By MS/MS	By MS/MS	By matching	By MS/MS	0	0	0	0	2	3
AT1G79600.1	AT1G79600.1	yes	yes	ADLADDLQAEAR	PSPSSRPASVVQYRRADLADDLQAEARALG	YRRADLADDLQAEARALGRAIDASIYSPEL	87.942	12	74	85	1286.61	2	0	4	2	4	0	0	By MS/MS	By MS/MS	By matching																3	0	0	0	0	0
AT2G30870.1;AT2G30860.1	AT2G30860.1	no	no	ADLAHLPF	HLSKSKYLAGDFVSLADLAHLPFTDYLVGP	AGDFVSLADLAHLPFTDYLVGPIGKAYMIK	96.666	8	164	171	882.46	2	0	1	2	1	0	0							By MS/MS	By matching											0	0	2	0	0	0
AT5G01600.1	AT5G01600.1	yes	yes	ADLAIPITSHASLAR	PMTGVVFQPFEEVKKADLAIPITSHASLAR	ADLAIPITSHASLARQRFADASEAVINEQI	126.21	15	73	87	1534.85	2;3	0	1	2	1	0	0	By MS/MS	By MS/MS	By MS/MS													By MS/MS	By MS/MS	By MS/MS	3	0	0	0	0	3
AT1G02370.1	AT1G02370.1	yes	yes	ADLAMKHLEAAVSDSAENK	KARQLLMIHLLENDKADLAMKHLEAAVSDS	MKHLEAAVSDSAENKDEWGWSSELVSLFFL	15.548	19	434	452	1998.97	3	1	4	3	4	1	1		By MS/MS	By matching																2	0	0	0	0	0
AT1G02270.1;AT1G02270.2	AT1G02270.1	yes	no	ADLDGNGVFDYEELKK	PHGLSFEETKELWVRADLDGNGVFDYEELK	DLDGNGVFDYEELKKIWNMTMVNQPGNCKE	23.931	16	396	411	1811.86	3	1	5	4	5	1	1																By MS/MS		By matching	0	0	0	0	0	2
AT4G13050.1	AT4G13050.1	yes	yes	ADLDMNQHVNNVTYIGWVLESIPQEIIDTHELK	EDPAQYSMLGLKPRRADLDMNQHVNNVTYI	LESIPQEIIDTHELKVITLDYRRECQQDDI	86.109	33	258	290	3833.89	4	0	6	6	6	0	0	By matching	By MS/MS	By matching																3	0	0	0	0	0
AT4G34740.1	AT4G34740.1	yes	yes	ADLEENGSIFNTSSDTEVVLHLIAISK	GVAHNGNLVNYTKLRADLEENGSIFNTSSD	SSDTEVVLHLIAISKARPFFMRIVDACEKL	181.84	27	199	225	2901.46	3	0	5	4	5	0	0	By MS/MS	By MS/MS	By MS/MS														By MS/MS		3	0	0	0	0	1
AT1G53580.1;AT1G53580.2	AT1G53580.1	yes	no	ADLFLEPGDK	LPGVKSVISKASGSKADLFLEPGDKVSIGD	ASGSKADLFLEPGDKVSIGDIYLEVRATPG	61.48	10	141	150	1103.55	2	0	3	3	3	0	0	By matching	By MS/MS											By MS/MS	By MS/MS	By MS/MS	By MS/MS	By matching	By MS/MS	2	0	0	0	3	3
AT5G17530.5;AT5G17530.7;AT5G17530.6;AT5G17530.2;AT5G17530.1;AT5G17530.3;AT5G17530.4	AT5G17530.5	yes	no	ADLGIIFDTDVDR	KAAMEAITKAVLDNKADLGIIFDTDVDRSA	NKADLGIIFDTDVDRSAAVDSSGREFNRNR	92.707	13	280	292	1448.71	2	0	4	2	4	0	0	By MS/MS	By MS/MS	By MS/MS													By matching	By MS/MS	By MS/MS	3	0	0	0	0	3
AT1G10840.1;AT1G10840.2	AT1G10840.1	yes	no	ADLGVLALK	ENIKRCVCIIYDPSKADLGVLALKALKLSD	IYDPSKADLGVLALKALKLSDSFMELYRGG	39.324	9	142	150	898.549	2	0	1	3	1	0	0													By matching	By MS/MS	By matching	By MS/MS		By matching	0	0	0	0	3	2
AT1G48410.1;AT1G48410.3;AT1G48410.2	AT1G48410.1	yes	no	ADLHHLGMFLEGK	RREREFKVVIKLVARADLHHLGMFLEGKQS	ARADLHHLGMFLEGKQSDAPQEALQVLDIV	41.824	13	297	309	1466.73	3	0	2	5	2	0	0																	By MS/MS	By matching	0	0	0	0	0	2
AT2G03690.1	AT2G03690.1	yes	yes	ADLIAALGETTGK	VAMGSALGALVDPRRADLIAALGETTGKPA	RRADLIAALGETTGKPAFEMVLERMKKSEE	83.775	13	33	45	1258.68	2	0	2	2	2	0	0																By MS/MS	By MS/MS	By MS/MS	0	0	0	0	0	3
AT2G03690.1	AT2G03690.1	yes	yes	ADLIAALGETTGKPAFEMVLER	VAMGSALGALVDPRRADLIAALGETTGKPA	GETTGKPAFEMVLERMKKSEEGRAILLERP	145.18	22	33	54	2331.21	3	1	4	5	4	1	1	By MS/MS	By MS/MS	By MS/MS													By MS/MS	By MS/MS	By MS/MS	3	0	0	0	0	3
AT1G22840.1;AT4G10040.1	AT1G22840.1	no	no	ADLIAYLK	GTKMVFPGLKKPQDRADLIAYLKESTAPK_	LKKPQDRADLIAYLKESTAPK_________	78.178	8	101	108	905.522	2	0	1	3	1	0	0	By MS/MS	By MS/MS	By MS/MS													By MS/MS	By MS/MS	By MS/MS	3	0	0	0	0	3
AT4G10040.1	AT4G10040.1	yes	yes	ADLIAYLKEGTA	GTKMVFPGLKKPQDRADLIAYLKEGTA___	QDRADLIAYLKEGTA_______________	113.46	12	101	112	1263.67	2	1	2	3	2	1	1	By MS/MS	By MS/MS	By MS/MS																3	0	0	0	0	0
AT1G22840.1	AT1G22840.1	yes	yes	ADLIAYLKESTAPK	GTKMVFPGLKKPQDRADLIAYLKESTAPK_	RADLIAYLKESTAPK_______________	172.51	14	101	114	1518.83	2;3	1	2	3	2	1	1	By MS/MS	By MS/MS	By MS/MS													By MS/MS			3	0	0	0	0	1
AT4G35850.1	AT4G35850.1	yes	yes	ADLKDVKATEALL	LQRNLTVYHVAFSALADLKDVKATEALLEM	ALADLKDVKATEALLEMLKKDGKDTDTYCM	148.76	13	267	279	1385.78	2	2	3	2	3	2	2							By MS/MS	By MS/MS	By MS/MS										0	0	3	0	0	0
AT1G11860.3;AT1G11860.2;AT1G11860.1	AT1G11860.3	yes	no	ADLKKTALYD	QSDKKVVSRRYFASEADLKKTALYDFHVAH	YFASEADLKKTALYDFHVAHGGKMVPFAGW	97.277	10	34	43	1136.61	2	2	2	3	1	2	2										By MS/MS	By matching	By MS/MS							0	0	0	3	0	0
AT4G26300.3;AT4G26300.2;AT4G26300.1;AT4G26300.5;AT4G26300.4	AT4G26300.3	no	no	ADLKNNRLTNY	LDQTAEAVGYGAVKYADLKNNRLTNYTFSF	AVKYADLKNNRLTNYTFSFDQMLNDKGNTA	87.942	11	486	496	1320.68	2	2	1	2	1	1	2							By matching	By MS/MS	By matching										0	0	3	0	0	0
AT5G45130.1;AT5G45130.2	AT5G45130.1	yes	no	ADLLDAR	AQGNPNMVMALAGNKADLLDARKVSAEEAE	VMALAGNKADLLDARKVSAEEAEIYAQENS	69.093	7	125	131	772.408	2	0	2	2	2	0	0																By matching	By MS/MS	By MS/MS	0	0	0	0	0	3
AT3G49725.1	AT3G49725.1	yes	yes	ADLLLHVVD	QLVKAFQSTLEEVVEADLLLHVVDSTAPNI	LEEVVEADLLLHVVDSTAPNIEEHRSTVLH	56.014	9	425	433	993.549	2	0	2	3	1	0	0											By MS/MS								0	0	0	1	0	0
AT3G49725.1	AT3G49725.1	yes	yes	ADLLLHVVDSTAPNIEE	QLVKAFQSTLEEVVEADLLLHVVDSTAPNI	LLLHVVDSTAPNIEEHRSTVLHVLNQIGVP	168.43	17	425	441	1834.93	2	0	4	3	3	0	0										By MS/MS	By MS/MS	By MS/MS							0	0	0	3	0	0
AT3G20000.1	AT3G20000.1	yes	yes	ADLLPPLTAAQVD	______________________________	______________________________	117.45	13	2	14	1322.71	1	0	2	3	1	0	0										By MS/MS	By MS/MS	By MS/MS							0	0	0	3	0	0
AT3G20000.1	AT3G20000.1	yes	yes	ADLLPPLTAAQVDAK	______________________________	ADLLPPLTAAQVDAKTKVDEKVDYSNLPSP	112.7	15	2	16	1521.84	2	0	2	3	2	0	0	By MS/MS	By MS/MS	By MS/MS										By MS/MS	By matching	By MS/MS	By MS/MS	By MS/MS	By MS/MS	3	0	0	0	3	3
AT3G20000.1	AT3G20000.1	yes	yes	ADLLPPLTAAQVDAKTKVD	______________________________	PPLTAAQVDAKTKVDEKVDYSNLPSPVPYE	54.912	19	2	20	1965.08	2	2	3	3	2	2	2										By matching	By MS/MS	By MS/MS							0	0	0	3	0	0
AT3G20000.1	AT3G20000.1	yes	yes	ADLLPPLTAAQVDAKTKVDE	______________________________	PLTAAQVDAKTKVDEKVDYSNLPSPVPYEE	104.15	20	2	21	2094.12	2;3	2	4	3	3	2	2										By MS/MS	By MS/MS	By MS/MS							0	0	0	3	0	0
AT3G20000.1	AT3G20000.1	yes	yes	ADLLPPLTAAQVDAKTKVDEK	______________________________	LTAAQVDAKTKVDEKVDYSNLPSPVPYEEL	46.528	21	2	22	2222.22	3	2	4	3	4	2	2			By MS/MS																1	0	0	0	0	0
AT3G20000.1	AT3G20000.1	yes	no	ADLLPPLTAAQVDAKTKVDEKVDY	______________________________	AQVDAKTKVDEKVDYSNLPSPVPYEELHRE	69.94	24	2	25	2599.37	3	3	5	3	5	3	3								By MS/MS	By matching										0	0	2	0	0	0
AT4G04320.1;AT4G04320.2	AT4G04320.1	no	no	ADLLSILSK	LNTHPGGLRFLSILRADLLSILSKENTPSL	FLSILRADLLSILSKENTPSLRTLDSFLKE	114.64	9	177	185	958.57	2	0	1	3	1	0	0	By MS/MS	By MS/MS	By MS/MS													By MS/MS	By MS/MS	By MS/MS	3	0	0	0	0	3
AT4G04320.1;AT4G04320.2	AT4G04320.1	no	no	ADLLSILSKENTPSLR	LNTHPGGLRFLSILRADLLSILSKENTPSL	DLLSILSKENTPSLRTLDSFLKEKLGMWLS	169.57	16	177	192	1755.97	2;3	1	2	4	2	1	1	By MS/MS	By MS/MS	By MS/MS																3	0	0	0	0	0
AT1G35620.1	AT1G35620.1	yes	yes	ADLLVRYLK	LYNHGVPMEYYGPRKADLLVRYLKKFVAPD	YYGPRKADLLVRYLKKFVAPDVAVLESDST	62.969	9	127	135	1089.65	2	1	1	4	1	0	1													By MS/MS	By matching	By MS/MS				0	0	0	0	3	0
AT4G35630.1	AT4G35630.1	yes	yes	ADLLYNAIEESNGFFR	EQGGLKEVEKKNQRKADLLYNAIEESNGFF	DLLYNAIEESNGFFRCPVEKSVRSLMNVPF	208.35	16	340	355	1857.89	2;3	0	3	5	3	0	0	By MS/MS	By MS/MS	By MS/MS													By MS/MS	By MS/MS	By MS/MS	3	0	0	0	0	3
AT4G35630.1	AT4G35630.1	yes	yes	ADLLYNAIEESNGFFRCPVEK	EQGGLKEVEKKNQRKADLLYNAIEESNGFF	AIEESNGFFRCPVEKSVRSLMNVPFTLEKS	149.14	21	340	360	2471.18	3	1	4	5	4	0	1													By MS/MS	By MS/MS	By MS/MS				0	0	0	0	3	0
AT5G26280.3;AT5G26280.1;AT5G26280.2	AT5G26280.3	yes	no	ADLNDASKGY	IGSGYGVGVNNIILLADLNDASKGYLVNDA	NIILLADLNDASKGYLVNDAIIFEAEMVKV	43.272	10	337	346	1052.48	2	1	2	1	2	1	1							By matching	By MS/MS											0	0	2	0	0	0
AT4G39690.1	AT4G39690.1	yes	yes	ADLNIKALSMAFYARSEE	TIAKEKAAQIEKMAEADLNIKALSMAFYAR	NIKALSMAFYARSEEARQSHSVHKLALGAL	139.94	18	450	467	2028	3	2	3	5	2	1	2										By MS/MS	By MS/MS	By MS/MS							0	0	0	3	0	0
AT1G56190.2;AT1G56190.1	AT1G56190.2	yes	no	ADLNVPLDDNQNITDDTR	DLNSVDLKGKKVFVRADLNVPLDDNQNITD	NVPLDDNQNITDDTRIRAAIPTIKFLIENG	140.78	18	23	40	2027.94	2	0	5	2	5	0	0	By MS/MS	By MS/MS	By MS/MS													By MS/MS	By MS/MS	By MS/MS	3	0	0	0	0	3
AT3G12780.1	AT3G12780.1	yes	yes	ADLNVPLDDNQTITDDTR	DLTSADLKGKKVFVRADLNVPLDDNQTITD	NVPLDDNQTITDDTRIRAAIPTIKYLIENG	222.25	18	99	116	2014.94	2;3	0	5	2	5	0	0	By MS/MS	By MS/MS	By MS/MS													By MS/MS	By MS/MS	By MS/MS	3	0	0	0	0	3
ATMG00080.E;nr|ATMG00080.1|ATMG00080.1-5;nr|ATMG00080.1|ATMG00080.1-7;nr|ATMG00080.1|ATMG00080.1-6;nr|ATMG00080.1|ATMG00080.1-4;ATMG00080.1	ATMG00080.E	yes	no	ADLPITGKPTEVRM	SGQFRRNGKIWVRVFADLPITGKPTEVRMG	FADLPITGKPTEVRMGRGKGNPTGWIARVS	112.73	14	114	127	1526.81	2;3	2	2	1	2	1	2							By MS/MS	By MS/MS	By MS/MS										0	0	3	0	0	0
AT2G03390.2;AT2G03390.4;AT2G03390.1;AT2G03390.5;AT2G03390.3;AT2G03390.7;AT2G03390.6	AT2G03390.2	yes	no	ADLQNAIDSEDYGLAAK	KSEAQDKGISIIRLRADLQNAIDSEDYGLA	LQNAIDSEDYGLAAKLRDEISKLEAESLAV	202.58	17	51	67	1792.85	2	0	4	3	4	0	0	By MS/MS	By MS/MS														By MS/MS	By MS/MS	By MS/MS	2	0	0	0	0	3
AT5G37510.1;AT5G37510.2	AT5G37510.1	yes	no	ADLRYSYLMNTSISGLE	GSDNVWCEGTAAGVDADLRYSYLMNTSISG	LRYSYLMNTSISGLENADLFLLIGTQPRVE	73.305	17	419	435	1931.93	2	1	2	6	1	0	1										By matching	By MS/MS								0	0	0	2	0	0
AT5G05520.1	AT5G05520.1	yes	yes	ADLSFDFPLKW	YERDFVGGDVAVTAFADLSFDFPLKWFRDR	VTAFADLSFDFPLKWFRDRGIHGHVFACAG	90.263	11	432	442	1337.67	2	1	2	4	2	1	1								By MS/MS	By matching										0	0	2	0	0	0
AT2G39390.1	AT2G39390.1	yes	yes	ADLSGQLK	______________________________	ELREKSKADLSGQLKEFKAELALLRVAKVT	58.286	8	15	22	830.45	2	0	1	2	1	0	0													By MS/MS						0	0	0	0	1	0
AT2G39390.1	AT2G39390.1	yes	yes	ADLSGQLKEFK	______________________________	EKSKADLSGQLKEFKAELALLRVAKVTGGA	117.99	11	15	25	1234.66	2;3	1	2	3	2	1	1	By MS/MS	By MS/MS	By MS/MS																3	0	0	0	0	0
AT2G01440.1	AT2G01440.1	yes	yes	ADLSMAPHVLAMSATPIPR	MISKSGSSDSDDTSKADLSMAPHVLAMSAT	MAPHVLAMSATPIPRSLALALYGDISLTQI	89.359	19	692	710	1977.02	3	0	1	4	1	0	0	By MS/MS	By MS/MS	By MS/MS																3	0	0	0	0	0
AT5G26830.1	AT5G26830.1	yes	yes	ADLTDRKIDKKVRE	EKVQKQIKDAGFYVDADLTDRKIDKKVREA	DADLTDRKIDKKVREAQLAQYNYILVVGET	124.06	14	644	657	1685.94	3	5	4	1	3	3	5										By MS/MS	By MS/MS	By MS/MS							0	0	0	3	0	0
AT3G27620.1	AT3G27620.1	yes	yes	ADLTIDLK	TEWKWSCFRPWETYKADLTIDLKKHHVPST	RPWETYKADLTIDLKKHHVPSTLPDKIAYW	85.813	8	111	118	887.496	2	0	2	2	2	0	0	By MS/MS	By MS/MS	By matching										By MS/MS	By matching	By MS/MS	By MS/MS	By MS/MS	By MS/MS	3	0	0	0	3	3
AT3G27620.1	AT3G27620.1	yes	yes	ADLTIDLKK	TEWKWSCFRPWETYKADLTIDLKKHHVPST	PWETYKADLTIDLKKHHVPSTLPDKIAYWM	125.5	9	111	119	1015.59	2	1	2	2	2	1	1	By MS/MS	By MS/MS	By MS/MS										By MS/MS	By MS/MS	By MS/MS	By MS/MS	By MS/MS	By matching	3	0	0	0	3	3
AT3G04880.1	AT3G04880.1	yes	yes	ADLVDGDYLFTPAGDVHR	IKGKKSVWNLSKKERADLVDGDYLFTPAGD	VDGDYLFTPAGDVHRVKYHEDTEFFITWDG	30.862	18	257	274	1959.93	2;3	0	4	4	4	0	0	By MS/MS	By matching														By MS/MS		By matching	2	0	0	0	0	2
AT3G48000.1	AT3G48000.1	yes	yes	ADLVEKHSEEL	PKMSAYERSRVLLRFADLVEKHSEELASLE	LLRFADLVEKHSEELASLETWDNGKPYQQS	155.57	11	129	139	1268.62	2	1	4	1	4	1	1							By MS/MS	By matching	By matching										0	0	3	0	0	0
AT3G48000.1	AT3G48000.1	yes	yes	ADLVEKHSEELASL	PKMSAYERSRVLLRFADLVEKHSEELASLE	FADLVEKHSEELASLETWDNGKPYQQSLTA	66.953	14	129	142	1539.78	2	1	4	2	4	1	1							By MS/MS	By matching	By matching										0	0	3	0	0	0
AT3G48000.1	AT3G48000.1	yes	yes	ADLVEKHSEELASLETW	PKMSAYERSRVLLRFADLVEKHSEELASLE	LVEKHSEELASLETWDNGKPYQQSLTAEIP	172.09	17	129	145	1955.95	2;3	1	5	3	5	1	1							By MS/MS	By MS/MS	By MS/MS										0	0	3	0	0	0
AT5G56000.1;AT5G56010.1;AT5G56030.1;AT5G56030.2;AT5G52640.1	AT5G56030.1	no	no	ADLVNNLGTIAR	NNTLTIIDSGIGMTKADLVNNLGTIARSGT	MTKADLVNNLGTIARSGTKEFMEALAAGAD	75.474	12	88	99	1255.69	2	0	1	2	1	0	0	By matching	By MS/MS	By MS/MS													By MS/MS			3	0	0	0	0	1
AT5G56000.1;AT5G56010.1;AT5G56030.1;AT5G56030.2;AT5G52640.1	AT5G56030.1	no	no	ADLVNNLGTIARSGTK	NNTLTIIDSGIGMTKADLVNNLGTIARSGT	DLVNNLGTIARSGTKEFMEALAAGADVSMI	141.87	16	88	103	1628.88	2;3	1	1	2	1	0	1													By MS/MS	By MS/MS	By MS/MS				0	0	0	0	3	0
AT5G26780.4;AT5G26780.1;AT5G26780.3;AT5G26780.2;AT4G37930.1	AT5G26780.4	no	no	ADMAHISGL	ARIRKVCNKQKAVMLADMAHISGLVAAGVI	QKAVMLADMAHISGLVAAGVIPSPFEYADV	100.75	9	256	264	913.433	2	0	1	1	1	0	0							By MS/MS	By MS/MS	By matching										0	0	3	0	0	0
AT5G26780.4;AT5G26780.1;AT5G26780.3;AT5G26780.2	AT5G26780.4	yes	no	ADMAHISGLVAAGVIPSPF	ARIRKVCNKQKAVMLADMAHISGLVAAGVI	HISGLVAAGVIPSPFEYADVVTTTTHKSLR	68.548	19	256	274	1851.96	2	0	1	2	1	0	0								By MS/MS											0	0	1	0	0	0
AT1G51760.1	AT1G51760.1	yes	yes	ADMDALAMQEMVEWEHK	VGYVGTGHAPFVALRADMDALAMQEMVEWE	MDALAMQEMVEWEHKSKVPGKMHACGHDAH	81.908	17	108	124	2032.87	2	0	5	5	5	0	0	By matching	By matching	By MS/MS																3	0	0	0	0	0
AT1G31230.1	AT1G31230.1	yes	yes	ADMEKFTQYVK	DLSRWRELMKEEGEKADMEKFTQYVKGNHF	EGEKADMEKFTQYVKGNHFIPNSVMVDCTA	68.49	11	620	630	1358.65	2	1	2	3	2	1	1	By MS/MS																		1	0	0	0	0	0
AT2G21870.1;AT2G21870.2	AT2G21870.1	yes	no	ADMFSESQR	AVKQYANVMKTIRQKADMFSESQRIKHDID	KTIRQKADMFSESQRIKHDIDTETQDIPDA	168.08	9	94	102	1069.45	2	0	2	2	2	0	0	By MS/MS	By MS/MS	By MS/MS													By MS/MS	By MS/MS	By MS/MS	3	0	0	0	0	3
AT2G21870.1;AT2G21870.2	AT2G21870.1	yes	no	ADMFSESQRIK	AVKQYANVMKTIRQKADMFSESQRIKHDID	IRQKADMFSESQRIKHDIDTETQDIPDARA	239.42	11	94	104	1310.63	2;3	1	2	2	2	0	1													By MS/MS	By MS/MS	By MS/MS				0	0	0	0	3	0
AT5G50340.1;AT5G50340.2;AT5G50340.3	AT5G50340.1	yes	no	ADMIIAVLMK	GSTVSRHVNGVQASRADMIIAVLMKQAGLR	VQASRADMIIAVLMKQAGLRIQENGIFLNV	60.892	10	462	471	1103.61	2	0	1	3	1	0	0	By MS/MS	By MS/MS	By MS/MS													By MS/MS	By MS/MS	By MS/MS	3	0	0	0	0	3
AT4G17040.1	AT4G17040.1	yes	yes	ADMKRPKYFSPTEAVE	KLYSKHIGKSPEQIEADMKRPKYFSPTEAV	DMKRPKYFSPTEAVEYGIIDKVVYNERGSQ	77.696	16	261	276	1867.91	2	3	3	3	2	2	3										By matching	By MS/MS	By matching							0	0	0	3	0	0
AT5G53460.3;AT5G53460.2;AT5G53460.1	AT5G53460.3	yes	no	ADMLELDR	MSGLGFRTVTEMIGRADMLELDREVVKNND	VTEMIGRADMLELDREVVKNNDKLENIDLS	133.9	8	1327	1334	961.454	2	0	3	3	3	0	0	By MS/MS	By MS/MS	By MS/MS													By MS/MS	By MS/MS	By MS/MS	3	0	0	0	0	3
AT4G12060.1	AT4G12060.1	yes	yes	ADMYFFSPEHPPLTEDAQR	MLYKVREETVKLLGKADMYFFSPEHPPLTE	FFSPEHPPLTEDAQRALDSALDQNLKAGGI	94.63	19	159	177	2250.01	3	0	4	5	4	0	0	By MS/MS	By MS/MS	By MS/MS													By MS/MS	By MS/MS	By MS/MS	3	0	0	0	0	3
AT4G12060.1	AT4G12060.1	yes	yes	ADMYFFSPEHPPLTEDAQRALDSALDQNLK	MLYKVREETVKLLGKADMYFFSPEHPPLTE	DAQRALDSALDQNLKAGGIGEVMPAHILLG	45.458	30	159	188	3418.61	4	1	6	8	6	0	1													By MS/MS	By MS/MS	By MS/MS				0	0	0	0	3	0
AT5G58270.1	AT5G58270.1	yes	yes	ADNDASTRAIDSLINYETVK	AVTQWRTKFRKAMNKADNDASTRAIDSLIN	STRAIDSLINYETVKYFNNEGYEAEKYDQF	232.2	20	334	353	2195.07	2;3	1	4	2	4	0	1													By MS/MS	By MS/MS	By MS/MS				0	0	0	0	3	0
AT1G80270.5;AT1G80270.4;AT1G80270.3;AT1G80270.2;AT1G80270.1;AT1G15480.1	AT1G80270.5	no	no	ADNIFPNK	INAKSPAYGMRDRLKADNIFPNKSMAAQLA	GMRDRLKADNIFPNKSMAAQLAQGDPFKKT	105.04	8	567	574	917.461	2	0	1	1	1	0	0	By MS/MS	By MS/MS	By MS/MS										By MS/MS	By MS/MS	By MS/MS	By MS/MS	By MS/MS	By MS/MS	3	0	0	0	3	3
AT1G15480.1	AT1G15480.1	yes	yes	ADNIFPNKR	VNAKAPAYGMKERMKADNIFPNKRLAAQLA	MKERMKADNIFPNKRLAAQLAKADPFKKTP	117.39	9	565	573	1073.56	2;3	1	1	1	1	1	1																By MS/MS	By MS/MS	By MS/MS	0	0	0	0	0	3
AT3G61540.1	AT3G61540.1	yes	yes	ADNIVKDAEFIR	FKSAKELADYLVHFRADNIVKDAEFIRVRL	HFRADNIVKDAEFIRVRLVPKADPWTILGQ	83.438	12	187	198	1389.73	3	1	3	1	3	1	1		By MS/MS	By MS/MS																2	0	0	0	0	0
AT2G25110.1	AT2G25110.1	yes	yes	ADNIWLAAEGVYLPLNESSK	IAGGQQEVCGIREKKADNIWLAAEGVYLPL	LAAEGVYLPLNESSK_______________	152.02	20	199	218	2189.1	2;3	0	3	5	3	0	0													By MS/MS	By MS/MS	By MS/MS	By MS/MS	By MS/MS	By matching	0	0	0	0	3	3
AT5G09770.1;AT5G64650.1	AT5G09770.1	no	no	ADNMIQLGKEGSL	RIETTVTKAKEVRRLADNMIQLGKEGSLSA	RLADNMIQLGKEGSLSAARRAAGFVRGDDV	61.577	13	45	57	1374.68	2	1	2	2	2	1	1							By MS/MS	By matching	By matching										0	0	3	0	0	0
AT3G10160.1	AT3G10160.1	yes	yes	ADNPALSSYDDAMEALSTLISR	VVEKAAINMGSKEDKADNPALSSYDDAMEA	SYDDAMEALSTLISRRNRGDRTPTKGNRDK	112.06	22	75	96	2339.1	3	0	4	5	4	0	0		By MS/MS	By MS/MS																2	0	0	0	0	0
AT3G10160.1	AT3G10160.1	yes	yes	ADNPALSSYDDAMEALSTLISRRNRGDRTPTK	VVEKAAINMGSKEDKADNPALSSYDDAMEA	TLISRRNRGDRTPTKGNRDKLEQVVTYLKI	18.759	32	75	106	3520.73	5	4	5	5	5	0	4														By MS/MS	By MS/MS				0	0	0	0	2	0
AT3G15590.2;AT3G15590.1	AT3G15590.2	yes	no	ADNVFPNK	INAKTPAYGMIERMKADNVFPNKSLAAKLA	GMIERMKADNVFPNKSLAAKLAQVNPFKKC	93.561	8	580	587	903.445	2	0	1	1	1	0	0	By MS/MS	By MS/MS	By matching										By MS/MS	By MS/MS	By MS/MS	By MS/MS	By MS/MS	By MS/MS	3	0	0	0	3	3
AT4G25280.1;AT4G25280.2	AT4G25280.1	yes	no	ADPDVVLFFDCPEEEMVK	PRTEENRVAFERIIRADPDVVLFFDCPEEE	DVVLFFDCPEEEMVKRVLNRNQGRIDDNIT	146.37	18	144	161	2138.95	2	0	6	4	6	0	0	By MS/MS	By MS/MS	By MS/MS													By MS/MS	By matching		3	0	0	0	0	2
AT4G25280.1;AT4G25280.2	AT4G25280.1	yes	no	ADPDVVLFFDCPEEEMVKR	PRTEENRVAFERIIRADPDVVLFFDCPEEE	VVLFFDCPEEEMVKRVLNRNQGRIDDNITT	46.206	19	144	162	2295.06	3	1	6	4	6	1	1																By MS/MS	By MS/MS	By MS/MS	0	0	0	0	0	3
AT3G15090.1	AT3G15090.1	yes	yes	ADPEGLAEIQR	YQYSHGIDYWWTYMRADPEGLAEIQRLVGA	TYMRADPEGLAEIQRLVGAGKLKIPVEKTF	174.8	11	316	326	1197.6	2	0	3	1	3	0	0	By matching	By MS/MS	By MS/MS													By MS/MS	By MS/MS	By MS/MS	3	0	0	0	0	3
AT5G13070.1	AT5G13070.1	yes	yes	ADPENKRIL	KHPWERVSAASWRKFADPENKRILSHILEV	ASWRKFADPENKRILSHILEVDTLNRKLDT	56.378	9	27	35	1054.58	2	2	2	0	2	1	2							By matching		By MS/MS										0	0	2	0	0	0
AT3G07770.3;AT3G07770.2;AT3G07770.1	AT3G07770.3	yes	no	ADPERIQKL	GTRITLHLKQEAKNFADPERIQKLVKNYSQ	QEAKNFADPERIQKLVKNYSQFVSFPIYTW	93.467	9	283	291	1068.59	2	2	2	0	2	1	2							By MS/MS	By MS/MS	By MS/MS										0	0	3	0	0	0
AT3G27930.1;AT3G27930.2;AT3G27930.3	AT3G27930.1	yes	no	ADPNFVMLTPNK	FGLRVDNLREASYQRADPNFVMLTPNKEHL	YQRADPNFVMLTPNKEHLAEGIVWKMGKRP	176.45	12	374	385	1345.67	2	0	1	3	1	0	0	By MS/MS	By MS/MS	By MS/MS													By MS/MS	By MS/MS	By MS/MS	3	0	0	0	0	3
AT1G48210.6;AT1G48210.5;AT1G48210.4;AT1G48210.7;AT1G48210.3;AT1G48210.2;AT1G48210.1	AT1G48210.6	yes	no	ADPPMNQPVIPMQPISVPAIPVDELR	PAHNPAGYNGGHYQRADPPMNQPVIPMQPI	MQPISVPAIPVDELRDITDNYGSKTLIGEG	29.291	26	37	62	2823.47	3	0	3	3	3	0	0		By matching	By MS/MS																2	0	0	0	0	0
AT2G30970.2;AT2G30970.1	AT2G30970.2	yes	no	ADPSPEKVNVGVGAY	PAPKDPILGVTEAFLADPSPEKVNVGVGAY	ADPSPEKVNVGVGAYRDDNGKPVVLECVRE	148.76	15	53	67	1501.74	2	1	2	0	2	1	1							By MS/MS	By matching	By MS/MS										0	0	3	0	0	0
AT2G43950.1;AT2G43950.2;AT2G43950.3	AT2G43950.1	yes	no	ADPSSQNPNLATPPPPSSPSPTHQIQSGTSE	______________________________	SSPSPTHQIQSGTSELSPPSRPPCSTLSFL	117.68	31	2	32	3125.45	3	0	2	1	1	0	0										By matching	By MS/MS								0	0	0	2	0	0
AT2G43950.1;AT2G43950.2;AT2G43950.3	AT2G43950.1	no	no	ADPSSQNPNLATPPPPSSPSPTHQIQSGTSELSPPSR	______________________________	HQIQSGTSELSPPSRPPCSTLSFLKTANRP	NaN	37	2	38	3762.81	4	0	2	2	2	0	0	By matching																		1	0	0	0	0	0
AT1G09300.1;AT1G09300.2	AT1G09300.1	yes	no	ADQAYPISK	EGEVAGVDAASEVFKADQAYPISKLPEILS	ASEVFKADQAYPISKLPEILSDMIRHSSKV	108.3	9	149	157	991.497	2	0	1	1	1	0	0	By matching	By MS/MS	By MS/MS										By MS/MS	By matching					3	0	0	0	2	0
AT1G09300.1;AT1G09300.2	AT1G09300.1	yes	no	ADQAYPISKLPEILSDMIRHSSK	EGEVAGVDAASEVFKADQAYPISKLPEILS	KLPEILSDMIRHSSKVFHNVQSASQRYTNL	225.94	23	149	171	2598.35	3;4;5	2	3	4	3	1	2													By MS/MS	By MS/MS	By MS/MS				0	0	0	0	3	0
AT3G27280.2;AT3G27280.1;AT5G40770.1	AT5G40770.1	no	no	ADQERRAAVIRAEGESEAAQLISDATAK	VAQQEAERSKFVVMKADQERRAAVIRAEGE	GESEAAQLISDATAKAGMGLIELRRIEASR	194.44	28	208	235	2955.5	3;4;5	3	6	1	6	0	3													By MS/MS	By MS/MS	By MS/MS				0	0	0	0	3	0
AT3G29320.1	AT3G29320.1	yes	yes	ADQIVNLR	REEVGEENFFLFGAKADQIVNLRKERAEGK	FFLFGAKADQIVNLRKERAEGKFVPDPTFE	76.833	8	843	850	927.514	2	0	1	1	1	0	0	By MS/MS	By matching	By matching													By MS/MS	By MS/MS	By MS/MS	3	0	0	0	0	3
AT3G29320.1	AT3G29320.1	yes	yes	ADQIVNLRK	REEVGEENFFLFGAKADQIVNLRKERAEGK	FLFGAKADQIVNLRKERAEGKFVPDPTFEE	69.716	9	843	851	1055.61	2;3	1	1	1	1	0	1													By MS/MS	By MS/MS	By MS/MS				0	0	0	0	3	0
AT1G48520.1;AT1G48520.3;AT1G48520.2	AT1G48520.1	yes	no	ADQIVTETR	DFEISRQALLYNQGKADQIVTETRLWEEGA	LYNQGKADQIVTETRLWEEGAQKTVTMRKK	134.66	9	313	321	1031.52	2	0	2	0	2	0	0	By MS/MS	By MS/MS	By matching													By MS/MS	By MS/MS	By MS/MS	3	0	0	0	0	3
AT1G48520.1;AT1G48520.3;AT1G48520.2	AT1G48520.1	yes	no	ADQIVTETRLWEEGAQK	DFEISRQALLYNQGKADQIVTETRLWEEGA	QIVTETRLWEEGAQKTVTMRKKEGLADYRY	187.47	17	313	329	1972.99	2;3	1	4	2	4	0	1													By MS/MS	By MS/MS	By MS/MS				0	0	0	0	3	0
AT5G21274.1;AT3G56800.1;AT3G43810.1;AT2G41110.1;AT2G27030.1;AT2G41110.2;AT2G27030.3;AT3G43810.2	AT5G21274.1	yes	no	ADQLTDDQISEFK	______________________________	______________________________	115.04	13	2	14	1508.7	2	0	4	2	4	0	0	By MS/MS	By MS/MS											By MS/MS	By MS/MS	By MS/MS	By MS/MS	By MS/MS	By matching	2	0	0	0	3	3
AT5G37780.1;AT1G66410.1;AT1G66410.2;AT5G37780.2;AT5G37780.3	AT5G37780.1	yes	no	ADQLTDEQISEFK	______________________________	______________________________	168.05	13	2	14	1522.72	2	0	4	2	4	0	0	By MS/MS	By MS/MS	By MS/MS										By MS/MS	By MS/MS	By MS/MS	By MS/MS	By matching	By MS/MS	3	0	0	0	3	3
AT1G72690.1	AT1G72690.1	yes	no	ADQNRSEEKTVKSPNVF	______________________________	QNRSEEKTVKSPNVFERVKEEIEAMGHHEK	41.87	17	2	18	1947.96	3	3	3	0	3	2	3							By matching		By MS/MS										0	0	2	0	0	0
AT5G12140.1	AT5G12140.1	yes	yes	ADQQAGTIVGGVR	______________________________	______________________________	101.48	13	2	14	1270.66	2	0	1	0	1	0	0	By MS/MS	By MS/MS	By MS/MS													By MS/MS	By MS/MS	By MS/MS	3	0	0	0	0	3
AT2G44040.1	AT2G44040.1	yes	yes	ADQRIYNMIDVLREGNMR	TVDAVLFLAKKIRLKADQRIYNMIDVLREG	RIYNMIDVLREGNMR_______________	66.485	18	330	347	2193.08	3;4	2	3	4	3	0	2													By MS/MS	By MS/MS	By MS/MS				0	0	0	0	3	0
AT3G57050.4;AT3G57050.1;AT3G57050.5;AT3G57050.3;AT3G57050.2	AT3G57050.4	no	no	ADRAFCFTSGMAALSAVTHLIK	PTRDALESLLAKLDKADRAFCFTSGMAALS	TSGMAALSAVTHLIKNGEEIVAGDDVYGGS	81.373	22	92	113	2366.19	3;4	1	1	5	1	0	1													By MS/MS	By MS/MS	By MS/MS				0	0	0	0	3	0
AT2G05710.1;AT4G26970.1;AT4G35830.1;AT4G35830.2	AT2G05710.1	no	no	ADRATIANMSPEYGATM	KFVEFYGNGMSGLSLADRATIANMSPEYGA	RATIANMSPEYGATMGFFPVDHVTLQYLKL	194.83	17	387	403	1797.8	2	1	2	2	2	0	1							By MS/MS	By MS/MS	By matching										0	0	3	0	0	0
AT2G36160.1;AT3G11510.1;AT3G52580.1	AT2G36160.1	no	no	ADRDESSPYAAMLAAQDVAQR	GRETLVRITGGMKVKADRDESSPYAAMLAA	SPYAAMLAAQDVAQRCKELGITAMHVKLRA	127.62	21	63	83	2264.05	3	1	4	3	4	0	1																By matching	By MS/MS	By MS/MS	0	0	0	0	0	3
AT5G48960.1	AT5G48960.1	yes	yes	ADRFGYVK	IRGLMIDKEKGNLVKADRFGYVKRAMHGTK	EKGNLVKADRFGYVKRAMHGTKMLSNKAVS	74.486	8	240	247	954.492	2	1	1	2	1	0	1													By MS/MS	By MS/MS	By MS/MS				0	0	0	0	3	0
AT1G54220.2;AT1G54220.1	AT1G54220.2	yes	no	ADRKGLSTIGEE	AVQTENGLYVPVVKDADRKGLSTIGEEVRL	VKDADRKGLSTIGEEVRLLAQKAKENSLKP	141.29	12	420	431	1274.65	2	2	3	1	2	1	2										By MS/MS	By MS/MS	By MS/MS							0	0	0	3	0	0
AT2G15620.1	AT2G15620.1	yes	yes	ADRLEPRVE	AAQTTAPAESTASVDADRLEPRVELKDGFF	STASVDADRLEPRVELKDGFFILKEKFRKG	69.716	9	43	51	1083.57	2	2	3	1	2	0	2										By MS/MS	By matching	By matching							0	0	0	3	0	0
AT3G57610.1	AT3G57610.1	yes	yes	ADRLEPY	TPEMLREEVEAYKRYADRLEPYITDTVHFI	EVEAYKRYADRLEPYITDTVHFINDSISQK	70.67	7	259	265	862.418	2	1	2	1	2	0	1							By MS/MS	By MS/MS	By MS/MS										0	0	3	0	0	0
AT4G10620.1	AT4G10620.1	yes	yes	ADRNFNQIHK	TFEDSGFTVSKIVAKADRNFNQIHKEETQK	KIVAKADRNFNQIHKEETQKKRKPNKSFSD	102.55	10	552	561	1241.63	3	1	1	1	1	0	1													By MS/MS	By MS/MS	By MS/MS				0	0	0	0	3	0
AT3G16910.1	AT3G16910.1	yes	yes	ADRSIGPGSTVAIIAPNIPAMY	WRQTYDRCRRLASALADRSIGPGSTVAIIA	GSTVAIIAPNIPAMYEAHFGVPMCGAVLNC	65.724	22	65	86	2213.15	2	1	1	1	1	0	1							By MS/MS	By MS/MS											0	0	2	0	0	0
AT3G52170.4;AT3G52170.3;AT3G52170.2;AT3G52170.1	AT3G52170.4	yes	no	ADRSTVNHVDLGE	NKVCEGGKGTETEVEADRSTVNHVDLGEIS	VEADRSTVNHVDLGEISSSTSSAVLEDIGT	96.946	13	282	294	1411.67	2	1	3	1	2	0	1										By MS/MS	By matching	By matching							0	0	0	3	0	0
AT2G37500.1;AT2G37500.2	AT2G37500.1	yes	no	ADSAAVAITTTDLVSKSVAVE	ALPTLVNSRSDSVEEADSAAVAITTTDLVS	AITTTDLVSKSVAVESQVGGIKIRVGGMAK	91.993	21	203	223	2047.07	2	1	3	1	2	1	1										By matching	By MS/MS	By matching							0	0	0	3	0	0
AT2G32520.1	AT2G32520.1	yes	yes	ADSAFRKIQIQR	______________________________	______________________________	146.27	12	2	13	1431.79	3;4	2	1	1	1	1	2				By MS/MS	By MS/MS	By MS/MS													0	3	0	0	0	0
AT2G32520.1	AT2G32520.1	yes	yes	ADSAFRKIQIQRDDTTFD	______________________________	AFRKIQIQRDDTTFDAYVVGKDDAPGIVVI	89.359	18	2	19	2126.04	3	3	4	2	3	1	3										By MS/MS	By MS/MS	By MS/MS							0	0	0	3	0	0
AT1G02370.1	AT1G02370.1	yes	yes	ADSALKSMEEK	SNLAAIYTKAGLYEKADSALKSMEEKMNPN	LYEKADSALKSMEEKMNPNNRDSHHFLMSL	179.95	11	297	307	1207.58	2	1	3	2	3	1	1	By MS/MS	By MS/MS	By MS/MS																3	0	0	0	0	0
AT5G07350.1;AT5G07350.2	AT5G07350.1	yes	no	ADSDEVTAPPAAAIAGSQPVGVNIAELVLVR	RFMDFGSVFLPSAAKADSDEVTAPPAAAIA	SQPVGVNIAELVLVRGFGNVVRHRDFEERS	20.596	31	489	519	3029.6	3	0	4	2	4	0	0	By matching	By MS/MS																	2	0	0	0	0	0
AT4G26500.1	AT4G26500.1	yes	yes	ADSDSVLTKGLAALLVKGLSGRPVPE	WVRAFFDEERNVVYEADSDSVLTKGLAALL	AALLVKGLSGRPVPEILRITPDFAVLLGLQ	237.79	26	151	176	2592.45	3;4	3	3	5	2	2	3										By MS/MS	By MS/MS	By MS/MS							0	0	0	3	0	0
AT1G26460.1	AT1G26460.1	yes	yes	ADSEKEVVEEMLSPF	LQKAFTSLHELESAYADSEKEVVEEMLSPF	ADSEKEVVEEMLSPFTSLYPLVVACSKKGF	156.14	15	417	431	1708.79	2	1	5	2	5	1	1							By MS/MS	By MS/MS	By MS/MS										0	0	3	0	0	0
AT4G27070.1	AT4G27070.1	yes	yes	ADSEKIKAAGSDPTMW	FSVSCTIAKDPAVVMADSEKIKAAGSDPTM	DSEKIKAAGSDPTMWQRPDSFGRFGKFGGK	121.69	16	62	77	1705.8	2	2	3	1	3	2	2							By MS/MS	By MS/MS	By matching										0	0	3	0	0	0
AT1G01790.2;AT1G01790.1	AT1G01790.2	yes	no	ADSEKPKINVQTKKQE	HENGKPSVESSKVVEADSEKPKINVQTKKQ	DSEKPKINVQTKKQETQKDLPKEGSSLNSP	62.454	16	443	458	1841.98	3;4	4	3	0	2	4	4										By MS/MS	By MS/MS	By matching							0	0	0	3	0	0
AT2G44040.1	AT2G44040.1	yes	yes	ADSGEEAVKSVLPGNGISIM	IGTRRLPVVLSMTAMADSGEEAVKSVLPGN	EAVKSVLPGNGISIMVNGCSGKMGKAVIKA	61.23	20	57	76	1972.98	2	1	3	1	3	1	1							By MS/MS	By MS/MS											0	0	2	0	0	0
AT3G61520.1;AT5G28460.1;AT5G28370.1	AT5G28460.1	no	no	ADSIHFNTLIDGLCK	EQMRGKRTDDGNVIKADSIHFNTLIDGLCK	ADSIHFNTLIDGLCKVGRLKEAEELLVRMK	117.45	15	368	382	1702.83	2;3	0	2	3	2	0	0	By MS/MS		By MS/MS										By MS/MS	By MS/MS	By MS/MS	By MS/MS	By MS/MS	By MS/MS	2	0	0	0	3	3
AT2G38270.1	AT2G38270.1	yes	yes	ADSIPSASGVYAVYDKSDE	AVKSLTETELLPITEADSIPSASGVYAVYD	PSASGVYAVYDKSDELQFVGISRNIAASVS	133.13	19	80	98	1972.89	2	1	4	2	3	1	1										By MS/MS	By MS/MS	By matching							0	0	0	3	0	0
AT5G52410.3;AT5G52410.2;AT5G52410.1	AT5G52410.3	yes	no	ADSKKLYQLSGFLDIDKINPE	LLSWKMALEFRQLPEADSKKLYQLSGFLDI	YQLSGFLDIDKINPEAWPALIADLSAGEHG	99.127	21	368	388	2393.25	3	3	4	5	3	3	3												By MS/MS							0	0	0	1	0	0
AT1G80270.5;AT1G80270.4;AT1G80270.3;AT1G80270.2;AT1G80270.1	AT1G80270.5	yes	no	ADSLLDK	DALIKLYVEAGEVEKADSLLDKASKQSHTK	VEAGEVEKADSLLDKASKQSHTKLMMNSFM	44.767	7	489	495	760.397	2	0	2	2	2	0	0													By MS/MS	By matching	By matching				0	0	0	0	3	0
AT3G59980.1	AT3G59980.1	yes	yes	ADSLYVEE	DIKVGRIVKAWQHEEADSLYVEEVDIGEAE	KAWQHEEADSLYVEEVDIGEAEPRIICSGL	96.51	8	125	132	924.408	1	0	3	2	2	0	0										By matching	By MS/MS	By MS/MS							0	0	0	3	0	0
AT3G09260.1	AT3G09260.1	yes	yes	ADSQDGASIDRAL	IGIAHSPAWFEAHDLADSQDGASIDRALDF	DLADSQDGASIDRALDFILGWHLDTTTFGD	106	13	283	295	1317.62	2	1	3	0	3	0	1							By MS/MS	By matching	By matching										0	0	3	0	0	0
AT3G09260.1	AT3G09260.1	yes	yes	ADSQDGASIDRALDF	IGIAHSPAWFEAHDLADSQDGASIDRALDF	ADSQDGASIDRALDFILGWHLDTTTFGDYP	158.59	15	283	297	1579.71	2	1	4	1	4	0	1							By MS/MS	By matching	By matching										0	0	3	0	0	0
AT3G10110.1;AT3G10110.4;AT3G10110.3;AT3G10110.2	AT3G10110.1	yes	no	ADSSAAEPTTGASSPPVAS	______________________________	AAEPTTGASSPPVASDENSTQIQPIRMPTI	82.437	19	2	20	1701.77	2	0	2	0	2	0	0				By MS/MS	By matching	By MS/MS													0	3	0	0	0	0
AT3G10110.1;AT3G10110.4;AT3G10110.3;AT3G10110.2	AT3G10110.1	yes	no	ADSSAAEPTTGASSPPVASDE	______________________________	EPTTGASSPPVASDENSTQIQPIRMPTIEE	119.52	21	2	22	1945.84	2	0	4	0	3	0	0										By MS/MS	By MS/MS	By matching							0	0	0	3	0	0
AT3G10110.1;AT3G10110.4;AT3G10110.3;AT3G10110.2	AT3G10110.1	yes	no	ADSSAAEPTTGASSPPVASDENSTQIQPIR	______________________________	PVASDENSTQIQPIRMPTIEEIRAQEVWNN	202.28	30	2	31	2983.4	3	0	4	0	4	0	0	By MS/MS	By MS/MS	By MS/MS													By MS/MS	By MS/MS	By MS/MS	3	0	0	0	0	3
AT1G32160.1	AT1G32160.1	yes	yes	ADSSSTQDILQK	DEQLEKFAAESESRKADSSSTQDILQKRIS	SRKADSSSTQDILQKRISEVRDKERRKTLA	41.824	12	122	133	1291.63	2	0	2	1	2	0	0														By MS/MS					0	0	0	0	1	0
AT3G51160.1	AT3G51160.1	yes	yes	ADSTVVEPRK	NNGSRSDSESITAPKADSTVVEPRKIALIT	ITAPKADSTVVEPRKIALITGITGQDGSYL	69.716	10	20	29	1100.58	2	1	2	0	2	0	1													By MS/MS	By MS/MS	By matching				0	0	0	0	3	0
AT2G17420.1;AT2G17420.2	AT2G17420.1	yes	no	ADSVIISTGAVAKRL	SSKPFKLFTDSRTVLADSVIISTGAVAKRL	ADSVIISTGAVAKRLSFTGSGEGNGGFWNR	117.45	15	158	172	1499.87	2	2	1	0	1	1	2							By MS/MS	By MS/MS	By MS/MS										0	0	3	0	0	0
AT4G33650.1;AT4G33650.2	AT4G33650.1	yes	no	ADSVSAGMSKHQE	VLQQAYRTLDELPLEADSVSAGMSKHQELL	LEADSVSAGMSKHQELLTSSKYSTSSSYSA	184.27	13	760	772	1345.59	2	1	2	1	1	1	1											By MS/MS	By MS/MS							0	0	0	2	0	0
AT1G24340.1	AT1G24340.1	yes	yes	ADSVVARQILMGHE	LGFHVRGSKESDGLEADSVVARQILMGHEC	EADSVVARQILMGHECVGIDANKDSITATV	82.437	14	186	199	1524.77	2	1	2	2	1	0	1										By MS/MS	By matching	By MS/MS							0	0	0	3	0	0
AT2G34590.1	AT2G34590.1	yes	yes	ADTAASSTSSKPGHELLLFEALQEGLEEEMDR	ARRSEPLIPNAVTTKADTAASSTSSKPGHE	LFEALQEGLEEEMDRDPHVCVMGEDVGHYG	98.889	32	71	102	3460.63	4	1	8	7	8	1	1	By MS/MS	By MS/MS	By MS/MS																3	0	0	0	0	0
AT5G47040.1	AT5G47040.1	yes	yes	ADTAMTGEMTLR	LVTALVSLFSQKRVRADTAMTGEMTLRGLV	RVRADTAMTGEMTLRGLVLPVGGIKDKILA	60.547	12	803	814	1295.59	2	0	2	3	2	0	0		By MS/MS	By MS/MS																2	0	0	0	0	0
AT2G35800.1	AT2G35800.1	yes	yes	ADTEESISYGHFR	PANEENAIAMMRFLKADTEESISYGHFRNF	LKADTEESISYGHFRNFMVLLPYERLQDDP	127.93	13	490	502	1510.67	2	0	3	2	3	0	0																	By MS/MS	By MS/MS	0	0	0	0	0	2
AT1G13020.1	AT1G13020.1	yes	yes	ADTEVSETPTAVK	GVQEERRRLVFEPRKADTEVSETPTAVKTS	RKADTEVSETPTAVKTSKPSPFGAARPREQ	66.664	13	276	288	1346.66	2	0	3	0	3	0	0													By matching	By matching	By MS/MS				0	0	0	0	3	0
AT3G10690.1	AT3G10690.1	yes	yes	ADTFNLQHR	MLMAVSEKGYVKRMKADTFNLQHRGTIGKS	YVKRMKADTFNLQHRGTIGKSVGKLRVDDA	168.08	9	616	624	1100.54	2;3	0	1	2	1	0	0	By MS/MS	By MS/MS	By MS/MS													By MS/MS	By MS/MS	By MS/MS	3	0	0	0	0	3
AT3G10690.1	AT3G10690.1	yes	yes	ADTFNLQHRGTIGK	MLMAVSEKGYVKRMKADTFNLQHRGTIGKS	KADTFNLQHRGTIGKSVGKLRVDDAMSDFL	152.23	14	616	629	1556.81	2;3	1	1	2	1	0	1													By MS/MS	By MS/MS	By MS/MS				0	0	0	0	3	0
AT3G14840.2	AT3G14840.2	yes	yes	ADTFYLLDWVHVLR	LEIVHGKSNTSSRSKADTFYLLDWVHVLRE	KADTFYLLDWVHVLREQNTLLEVVDPRLGT	79.889	14	880	893	1746.91	2	0	2	6	2	0	0																By MS/MS	By matching		0	0	0	0	0	2
AT1G10390.3;AT1G10390.2;AT1G10390.1	AT1G10390.3	yes	no	ADTGTGTQPAGKLE	QQGGSRAVPYAPTVEADTGTGTQPAGKLES	EADTGTGTQPAGKLESISAMPAYKEKNYEE	135.5	14	357	370	1344.65	2	1	2	1	1	1	1										By MS/MS	By MS/MS	By MS/MS							0	0	0	3	0	0
AT5G58290.1	AT5G58290.1	yes	yes	ADTLDPALLR	FDQTVNVKVIMATNRADTLDPALLRPGRLD	MATNRADTLDPALLRPGRLDRKIEFPLPDR	62.969	10	304	313	1083.59	2	0	2	3	2	0	0	By MS/MS	By MS/MS	By MS/MS																3	0	0	0	0	0
AT4G23885.1	AT4G23885.1	yes	yes	ADTLFFSNLNNIQKTTGGKASSQPKRTPVSNEE	INPSASEGKSQVANEADTLFFSNLNNIQKT	KASSQPKRTPVSNEEMEAILLGGCI_____	198.64	33	35	67	3578.8	4	4	3	4	2	3	4										By MS/MS	By MS/MS	By matching							0	0	0	3	0	0
AT4G23885.1	AT4G23885.1	yes	yes	ADTLFFSNLNNIQKTTGGKASSQPKRTPVSNEEME	INPSASEGKSQVANEADTLFFSNLNNIQKT	SSQPKRTPVSNEEMEAILLGGCI_______	17.236	35	35	69	3838.88	4	4	4	5	3	3	4										By MS/MS	By MS/MS								0	0	0	2	0	0
AT5G49030.3;AT5G49030.1	AT5G49030.3	yes	no	ADTLQRIFITSQVE	GMAAKLLEMSEAKNEADTLQRIFITSQVEV	EADTLQRIFITSQVEVLSSMEKEMISSVQH	95.656	14	1185	1198	1619.85	2	1	2	2	1	0	1										By MS/MS	By MS/MS	By MS/MS							0	0	0	3	0	0
AT5G18475.1	AT5G18475.1	yes	yes	ADTLTYNVILR	EAMKLLGEMKASRCRADTLTYNVILRGLSS	SRCRADTLTYNVILRGLSSEGRSEEALQML	119.07	11	371	381	1277.7	2	0	1	3	1	0	0	By MS/MS	By MS/MS	By MS/MS													By MS/MS	By MS/MS		3	0	0	0	0	2
AT1G20220.1	AT1G20220.1	yes	yes	ADTPIAENEIR	______________________________	EKPKADTPIAENEIRITSMGRARNYITYAM	45.939	11	12	22	1227.61	2	0	3	0	3	0	0																By matching	By MS/MS	By matching	0	0	0	0	0	3
AT1G76010.2;AT1G76010.1	AT1G76010.2	yes	no	ADTPIDANEIR	______________________________	VKPKADTPIDANEIRITSQGRARNYITYAM	139.02	11	12	22	1213.59	2	0	3	0	3	0	0																By MS/MS	By MS/MS	By matching	0	0	0	0	0	3
AT2G44065.3;AT2G44065.2;AT2G44065.1	AT2G44065.3	yes	no	ADTQNKSLVAQM	NSVIRPAFRNFSTGFADTQNKSLVAQMKEE	TGFADTQNKSLVAQMKEEMLHMDINSMIGS	68.49	12	35	46	1304.64	2	1	1	1	1	1	1							By matching	By MS/MS											0	0	2	0	0	0
AT4G34870.1	AT4G34870.1	yes	yes	ADTTPNTAENF	SLSGTPIGRIEMELFADTTPNTAENFRALC	MELFADTTPNTAENFRALCTGEKGMGKLGK	109.88	11	26	36	1179.5	2	0	2	0	2	0	0							By MS/MS	By matching											0	0	2	0	0	0
AT4G29010.1	AT4G29010.1	yes	yes	ADTVGPKYIY	LGMSFPSYRGGIVFWADTVGPKYIYERLKK	GIVFWADTVGPKYIYERLKKLSETYGSFFK	51.864	10	672	681	1125.57	2	1	1	1	1	1	1							By matching	By matching	By MS/MS										0	0	3	0	0	0
AT1G63940.1;AT1G63940.2;AT1G63940.4;AT1G63940.3	AT1G63940.1	yes	no	ADTVVIGIGAKPAIGPFE	GRVSAVKLADGSTIEADTVVIGIGAKPAIG	VVIGIGAKPAIGPFETLAMNKSIGGIQVDG	117.21	18	298	315	1753.96	2	1	2	1	1	1	1										By MS/MS	By MS/MS	By MS/MS							0	0	0	3	0	0
AT2G47000.5;AT2G47000.1;AT2G47000.6;AT2G47000.2;AT2G47000.4	AT2G47000.5	yes	no	ADVAAASIFAIMDR	MAISQSSSLSPDSSKADVAAASIFAIMDRE	KADVAAASIFAIMDRESKIDPSVESGRVLD	71.896	14	1008	1021	1449.73	2	0	2	2	2	0	0	By matching	By MS/MS	By MS/MS													By MS/MS	By MS/MS	By matching	3	0	0	0	0	3
AT2G47000.5;AT2G47000.1;AT2G47000.6;AT2G47000.2;AT2G47000.4	AT2G47000.5	yes	no	ADVAAASIFAIMDRESK	MAISQSSSLSPDSSKADVAAASIFAIMDRE	VAAASIFAIMDRESKIDPSVESGRVLDNVK	99.668	17	1008	1024	1793.9	2	1	3	2	3	0	1													By MS/MS	By MS/MS	By matching				0	0	0	0	3	0
AT3G26770.1	AT3G26770.1	yes	yes	ADVAKAALYLASND	TVKGMGELKGAECEEADVAKAALYLASNDG	EADVAKAALYLASNDGKYVTGHNLVVDGGM	166.71	14	264	277	1420.72	2	1	2	3	1	1	1										By MS/MS	By MS/MS	By MS/MS							0	0	0	3	0	0
AT3G26770.1	AT3G26770.1	yes	yes	ADVAKAALYLASNDGKYVTGHNLVVD	TVKGMGELKGAECEEADVAKAALYLASNDG	SNDGKYVTGHNLVVDGGMTAFKIAGFPFPS	158.13	26	264	289	2703.39	3	2	3	5	2	2	2										By matching		By MS/MS							0	0	0	2	0	0
AT3G20480.2;AT3G20480.1;AT3G20480.3;AT3G20480.5;AT3G20480.4	AT3G20480.2	yes	no	ADVAVVHHVDLITK	MPHGPLREPLLALERADVAVVHHVDLITKQ	RADVAVVHHVDLITKQSLRDIENMIQGFKK	40.224	14	221	234	1515.84	3	0	2	1	2	0	0		By MS/MS	By MS/MS																2	0	0	0	0	0
AT3G13930.1	AT3G13930.1	yes	yes	ADVEDFLASGSK	LSSIKGTGPEGRIVKADVEDFLASGSKETT	IVKADVEDFLASGSKETTAKPSKQVDSKVP	175.64	12	279	290	1237.58	2	0	3	2	3	0	0	By MS/MS	By MS/MS	By MS/MS										By MS/MS	By MS/MS	By MS/MS	By MS/MS	By MS/MS	By matching	3	0	0	0	3	3
AT3G13930.1	AT3G13930.1	yes	yes	ADVEDFLASGSKETTAK	LSSIKGTGPEGRIVKADVEDFLASGSKETT	VEDFLASGSKETTAKPSKQVDSKVPALDYV	241.15	17	279	295	1767.85	2;3	1	4	2	4	1	1	By MS/MS	By MS/MS	By MS/MS																3	0	0	0	0	0
AT3G13930.1	AT3G13930.1	yes	yes	ADVEDFLASGSKETTAKPSK	LSSIKGTGPEGRIVKADVEDFLASGSKETT	FLASGSKETTAKPSKQVDSKVPALDYVDIP	226.09	20	279	298	2080.03	2;3;4	2	4	2	4	2	2	By MS/MS	By MS/MS	By MS/MS																3	0	0	0	0	0
AT3G58840.2;AT3G58840.1	AT3G58840.2	yes	no	ADVEDRAAK	______________________________	______________________________	119.07	9	2	10	973.483	2	1	3	0	3	0	1													By MS/MS	By MS/MS	By MS/MS				0	0	0	0	3	0
AT3G58840.2;AT3G58840.1	AT3G58840.2	yes	no	ADVEDRAAKGISDY	______________________________	MADVEDRAAKGISDYDQGGVKTTELERKIE	140.01	14	2	15	1508.71	2	2	4	0	4	1	2							By MS/MS	By MS/MS	By MS/MS										0	0	3	0	0	0
AT4G04910.1	AT4G04910.1	yes	yes	ADVEGQDHTNGIER	TFEYHGTNYILTVNRADVEGQDHTNGIERG	RADVEGQDHTNGIERGLLSKDTYIVFEASN	14.975	14	159	172	1539.69	3	0	4	0	4	0	0	By matching	By MS/MS																	2	0	0	0	0	0
AT1G48920.1	AT1G48920.1	yes	yes	ADVENFFKEAGEVVDVR	SKTLFAANLSFNIERADVENFFKEAGEVVD	VENFFKEAGEVVDVRFSTNRDDGSFRGFGH	113.86	17	311	327	1922.94	3	1	5	2	5	1	1	By MS/MS	By MS/MS	By MS/MS																3	0	0	0	0	0
AT5G40510.1	AT5G40510.1	yes	yes	ADVENLNSVPASEDTEYGFK	______________________________	LNSVPASEDTEYGFKRPEMYSTNIANSITS	80.379	20	2	21	2183.99	2	0	5	3	5	0	0	By MS/MS	By MS/MS														By MS/MS	By matching		2	0	0	0	0	2
AT1G04270.2;AT1G04270.1;AT5G09510.1	AT1G04270.2	no	no	ADVEPEVAAAGVPK	______________________________	MADVEPEVAAAGVPKKRTFKKFAFKGVDLD	125.17	14	2	15	1351.7	2	0	3	0	3	0	0	By MS/MS	By MS/MS	By MS/MS													By MS/MS	By MS/MS	By MS/MS	3	0	0	0	0	3
AT1G04270.2;AT1G04270.1;AT5G09510.1	AT1G04270.2	no	no	ADVEPEVAAAGVPKKRTF	______________________________	EPEVAAAGVPKKRTFKKFAFKGVDLDALLD	42.218	18	2	19	1884.01	3	3	3	0	3	2	3								By MS/MS											0	0	1	0	0	0
AT3G51800.3;AT3G51800.1;AT3G51800.2	AT3G51800.3	yes	no	ADVIAAANTAADVALR	GHTHVLQEGPLSGRKADVIAAANTAADVAL	DVIAAANTAADVALRLVRPGKKNTDVTEAI	89.382	16	139	154	1540.82	2	0	2	1	2	0	0																By MS/MS	By MS/MS	By MS/MS	0	0	0	0	0	3
AT3G51800.3;AT3G51800.1;AT3G51800.2	AT3G51800.3	yes	no	ADVIAAANTAADVALRLVRPGK	GHTHVLQEGPLSGRKADVIAAANTAADVAL	NTAADVALRLVRPGKKNTDVTEAIQKVAAA	76.009	22	139	160	2191.24	3;4	2	2	2	2	0	2													By MS/MS	By MS/MS	By MS/MS				0	0	0	0	3	0
AT5G44790.1	AT5G44790.1	yes	yes	ADVIRSLQK	VGIEDVRAEVMPAGKADVIRSLQKDGSTVA	VMPAGKADVIRSLQKDGSTVAMVGDGINDS	111.39	9	859	867	1028.6	2	1	1	1	1	0	1														By MS/MS	By matching				0	0	0	0	2	0
AT1G79600.1	AT1G79600.1	yes	yes	ADVLVPDIFWDYTSRK	EAQNARRFKKLYADKADVLVPDIFWDYTSR	DVLVPDIFWDYTSRKVLTMEWVEGTKLNEQ	46.358	16	315	330	1923.97	2	1	3	4	3	0	1														By MS/MS					0	0	0	0	1	0
AT5G11920.2;AT5G11920.1	AT5G11920.2	yes	no	ADVMEQNLLQTAVLNR	______________________________	DVMEQNLLQTAVLNRTSFHFQPQRNWLNDP	102.03	16	2	17	1813.94	2	0	2	4	2	0	0		By matching	By MS/MS																2	0	0	0	0	0
AT1G04630.1;AT2G33220.1;AT2G33220.2	AT2G33220.1	no	no	ADVMKDVPGWKVGE	DERFVSEWKKYLEYEADVMKDVPGWKVGEN	EADVMKDVPGWKVGENVYNSGRWMPPATGE	146.58	14	109	122	1529.75	2;3	2	3	2	2	2	2										By MS/MS	By MS/MS	By MS/MS							0	0	0	3	0	0
AT5G23200.1	AT5G23200.1	yes	yes	ADVNKLFMYTSYNRLGRE	KSTTFAKNPRQLQFEADVNKLFMYTSYNRL	NKLFMYTSYNRLGREAEETDAEEIIEMAGK	121.86	18	32	49	2176.07	3	3	2	6	1	1	3										By MS/MS	By MS/MS	By MS/MS							0	0	0	3	0	0
AT2G23070.1	AT2G23070.1	yes	yes	ADVNVVRPKDYW	KSIRRAGAPSKARVYADVNVVRPKDYWDYE	RVYADVNVVRPKDYWDYESLAVQWGVQDDY	71.896	12	106	117	1460.74	2	2	2	1	2	1	2							By MS/MS	By matching	By matching										0	0	3	0	0	0
AT1G69210.1	AT1G69210.1	yes	yes	ADVRENRDPESKGRPL	LESIDAESDNCVWKLADVRENRDPESKGRP	DVRENRDPESKGRPLSRKQKDLRITLPFAD	37.146	16	266	281	1837.94	3;4	4	4	0	4	1	4							By matching	By MS/MS	By MS/MS										0	0	3	0	0	0
AT3G58570.1	AT3G58570.1	yes	yes	ADVSESERAPSGGGW	______________________________	ADVSESERAPSGGGWGYSRPSRTNYVPPHL	126.21	15	7	21	1503.66	2	1	3	0	3	0	1							By MS/MS	By MS/MS	By MS/MS										0	0	3	0	0	0
AT5G45390.1	AT5G45390.1	yes	yes	ADVSTIALGIAASTASIILGAGTK	LSATMAIYDVVQLVRADVSTIALGIAASTA	IAASTASIILGAGTKGKRFAMPNTRIMIHQ	31.905	24	146	169	2200.23	2	0	1	2	1	0	0																	By MS/MS		0	0	0	0	0	1
AT2G34460.1	AT2G34460.1	yes	yes	ADVTEGPDK	AKTSFKDDPSLQIVRADVTEGPDKLAEVIG	SLQIVRADVTEGPDKLAEVIGDDSQAVICA	77.072	9	98	106	930.429	2	0	3	0	3	0	0	By MS/MS	By MS/MS	By MS/MS														By MS/MS	By MS/MS	3	0	0	0	0	2
AT3G56070.2;AT3G56070.1	AT3G56070.2	yes	no	ADVTPRTANNF	LIGKMKAGRVVMELFADVTPRTANNFRALC	MELFADVTPRTANNFRALCTGENGIGKAGK	116.13	11	26	36	1204.58	2	1	1	0	1	0	1							By MS/MS	By MS/MS	By MS/MS										0	0	3	0	0	0
AT3G02090.1;AT3G02090.2	AT3G02090.1	yes	no	ADVTRARNQLKSSLLLHMDGTSPIAE	AIMYEVTKLAYRVSDADVTRARNQLKSSLL	SSLLLHMDGTSPIAEDIGRQLLTYGRRIPT	12.066	26	437	462	2822.47	4	3	3	5	2	1	3										By matching	By matching	By MS/MS							0	0	0	3	0	0
AT2G23090.1	AT2G23090.1	yes	yes	ADVVACFPHLK	SEVKCREHAEAKHPKADVVACFPHLKK___	KHPKADVVACFPHLKK______________	52.591	11	67	77	1255.64	2	0	1	2	1	0	0													By MS/MS	By matching	By MS/MS	By MS/MS	By matching	By matching	0	0	0	0	3	3
AT2G27490.4;AT2G27490.3;AT2G27490.2;AT2G27490.1	AT2G27490.4	yes	no	ADVVIDNNGSLDDLHQQFEK	NRVMAQMPLDSKRSKADVVIDNNGSLDDLH	DNNGSLDDLHQQFEKVLIEIRRPLTWIEFW	110.06	20	171	190	2256.07	3	0	5	3	5	0	0	By matching	By matching	By MS/MS										By matching	By MS/MS	By matching	By MS/MS	By matching	By MS/MS	3	0	0	0	3	3
AT3G17240.1;AT3G17240.3;AT1G48030.5;AT1G48030.4;AT1G48030.3;AT1G48030.2;AT1G48030.1	AT3G17240.1	no	no	ADVVLVSAGRTPFTSGLD	LIVEPAEGGEQTTLEADVVLVSAGRTPFTS	VLVSAGRTPFTSGLDLEKIGVETDKGGRIL	126.32	18	305	322	1803.94	2	1	2	3	1	0	1										By matching	By MS/MS	By MS/MS							0	0	0	3	0	0
AT3G17240.1;AT3G17240.3;AT1G48030.5;AT1G48030.4;AT1G48030.3;AT1G48030.2;AT1G48030.1	AT3G17240.1	no	no	ADVVLVSAGRTPFTSGLDLE	LIVEPAEGGEQTTLEADVVLVSAGRTPFTS	VSAGRTPFTSGLDLEKIGVETDKGGRILVN	283.03	20	305	324	2046.06	2	1	3	4	2	0	1										By MS/MS	By MS/MS	By MS/MS							0	0	0	3	0	0
AT3G56190.1;AT3G56190.2;AT3G56450.1	AT3G56190.1	yes	no	ADVVSITNALEK	VKGHLLTAGMCHLCKADVVSITNALEKYQD	LCKADVVSITNALEKYQDLDPTFTGTRECK	73.655	12	207	218	1258.68	2	0	2	1	2	0	0													By MS/MS	By matching		By MS/MS	By MS/MS	By matching	0	0	0	0	2	3
AT3G56190.1;AT3G56190.2	AT3G56190.1	yes	no	ADVVSITNALEKYQDLDPTFTGTR	VKGHLLTAGMCHLCKADVVSITNALEKYQD	LEKYQDLDPTFTGTRECKFLADLASAIDEE	64.983	24	207	230	2653.32	3	1	4	4	4	1	1	By matching	By MS/MS	By matching																3	0	0	0	0	0
AT5G66120.2;AT5G66120.1	AT5G66120.2	yes	no	ADVVSQDEK	PAALAFAIKRSCENKADVVSQDEKESGLRA	RSCENKADVVSQDEKESGLRATLNLGHTFG	100.84	9	306	314	989.467	2	0	3	0	3	0	0													By MS/MS	By MS/MS	By MS/MS	By MS/MS	By MS/MS	By MS/MS	0	0	0	0	3	3
AT5G66120.2;AT5G66120.1	AT5G66120.2	yes	no	ADVVSQDEKESGLR	PAALAFAIKRSCENKADVVSQDEKESGLRA	KADVVSQDEKESGLRATLNLGHTFGHAIET	172.51	14	306	319	1531.75	2;3	1	4	1	4	1	1	By MS/MS	By MS/MS	By MS/MS																3	0	0	0	0	0
AT3G14840.2	AT3G14840.2	yes	yes	ADVYSFGVVALEIVHGK	YMAPEYAMRGHLTDKADVYSFGVVALEIVH	VYSFGVVALEIVHGKSNTSSRSKADTFYLL	84.102	17	855	871	1802.96	2;3	0	2	3	2	0	0													By matching	By MS/MS	By MS/MS				0	0	0	0	3	0
AT1G08845.3;AT1G08845.1;AT1G08845.2	AT1G08845.3	yes	no	ADVYTASYTPRDQDKFE	ACMSIGRILSERAKEADVYTASYTPRDQDK	VYTASYTPRDQDKFEGKIRAVVQSLIDNGI	78.157	17	151	167	2004.91	2;3	2	4	3	3	1	2										By MS/MS	By MS/MS	By MS/MS							0	0	0	3	0	0
AT4G26970.1	AT4G26970.1	yes	yes	ADWHACLDNPVGFK	GPKRPHDRVPLKDMKADWHACLDNPVGFKG	KADWHACLDNPVGFKGFAVPKEKQEEVVKF	138.71	14	488	501	1628.74	2;3	0	2	3	2	0	0	By MS/MS	By MS/MS	By MS/MS										By MS/MS	By MS/MS	By MS/MS	By MS/MS	By MS/MS	By MS/MS	3	0	0	0	3	3
AT2G05710.1	AT2G05710.1	yes	yes	ADWHSCLDSK	GPKRPHDRVTLKEMKADWHSCLDSKVGFKG	LKEMKADWHSCLDSKVGFKGFAIPKEAQEK	170.69	10	483	492	1217.51	2;3	0	2	2	2	0	0	By MS/MS	By MS/MS	By MS/MS										By MS/MS	By MS/MS	By MS/MS	By MS/MS	By MS/MS	By MS/MS	3	0	0	0	3	3
AT1G50000.1;AT1G50000.3;AT1G50000.2;AT1G50000.4;AT1G50000.5	AT1G50000.1	yes	no	ADWLIEK	QWQVFAAFGTLKGGRADWLIEKCTELGASS	FGTLKGGRADWLIEKCTELGASSVTPLLTE	53.679	7	145	151	873.46	2	0	2	2	2	0	0	By matching	By matching	By MS/MS																3	0	0	0	0	0
AT2G45290.2;AT2G45290.1	AT2G45290.2	yes	no	ADWNAKFAAYE	KSHWSRHTPEGAALEADWNAKFAAYEKKYP	AALEADWNAKFAAYEKKYPEEAAELKSIIS	164.31	11	385	395	1284.58	2	1	2	3	1	1	1										By MS/MS	By MS/MS	By MS/MS							0	0	0	3	0	0
AT5G67220.1	AT5G67220.1	yes	yes	ADWSAIKEVK	VHGRTRDEKDGKKFRADWSAIKEVKNAMRI	GKKFRADWSAIKEVKNAMRIPVLANGNVRC	120.33	10	258	267	1145.61	2	1	2	1	2	1	1	By matching	By MS/MS	By MS/MS																3	0	0	0	0	0
AT1G77510.1	AT1G77510.1	yes	yes	ADYDFAHTLDAK	GDEFDSFMALAEKLRADYDFAHTLDAKFLP	KLRADYDFAHTLDAKFLPRGESVEGPAVRL	167.76	12	187	198	1365.62	2	0	3	3	3	0	0	By MS/MS	By MS/MS	By matching													By MS/MS	By MS/MS	By MS/MS	3	0	0	0	0	3
AT3G55400.1;AT3G55400.2	AT3G55400.1	yes	no	ADYEGLYCVNCEEYKDEK	KEFYARVFANGDIYRADYEGLYCVNCEEYK	EGLYCVNCEEYKDEKELLENNCCPVHQMPC	80.379	18	186	203	2283.93	3	1	6	4	6	1	1																By MS/MS	By matching		0	0	0	0	0	2
AT3G29320.1	AT3G29320.1	yes	yes	ADYFLVGKDFPSYIECQEKVDEAYR	DELIGSLEGNEGFGRADYFLVGKDFPSYIE	PSYIECQEKVDEAYRDQKRWTRMSIMNTAG	9.5402	25	897	921	3041.41	4	2	6	6	6	2	2	By matching	By MS/MS																	2	0	0	0	0	0
AT5G52520.1	AT5G52520.1	yes	yes	ADYGPVRGTM	DFNAWYLDVIASAELADYGPVRGTMVIRPY	ASAELADYGPVRGTMVIRPYGYAIWEAIQD	83.358	10	87	96	1065.49	2	1	1	1	1	0	1								By matching	By MS/MS										0	0	2	0	0	0
AT3G46940.1;AT3G46940.2	AT3G46940.1	yes	no	ADYRGPVGVILFNHSDADFE	LAWKHSIDVGAGVIDADYRGPVGVILFNHS	PVGVILFNHSDADFEVKFGDRIAQLIIEKI	52.662	20	106	125	2221.04	3	1	4	4	3	0	1										By matching	By MS/MS	By MS/MS							0	0	0	3	0	0
AT1G80300.1	AT1G80300.1	yes	yes	AEAAAAGDGAVFGEGDSAAVVASPK	ISISHKERSTEFICKAEAAAAGDGAVFGEG	VFGEGDSAAVVASPKIFGVEVATLKKIIPL	195.55	25	80	104	2217.05	2	0	4	1	4	0	0	By MS/MS	By MS/MS	By MS/MS										By MS/MS	By MS/MS	By MS/MS	By MS/MS	By MS/MS	By MS/MS	3	0	0	0	3	3
AT1G15500.1	AT1G15500.1	yes	yes	AEAAAAGGGNVFDEGDTAAMAVSPK	ISVSHKERSRGFICKAEAAAAGGGNVFDEG	VFDEGDTAAMAVSPKIFGVEVTTLKKIVPL	137.56	25	77	101	2306.05	2	0	4	2	4	0	0		By MS/MS	By MS/MS										By MS/MS	By MS/MS		By matching	By MS/MS	By MS/MS	2	0	0	0	2	3
AT5G12100.1	AT5G12100.1	yes	yes	AEAALGVYETAVDSGVK	FTFSILFDGYSSNEKAEAALGVYETAVDSG	AALGVYETAVDSGVKMNAYTCSILLNALCK	146.58	17	335	351	1678.84	2;3	0	3	2	3	0	0	By MS/MS	By MS/MS	By MS/MS										By MS/MS	By MS/MS	By MS/MS	By MS/MS	By MS/MS	By MS/MS	3	0	0	0	3	3
AT1G24490.1;AT1G24490.2	AT1G24490.1	yes	no	AEAALSNQNTDK	EQEAKRRREKEERQKAEAALSNQNTDKAHE	RQKAEAALSNQNTDKAHEQDEKSDTAIVAE	150.21	12	420	431	1260.59	2	0	2	1	2	0	0	By MS/MS	By MS/MS	By MS/MS										By MS/MS	By MS/MS	By MS/MS	By MS/MS	By MS/MS	By matching	3	0	0	0	3	3
AT1G48200.1	AT1G48200.1	yes	yes	AEAASAGNAAVVPL	KAMKLTMWEWKQQLFAEAASAGNAAVVPLS	FAEAASAGNAAVVPLSTLKAIYGEVTTTTN	118.91	14	71	84	1239.65	2	0	1	0	1	0	0							By MS/MS	By matching	By MS/MS										0	0	3	0	0	0
AT3G62120.3;AT3G62120.2;AT3G62120.1	AT3G62120.3	yes	no	AEADEEVLQILELYR	REFLWQEGHTAFATKAEADEEVLQILELYR	AEADEEVLQILELYRRIYEEYLAVPVVKGM	25.705	15	200	214	1789.91	2	0	5	4	5	0	0																By MS/MS	By matching		0	0	0	0	0	2
AT5G26830.1	AT5G26830.1	yes	yes	AEADLKEAIEAFGK	TRPEKYLGDLETWDKAEADLKEAIEAFGKP	KAEADLKEAIEAFGKPLVLNEGDGAFYGPK	62.454	14	509	522	1490.76	3	1	4	2	4	1	1	By MS/MS	By MS/MS	By matching																3	0	0	0	0	0
AT5G26830.1	AT5G26830.1	yes	yes	AEADLKEAIEAFGKPLVLNEGDGAFYGPK	TRPEKYLGDLETWDKAEADLKEAIEAFGKP	PLVLNEGDGAFYGPKIDITVSDAMNRKFQC	70.249	29	509	537	3048.54	3;4	2	6	6	6	2	2	By MS/MS	By MS/MS	By MS/MS																3	0	0	0	0	0
AT1G76050.2;AT1G76050.1	AT1G76050.2	yes	no	AEAEDIPLDIVYEDK	GDEVNCTISELQPLKAEAEDIPLDIVYEDK	AEAEDIPLDIVYEDKHVLVVNKPAHMVVHP	91.939	15	141	155	1718.83	2	0	6	2	6	0	0														By MS/MS	By matching	By matching	By MS/MS		0	0	0	0	2	2
AT1G33780.1	AT1G33780.1	yes	yes	AEAEGHESEPIGLK	REFRANLFMKEQEEKAEAEGHESEPIGLKW	KAEAEGHESEPIGLKWAHPIPFPETGCVLV	99.589	14	115	128	1465.7	2;3	0	4	1	4	0	0													By MS/MS	By MS/MS	By MS/MS	By MS/MS		By MS/MS	0	0	0	0	3	2
AT2G18330.1;AT4G36580.1	AT2G18330.1	no	no	AEAEGRAHEAKL	ERAELERETIRVKAMAEAEGRAHEAKLTEE	KAMAEAEGRAHEAKLTEEQNRRMLLDKING	70.195	12	224	235	1280.65	2;3	2	3	0	3	1	2							By MS/MS	By MS/MS	By MS/MS										0	0	3	0	0	0
AT2G18330.1	AT2G18330.1	yes	yes	AEAEGRAHEAKLTEEQNRRM	ERAELERETIRVKAMAEAEGRAHEAKLTEE	RAHEAKLTEEQNRRMLLDKINGEREKWLAA	39.587	20	224	243	2325.12	4	4	5	1	5	1	4							By MS/MS	By MS/MS	By MS/MS										0	0	3	0	0	0
AT2G33600.1	AT2G33600.1	yes	yes	AEAEGRYICIGHTVREQEVAEK	DVRDVAQALLLVYEKAEAEGRYICIGHTVR	ICIGHTVREQEVAEKLKSLYLNYNYPKRYI	64.983	22	244	265	2544.24	4	2	5	1	5	0	2													By MS/MS	By MS/MS	By MS/MS				0	0	0	0	3	0
AT2G03670.1;AT2G03670.2	AT2G03670.1	yes	no	AEAEIGGNER	ESSVCDNIAGNEKWRAEAEIGGNERALQAL	NEKWRAEAEIGGNERALQALRELIIFPFRY	95.311	10	20	29	1044.48	2	0	3	0	3	0	0		By MS/MS	By MS/MS													By MS/MS	By matching	By MS/MS	2	0	0	0	0	3
AT3G05060.1	AT3G05060.1	yes	yes	AEAETEAVVEVAK	KPEEEEPSEKKKKKKAEAETEAVVEVAKEE	KKAEAETEAVVEVAKEEKKKNKKKRKHEEE	150.21	13	485	497	1344.68	2	0	4	0	4	0	0													By MS/MS	By MS/MS	By MS/MS	By matching	By MS/MS		0	0	0	0	3	2
AT3G05060.1	AT3G05060.1	yes	yes	AEAETEAVVEVAKEEK	KPEEEEPSEKKKKKKAEAETEAVVEVAKEE	EAETEAVVEVAKEEKKKNKKKRKHEEEETT	106.97	16	485	500	1730.86	2	1	6	0	6	1	1														By MS/MS	By matching				0	0	0	0	2	0
AT5G23310.1	AT5G23310.1	yes	yes	AEAFVNLGEPNIPIA	NHLVSWNAAMSRMARAEAFVNLGEPNIPIA	AEAFVNLGEPNIPIA_______________	110.44	15	249	263	1553.81	2	0	2	2	2	0	0	By MS/MS	By MS/MS	By MS/MS													By MS/MS		By MS/MS	3	0	0	0	0	2
AT2G30110.1	AT2G30110.1	yes	yes	AEAGRFPVAGSEEDAQK	PPLLHLAFQALDHFKAEAGRFPVAGSEEDA	AGRFPVAGSEEDAQKLISIATAINTGQGDL	61.23	17	368	384	1760.83	3	1	4	1	4	0	1													By MS/MS	By MS/MS	By MS/MS				0	0	0	0	3	0
AT1G30360.1	AT1G30360.1	yes	yes	AEAILAATNNRPTNK	KIWEKLEGYKKKLARAEAILAATNNRPTNK	AEAILAATNNRPTNKTGFCGLVGKQVDSIE	119.55	15	253	267	1582.84	2;3	1	1	1	1	0	1																By MS/MS	By MS/MS		0	0	0	0	0	2
AT4G12650.1	AT4G12650.1	yes	yes	AEAIQFPVR	ISVPLTLFGGFLGTRAEAIQFPVRTNQIPR	GFLGTRAEAIQFPVRTNQIPREIPERKYPS	65.313	9	485	493	1029.56	2	0	1	1	1	0	0	By MS/MS	By MS/MS	By MS/MS													By MS/MS	By matching	By matching	3	0	0	0	0	3
AT1G34360.2;AT1G34360.1;AT1G34360.3	AT1G34360.2	yes	no	AEAIRPDIK	YKKAKVGKERAKAKRAEAIRPDIKEIRFTP	RAKAKRAEAIRPDIKEIRFTPKIEAKDLKF	95.311	9	93	101	1011.57	2	1	2	0	2	0	1																By matching	By MS/MS	By MS/MS	0	0	0	0	0	3
AT1G34360.2;AT1G34360.1;AT1G34360.3	AT1G34360.2	yes	no	AEAIRPDIKEIR	YKKAKVGKERAKAKRAEAIRPDIKEIRFTP	AKRAEAIRPDIKEIRFTPKIEAKDLKFKSD	99.34	12	93	104	1409.8	3	2	3	0	3	1	2	By MS/MS	By MS/MS	By MS/MS																3	0	0	0	0	0
AT3G14220.1	AT3G14220.1	yes	yes	AEAIYMVNIGAEDYLNFAK	SKFLELHKQWTDKERAEAIYMVNIGAEDYL	YMVNIGAEDYLNFAKAHPNANTVEQLTQVA	69.201	19	147	165	2131.03	2	0	3	5	3	0	0	By MS/MS	By MS/MS	By MS/MS													By matching	By MS/MS		3	0	0	0	0	2
AT5G66550.1;AT5G66550.2;AT5G66550.4;AT5G66550.3	AT5G66550.1	yes	no	AEAKANEIISKL	KAIRTEKPEDLVVALAEAKANEIISKLGGE	VALAEAKANEIISKLGGESQFAKDPQPTLL	83.775	12	57	68	1285.72	2	2	2	0	2	2	2							By matching	By MS/MS	By matching										0	0	3	0	0	0
AT5G66550.1;AT5G66550.2;AT5G66550.4;AT5G66550.3	AT5G66550.1	yes	no	AEAKANEIISKLGGESQF	KAIRTEKPEDLVVALAEAKANEIISKLGGE	KANEIISKLGGESQFAKDPQPTLLITADTV	83.474	18	57	74	1890.97	3	2	3	1	3	2	2							By matching	By MS/MS	By matching										0	0	3	0	0	0
AT5G61220.3;AT5G61220.2;AT5G61220.1	AT5G61220.3	yes	no	AEAKKQLF	MNKNLTDPSKVTEAYAEAKKQLFVAERVLK	SKVTEAYAEAKKQLFVAERVLKVYLAYPPK	121.52	8	55	62	933.528	2	2	1	1	1	2	2							By MS/MS	By MS/MS	By MS/MS										0	0	3	0	0	0
AT4G02820.1	AT4G02820.1	yes	yes	AEALFEK	TSLLHSYVQNKLSDKAEALFEKMGECGFLK	VQNKLSDKAEALFEKMGECGFLKSCLPYNH	70.67	7	181	187	806.417	2	0	2	2	2	0	0													By matching	By MS/MS	By MS/MS	By MS/MS	By matching	By MS/MS	0	0	0	0	3	3
AT2G26840.1;AT2G26840.2	AT2G26840.1	yes	no	AEALLIAAYGEALK	PSLSSQLKRKKDHGRAEALLIAAYGEALKT	RAEALLIAAYGEALKTEKLLIQPKELLSQV	71.219	14	234	247	1431.8	2	0	2	4	2	0	0		By matching	By MS/MS													By MS/MS	By MS/MS	By MS/MS	2	0	0	0	0	3
AT2G26840.1;AT2G26840.2	AT2G26840.1	yes	no	AEALLIAAYGEALKTEK	PSLSSQLKRKKDHGRAEALLIAAYGEALKT	ALLIAAYGEALKTEKLLIQPKELLSQVNYL	31.722	17	234	250	1789.98	3	1	3	4	3	1	1	By MS/MS	By MS/MS	By matching																3	0	0	0	0	0
AT1G02150.1	AT1G02150.1	yes	yes	AEALLNTMRDK	GSLLNAYVRAKSREKAEALLNTMRDKGYAL	SREKAEALLNTMRDKGYALHPLPFNVMMTL	96.957	11	188	198	1260.65	2	1	2	3	2	0	1														By MS/MS	By matching				0	0	0	0	2	0
AT5G46070.1	AT5G46070.1	yes	yes	AEALSLELQAAQAHVDNLQQELAQAR	LLDEERKAHIAANRRAEALSLELQAAQAHV	QAHVDNLQQELAQARLKETALDNKIRAASS	21.708	26	918	943	2816.44	3	0	4	5	4	0	0		By matching	By MS/MS																2	0	0	0	0	0
AT1G51650.1	AT1G51650.1	yes	yes	AEALTREK	ICANIVRNCLKEPHKAEALTREKVHFSLSK	CLKEPHKAEALTREKVHFSLSKWADGKPQK	84.368	8	38	45	916.498	2	1	2	1	2	0	1													By MS/MS		By matching				0	0	0	0	2	0
AT1G71310.1;AT1G71310.2	AT1G71310.1	yes	no	AEAMAFR	TTSVDDKGYGDAVQKAEAMAFRRACARFGL	GYGDAVQKAEAMAFRRACARFGLGLHLYHE	84.064	7	152	158	794.375	2	0	1	2	1	0	0	By MS/MS	By MS/MS														By MS/MS	By MS/MS	By matching	2	0	0	0	0	3
AT4G21705.1	AT4G21705.1	yes	yes	AEAMLEDLAR	NTVIRGYIGKSMEEKAEAMLEDLARRGKAT	SMEEKAEAMLEDLARRGKATTPESWELVAT	98.009	10	356	365	1117.54	2	0	3	3	3	0	0	By MS/MS	By matching	By matching													By MS/MS	By MS/MS	By MS/MS	3	0	0	0	0	3
AT5G11310.1	AT5G11310.1	yes	yes	AEAMSDVLK	DAPPDKDRRKSILHRAEAMSDVLKGCRNPR	KSILHRAEAMSDVLKGCRNPRKLVKMRGSH	34.781	9	554	562	962.474	2	0	2	2	2	0	0		By matching	By MS/MS																2	0	0	0	0	0
AT2G27840.3;AT2G27840.1;AT2G27840.2	AT2G27840.3	yes	no	AEAPLKVAPPSKKMPNGAFE	GLDEDDDSSDEEDVEAEAPLKVAPPSKKMP	KVAPPSKKMPNGAFEIAKGGKKNKSSGGKK	20.112	20	157	176	2081.1	3	3	2	3	1	3	3										By matching	By MS/MS	By matching							0	0	0	3	0	0
AT3G11930.1;AT3G11930.2;AT3G11930.4;AT3G11930.3	AT3G11930.1	yes	no	AEAPSLTTKRMVVAIDE	METSAVEKQPETTTEAEAPSLTTKRMVVAI	APSLTTKRMVVAIDESDSSFYALQWVIDHF	126.32	17	25	41	1829.96	2;3	2	3	2	2	1	2										By MS/MS	By MS/MS	By MS/MS							0	0	0	3	0	0
AT5G47030.1	AT5G47030.1	yes	yes	AEAQIGVEVHSAINAALSG	EFQQKLASATTDLEKAEAQIGVEVHSAINA	IGVEVHSAINAALSG_______________	142.32	19	185	203	1835.94	2;3	0	2	1	2	0	0	By MS/MS	By MS/MS	By MS/MS										By MS/MS	By MS/MS	By MS/MS	By MS/MS	By MS/MS	By MS/MS	3	0	0	0	3	3
AT1G75330.1	AT1G75330.1	yes	yes	AEARRKAFQGFQVDE	VVYSDVWASMGQKDEAEARRKAFQGFQVDE	AEARRKAFQGFQVDEALMKLAGQKAYFMHC	64.266	15	304	318	1750.88	3	3	3	2	2	1	3										By matching	By MS/MS	By MS/MS							0	0	0	3	0	0
AT5G05520.1	AT5G05520.1	yes	yes	AEARSSSLEGSLK	ESKSPITGQIGTFTKAEARSSSLEGSLKYK	TKAEARSSSLEGSLKYKNIFGYGDIWDGSL	86.838	13	166	178	1333.68	2;3	1	2	2	2	0	1													By MS/MS	By MS/MS	By MS/MS				0	0	0	0	3	0
AT4G23940.1	AT4G23940.1	yes	yes	AEARVDGSTGVK	RKWDLWQGIAFSQSKAEARVDGSTGVKFAD	QSKAEARVDGSTGVKFADVAGIDEAVDELQ	54.27	12	417	428	1188.61	2	1	2	0	2	0	1													By MS/MS	By MS/MS					0	0	0	0	2	0
AT1G11840.4;AT1G11840.3;AT1G11840.2;AT1G11840.1;AT1G11840.5	AT1G11840.4	yes	no	AEASDLLEWPK	______________________________	______________________________	127.94	11	2	12	1257.62	2	0	3	3	3	0	0	By MS/MS	By MS/MS	By MS/MS										By MS/MS	By MS/MS		By MS/MS	By MS/MS	By MS/MS	3	0	0	0	2	3
AT1G50140.4;AT1G50140.3;AT1G50140.1;AT1G50140.5;AT1G50140.2	AT1G50140.4	no	no	AEASPGLR	RPVQELLQEEQKGARAEASPGLRSLSLDDF	EEQKGARAEASPGLRSLSLDDFIQSKAKVS	60.709	8	948	955	799.419	2	0	1	1	1	0	0																By matching		By MS/MS	0	0	0	0	0	2
AT2G36580.1;AT3G52990.1;AT3G52990.2	AT2G36580.1	no	no	AEATDVANAVLDGSDAILLGAETLR	TRVVDSMTDNLRPTRAEATDVANAVLDGSD	LDGSDAILLGAETLRGLYPVETISTVGRIC	70.337	25	328	352	2484.27	3	0	5	4	5	0	0																By matching	By MS/MS		0	0	0	0	0	2
AT1G48320.1	AT1G48320.1	yes	yes	AEATPVSTGKTIQVW	SINHLKSADLGDLVFAEATPVSTGKTIQVW	AEATPVSTGKTIQVWEVKLWKTTQKDKANK	88.24	15	94	108	1586.83	2	1	1	0	1	1	1							By MS/MS	By MS/MS	By MS/MS										0	0	3	0	0	0
AT1G10590.2;AT1G10590.1	AT1G10590.2	yes	no	AEATSALRKPVFTK	______________________________	MAEATSALRKPVFTKVNELRPGTNGHSLNV	60	14	2	15	1517.86	3	2	1	2	1	1	2													By MS/MS	By matching					0	0	0	0	2	0
AT1G10590.2;AT1G10590.1	AT1G10590.2	yes	no	AEATSALRKPVFTKVN	______________________________	EATSALRKPVFTKVNELRPGTNGHSLNVKV	53.051	16	2	17	1730.97	3	3	1	2	1	2	3						By MS/MS													0	1	0	0	0	0
AT5G24400.1	AT5G24400.1	yes	yes	AEAVEAALK	NSSAHVALVVCGSGKAEAVEAALKKTGNVP	VCGSGKAEAVEAALKKTGNVPPAGSVSAED	58.426	9	288	296	900.492	2	0	2	1	2	0	0													By matching	By matching	By MS/MS	By matching	By matching	By MS/MS	0	0	0	0	3	3
AT5G24400.1	AT5G24400.1	yes	yes	AEAVEAALKK	NSSAHVALVVCGSGKAEAVEAALKKTGNVP	CGSGKAEAVEAALKKTGNVPPAGSVSAEDE	93.467	10	288	297	1028.59	2	1	2	1	2	1	1													By MS/MS	By MS/MS	By MS/MS	By MS/MS	By MS/MS	By matching	0	0	0	0	3	3
AT1G75950.1	AT1G75950.1	yes	yes	AEAVEGAATSDDDLK	VIEYCKRHVEAAASKAEAVEGAATSDDDLK	AEAVEGAATSDDDLKAWDADFMKIDQATLF	168.05	15	70	84	1490.67	2	0	5	1	5	0	0	By MS/MS	By MS/MS	By MS/MS										By MS/MS	By MS/MS	By matching	By MS/MS	By MS/MS	By MS/MS	3	0	0	0	3	3
AT3G11630.1;AT5G06290.1;AT5G06290.2	AT3G11630.1	no	no	AEAVFDQE	ADDLPLVGNKAPDFEAEAVFDQEFIKVKLS	NKAPDFEAEAVFDQEFIKVKLSDYIGKKYV	101.41	8	84	91	907.392	1	0	3	1	2	0	0										By matching	By MS/MS								0	0	0	2	0	0
AT5G03290.1	AT5G03290.1	yes	yes	AEAVHGSAPDIAGKNL	GLTPSCNIGEDGVALAEAVHGSAPDIAGKN	EAVHGSAPDIAGKNLANPTALLLSGVMMLR	256.7	16	298	313	1548.79	2;3	1	2	0	2	1	1							By MS/MS	By MS/MS	By MS/MS										0	0	3	0	0	0
AT5G03290.1	AT5G03290.1	yes	yes	AEAVHGSAPDIAGKNLANPTAL	GLTPSCNIGEDGVALAEAVHGSAPDIAGKN	APDIAGKNLANPTALLLSGVMMLRHLKFNE	124.69	22	298	319	2116.09	2;3	1	2	1	2	1	1							By MS/MS	By MS/MS	By MS/MS										0	0	3	0	0	0
AT5G03290.1	AT5G03290.1	yes	yes	AEAVHGSAPDIAGKNLANPTALL	GLTPSCNIGEDGVALAEAVHGSAPDIAGKN	PDIAGKNLANPTALLLSGVMMLRHLKFNEQ	74.62	23	298	320	2229.18	2;3	1	2	2	2	1	1							By MS/MS	By MS/MS	By MS/MS										0	0	3	0	0	0
AT3G09810.1	AT3G09810.1	yes	yes	AEAVHGSAPDIAGM	GLTPSMNIGEDGIALAEAVHGSAPDIAGMN	LAEAVHGSAPDIAGMNLANPTALLLSGVMM	140.05	14	298	311	1324.61	2	0	2	0	2	0	0							By MS/MS	By MS/MS	By MS/MS										0	0	3	0	0	0
AT5G64580.1	AT5G64580.1	yes	yes	AEAVIQIEEEK	KLVDEIWDKKVEEIKAEAVIQIEEEKKKPQ	EEIKAEAVIQIEEEKKKPQILMATHFF___	65.933	11	833	843	1257.65	2	0	4	0	4	0	0													By matching	By MS/MS	By MS/MS	By matching	By MS/MS		0	0	0	0	3	2
AT1G71730.1	AT1G71730.1	yes	yes	AECARDAVAE	EMAMDAKETVYFNEEAECARDAVAEVLEMF	YFNEEAECARDAVAEVLEMFQGLLGKVTEK	81.099	10	128	137	1090.47	2	1	3	0	2	0	1										By MS/MS		By MS/MS							0	0	0	2	0	0
AT4G26410.1	AT4G26410.1	yes	yes	AECEAADLMDGLR	NSGNDIHRLAKSVHKAECEAADLMDGLRQI	HKAECEAADLMDGLRQIPGRDAIKLRAEVA	124.46	13	209	221	1449.62	2	0	4	3	4	0	0	By MS/MS	By MS/MS	By MS/MS													By MS/MS	By MS/MS	By MS/MS	3	0	0	0	0	3
AT4G26410.1	AT4G26410.1	yes	yes	AECEAADLMDGLRQIPGRDAIK	NSGNDIHRLAKSVHKAECEAADLMDGLRQI	LMDGLRQIPGRDAIKLRAEVASMTSLLRQK	175.38	22	209	230	2428.18	3;4	2	5	3	5	0	2													By MS/MS	By MS/MS	By MS/MS				0	0	0	0	3	0
AT4G22220.1	AT4G22220.1	yes	yes	AEDAIKAAVKDY	KHLSLPPVKLHCSMLAEDAIKAAVKDYKEK	SMLAEDAIKAAVKDYKEKRVKTNGAAAAGE	160.62	12	137	148	1292.66	2	2	3	0	3	2	2							By MS/MS	By MS/MS	By MS/MS										0	0	3	0	0	0
AT3G59820.4;AT3G59820.3;AT3G59820.1;AT3G59820.2	AT3G59820.4	yes	no	AEDAVRATLSSLPDEVVDTVGITSLPSEDPVSERRRK	LLILSRAFTVAGRVKAEDAVRATLSSLPDE	TSLPSEDPVSERRRKLEYLEMQEELIKEEE	180.47	37	482	518	3994.06	4;5;6	4	8	3	8	0	4													By MS/MS	By MS/MS	By MS/MS				0	0	0	0	3	0
AT5G39680.1	AT5G39680.1	yes	yes	AEDAYQINSLINLYVK	ESIHAHLIVTNQSSRAEDAYQINSLINLYV	EDAYQINSLINLYVKCRETVRARKLFDLMP	73.891	16	66	81	1852.96	2	0	2	4	2	0	0		By MS/MS														By MS/MS		By matching	1	0	0	0	0	2
AT2G14260.1;AT2G14260.3;AT2G14260.2;AT2G14260.4	AT2G14260.1	yes	no	AEDDKFSLAFAR	MMTAYLRPNLENVQKAEDDKFSLAFARIEN	VQKAEDDKFSLAFARIENHYFVNKGFFPSD	85.622	12	280	291	1368.67	3	1	3	3	3	1	1																	By MS/MS	By matching	0	0	0	0	0	2
AT5G60640.1;AT5G60640.2;AT5G60640.3	AT5G60640.1	yes	no	AEDDVNFYQTVNPDVAK	SLVGVEHDQLNAASKAEDDVNFYQTVNPDV	DDVNFYQTVNPDVAKMFHLDPESKRPALVL	158.02	17	252	268	1923.88	2	0	4	2	4	0	0	By MS/MS	By MS/MS	By MS/MS										By MS/MS	By MS/MS	By MS/MS	By MS/MS	By MS/MS	By MS/MS	3	0	0	0	3	3
AT5G07340.1;AT5G07340.2	AT5G07340.1	yes	no	AEDEAAGEADGLK	STWKPKFDVEKEKQKAEDEAAGEADGLKSY	QKAEDEAAGEADGLKSYQKKVFDLLYKVAD	96.946	13	416	428	1274.56	2	0	5	1	5	0	0													By MS/MS	By MS/MS	By MS/MS	By MS/MS	By MS/MS	By MS/MS	0	0	0	0	3	3
AT4G04320.1;AT4G04320.2	AT4G04320.1	no	no	AEDERGTQSNSPSSTF	FMQWLLSKLSSQSRFAEDERGTQSNSPSST	EDERGTQSNSPSSTFSEKVLLPEEEHALMT	172.92	16	362	377	1711.73	2	1	3	0	3	0	1							By MS/MS	By MS/MS	By MS/MS										0	0	3	0	0	0
AT3G63090.1	AT3G63090.1	yes	yes	AEDETLKTGVR	VSWNPDFAKSKIELRAEDETLKTGVRIRPN	IELRAEDETLKTGVRIRPNYNVKLPSGFFL	106.35	11	219	229	1217.63	2	1	3	1	3	1	1	By MS/MS	By matching	By MS/MS																3	0	0	0	0	0
AT4G13330.4;AT4G13330.3;AT4G13330.2;AT4G13330.1;AT4G13330.6;AT4G13330.5	AT4G13330.4	yes	no	AEDFILR	MWGGIHERLSLYESKAEDFILRNQSNTYDL	RLSLYESKAEDFILRNQSNTYDLIFMDAYD	72.355	7	269	275	862.455	2	0	2	2	2	0	0	By MS/MS	By matching	By matching														By MS/MS	By MS/MS	3	0	0	0	0	2
AT2G20760.1	AT2G20760.1	yes	yes	AEDFKKAFYE	KEKKEKEMRNQIITEAEDFKKAFYEKRDKT	QIITEAEDFKKAFYEKRDKTIETNKTDNRE	99.34	10	140	149	1246.59	2	2	3	3	2	2	2										By matching	By MS/MS	By MS/MS							0	0	0	3	0	0
AT3G22960.1	AT3G22960.1	yes	yes	AEDGEVWTFTVR	SEIHMGDLGGEASAKAEDGEVWTFTVRAFD	SAKAEDGEVWTFTVRAFDSSRPERTISVSY	152.17	12	200	211	1408.66	2	0	3	2	3	0	0	By MS/MS	By MS/MS	By MS/MS													By MS/MS	By MS/MS	By MS/MS	3	0	0	0	0	3
AT4G33520.2;AT4G33520.3	AT4G33520.2	yes	no	AEDGTFTEEPGSGAVAIVNNK	AIVKAARARNCQTMKAEDGTFTEEPGSGAV	TEEPGSGAVAIVNNKRVTVGTLEWVKRHGA	167.01	21	665	685	2104.99	2	0	4	1	4	0	0													By MS/MS	By MS/MS	By MS/MS	By MS/MS	By MS/MS	By MS/MS	0	0	0	0	3	3
AT2G01440.1	AT2G01440.1	yes	yes	AEDHFEMR	VGDLVCISGKVKSLRAEDHFEMREYNIDVL	GKVKSLRAEDHFEMREYNIDVLKDEEESSH	77.072	8	364	371	1033.43	2	0	3	2	3	0	0	By MS/MS	By matching	By MS/MS														By MS/MS	By MS/MS	3	0	0	0	0	2
AT3G15590.2;AT3G15590.1	AT3G15590.2	yes	no	AEDIFNK	RTLLANCVLKHHVNKAEDIFNKMKELKFPT	VLKHHVNKAEDIFNKMKELKFPTSVFACNQ	92.319	7	261	267	835.408	2	0	2	1	2	0	0	By MS/MS	By MS/MS	By MS/MS										By MS/MS	By MS/MS		By MS/MS	By MS/MS	By MS/MS	3	0	0	0	2	3
AT1G19140.1;AT1G19140.2	AT1G19140.1	yes	no	AEDIGAGVGKSVQGL	DAFDLKKSIQEAKYFAEDIGAGVGKSVQGL	AEDIGAGVGKSVQGLMNGVMQTMSRRSGGS	64.266	15	280	294	1399.73	2	1	2	0	2	1	1								By MS/MS											0	0	1	0	0	0
AT1G19140.1;AT1G19140.2	AT1G19140.1	yes	no	AEDIGAGVGKSVQGLM	DAFDLKKSIQEAKYFAEDIGAGVGKSVQGL	EDIGAGVGKSVQGLMNGVMQTMSRRSGGSA	91.032	16	280	295	1530.77	2	1	2	1	2	1	1								By MS/MS	By matching										0	0	2	0	0	0
AT3G48000.1	AT3G48000.1	yes	yes	AEDINRAVKAARTAFDE	DPRTGEVIAHVAEGDAEDINRAVKAARTAF	DINRAVKAARTAFDEGPWPKMSAYERSRVL	42.495	17	94	110	1875.94	3	3	4	1	3	1	3										By MS/MS	By matching	By matching							0	0	0	3	0	0
AT1G07910.2;AT1G07910.1	AT1G07910.2	yes	no	AEDISPDNLFYK	KRLPAAFKCYHNFHRAEDISPDNLFYKLVV	FHRAEDISPDNLFYKLVVHVHSDSGFRRYH	81.099	12	453	464	1410.67	2	0	3	3	3	0	0																By MS/MS	By matching	By MS/MS	0	0	0	0	0	3
AT1G61870.1	AT1G61870.1	yes	yes	AEDKSDEVGKVL	KPNSSSFGLMISGFYAEDKSDEVGKVLAMM	GFYAEDKSDEVGKVLAMMKDRGVNIGVSTY	121.96	12	234	245	1288.65	2	2	4	0	4	2	2							By MS/MS	By MS/MS	By MS/MS										0	0	3	0	0	0
AT1G28200.2;AT1G28200.1	AT1G28200.2	yes	no	AEDLAGNFWQHLK	TLGKWGKMAADATKKAEDLAGNFWQHLKTG	KKAEDLAGNFWQHLKTGPSVADAAVSRIAQ	113.46	13	99	111	1527.75	2;3	0	2	4	2	0	0													By MS/MS	By MS/MS					0	0	0	0	2	0
AT1G49630.3;AT1G49630.2;AT1G49630.1;AT1G49630.5;AT1G49630.4	AT1G49630.3	yes	no	AEDLFNLMNCVLQEVR	PCSKIIVRGKSMVGRAEDLFNLMNCVLQEV	EDLFNLMNCVLQEVRFTDQQRFKQFVSQSR	30.875	16	739	754	1949.93	2	0	3	5	3	0	0																By MS/MS	By matching		0	0	0	0	0	2
AT4G26110.1;AT4G26110.2	AT4G26110.1	yes	no	AEDLQNLMEQDYDIGSTIR	PPEVPDEDEDIDEERAEDLQNLMEQDYDIG	QNLMEQDYDIGSTIREKIIPRAVSWFTGEA	96.27	19	266	284	2210.02	2;3	0	5	4	5	0	0	By MS/MS	By MS/MS	By MS/MS													By MS/MS	By MS/MS	By MS/MS	3	0	0	0	0	3
AT1G54220.2;AT1G54220.1	AT1G54220.2	yes	no	AEDNNVPLSDIEGTGPEGRIVKADIDEY	PTGDRVFASPLARKLAEDNNVPLSDIEGTG	TGPEGRIVKADIDEYLASSGKGATAKPSKS	21.684	28	257	284	3015.43	3	2	8	1	8	1	2							By matching	By MS/MS	By matching										0	0	3	0	0	0
AT2G14750.1	AT2G14750.1	yes	yes	AEDRAENIRRVGEVAK	GDNVRHGLNRDLSFKAEDRAENIRRVGEVA	EDRAENIRRVGEVAKLFADAGIICIASLIS	93.772	16	152	167	1811.96	4	3	4	0	4	0	3													By matching	By MS/MS	By matching				0	0	0	0	3	0
AT1G29900.1	AT1G29900.1	yes	yes	AEDRELFK	YGVELIGAKLGAIKKAEDRELFKDAMKNIG	KLGAIKKAEDRELFKDAMKNIGLKTPPSGI	96.311	8	217	224	1006.51	2	1	3	2	3	0	1													By MS/MS	By MS/MS	By MS/MS				0	0	0	0	3	0
AT5G05780.1;AT5G05780.2	AT5G05780.1	yes	no	AEDSKPVAIPATS	HNLINNKLLNKEHEKAEDSKPVAIPATS__	EKAEDSKPVAIPATS_______________	71.066	13	296	308	1284.66	2	1	2	0	2	1	1													By matching	By MS/MS					0	0	0	0	2	0
AT2G26140.1	AT2G26140.1	yes	yes	AEDVDLMIIAR	GRRQILESHMSKVLKAEDVDLMIIARGTPG	KVLKAEDVDLMIIARGTPGFSGADLANLVN	206.38	11	413	423	1244.64	2	0	3	2	3	0	0	By MS/MS	By MS/MS	By MS/MS													By MS/MS	By MS/MS	By MS/MS	3	0	0	0	0	3
AT2G26140.1	AT2G26140.1	yes	yes	AEDVDLMIIARGTPGFSGADLANLVNVAALK	GRRQILESHMSKVLKAEDVDLMIIARGTPG	SGADLANLVNVAALKAAMDGSKDVTMSDLE	300.53	31	413	443	3140.65	3	1	4	6	4	0	1													By matching	By MS/MS	By MS/MS				0	0	0	0	3	0
AT3G22330.1	AT3G22330.1	yes	yes	AEDVEIILEKLPEKRQSM	FVVLDEADQMLQVGFAEDVEIILEKLPEKR	VEIILEKLPEKRQSMMFSATMPSWIRSLTK	114.5	18	268	285	2127.12	3	3	5	2	5	2	3							By MS/MS	By MS/MS	By MS/MS										0	0	3	0	0	0
AT4G34450.1	AT4G34450.1	yes	yes	AEDVSVAEAIHEIVASG	GMDSSKDIAMKLTVRAEDVSVAEAIHEIVA	DVSVAEAIHEIVASG_______________	115.04	17	870	886	1695.83	2	0	4	0	4	0	0																By MS/MS		By matching	0	0	0	0	0	2
AT5G22800.1;AT5G22800.2	AT5G22800.1	yes	no	AEDVTNRVENLLEELR	RDSQMTRLCSTLKVKAEDVTNRVENLLEEL	EDVTNRVENLLEELRAARKEASDLRSKAAV	25.705	16	817	832	1898.97	3	1	5	3	5	0	1																By matching	By MS/MS		0	0	0	0	0	2
AT5G22800.1;AT5G22800.2	AT5G22800.1	yes	no	AEDVTNRVENLLEELRAARK	RDSQMTRLCSTLKVKAEDVTNRVENLLEEL	NRVENLLEELRAARKEASDLRSKAAVYKAS	51.07	20	817	836	2325.24	4	3	5	3	5	0	3													By MS/MS	By MS/MS	By MS/MS				0	0	0	0	3	0
AT5G16840.2;AT5G16840.1;AT5G16840.3;AT4G17720.1	AT5G16840.2	no	no	AEDVVSSMLAK	HAETQSSGAESVVQKAEDVVSSMLAKGFIL	VVQKAEDVVSSMLAKGFILGKDAVGKAKAF	56.202	11	101	111	1148.57	2	0	2	2	2	0	0													By matching	By MS/MS	By MS/MS				0	0	0	0	3	0
AT4G16760.1;AT4G16760.2	AT4G16760.1	yes	no	AEDWLNPDVVLEAFEAR	GRAAHLLQCRSGVQKAEDWLNPDVVLEAFE	DWLNPDVVLEAFEARALRMAVTCAKNLSKF	166.65	17	474	490	1972.95	2;3	0	5	4	5	0	0	By MS/MS	By MS/MS	By MS/MS													By MS/MS	By MS/MS	By MS/MS	3	0	0	0	0	3
AT5G55280.1	AT5G55280.1	yes	yes	AEEAAEQATLAPLIGSSIQSATGVVYNITGGK	GTAMLGVGVSSSKNRAEEAAEQATLAPLIG	IQSATGVVYNITGGKDITLQEVNRVSQVVT	167.79	32	299	330	3145.61	3	0	3	3	3	0	0	By MS/MS	By MS/MS	By matching													By MS/MS	By MS/MS	By MS/MS	3	0	0	0	0	3
AT5G55280.1	AT5G55280.1	yes	yes	AEEAAEQATLAPLIGSSIQSATGVVYNITGGKDITLQEVNR	GTAMLGVGVSSSKNRAEEAAEQATLAPLIG	NITGGKDITLQEVNRVSQVVTSLADPSANI	115.42	41	299	339	4214.17	3;4	1	5	4	5	1	1	By MS/MS	By MS/MS	By MS/MS																3	0	0	0	0	0
AT1G59990.1	AT1G59990.1	yes	yes	AEEAEEPQAVR	KRGFRNKVKKRAFLKAEEAEEPQAVRY___	AFLKAEEAEEPQAVRY______________	217.12	11	570	580	1227.57	2	0	4	0	4	0	0																By MS/MS	By MS/MS	By MS/MS	0	0	0	0	0	3
AT1G59990.1	AT1G59990.1	yes	yes	AEEAEEPQAVRY	KRGFRNKVKKRAFLKAEEAEEPQAVRY___	FLKAEEAEEPQAVRY_______________	255.11	12	570	581	1390.64	2	1	4	0	4	0	1													By MS/MS		By MS/MS				0	0	0	0	2	0
AT3G47530.1	AT3G47530.1	yes	yes	AEEAGDYVLLLNTYSTVGK	VELGERVISHLIELKAEEAGDYVLLLNTYS	GDYVLLLNTYSTVGKWEKVTELRSLMKEKR	90.376	19	418	436	2042.02	2;3	0	3	5	3	0	0													By MS/MS	By matching	By MS/MS	By MS/MS	By matching	By MS/MS	0	0	0	0	3	3
AT2G04350.2;AT2G04350.1	AT2G04350.2	yes	no	AEEAGVKHSEF	CVALVVPSRGALEKWAEEAGVKHSEFAELC	LEKWAEEAGVKHSEFAELCEKGEAVKEVQQ	92.732	11	637	647	1202.56	2	1	3	0	3	1	1								By MS/MS	By matching										0	0	2	0	0	0
AT1G04590.1;AT1G04590.2	AT1G04590.1	yes	no	AEEAHVIWR	GTYGQLIRALDMDRRAEEAHVIWRKKVGND	LDMDRRAEEAHVIWRKKVGNDLHSVPWQLC	133.68	9	230	238	1109.56	2;3	0	2	1	2	0	0	By MS/MS	By MS/MS	By MS/MS													By MS/MS	By MS/MS	By MS/MS	3	0	0	0	0	3
AT5G43780.1	AT5G43780.1	yes	yes	AEEAITKAGNW	RIARTWGTTARGLPYAEEAITKAGNWLIGG	GLPYAEEAITKAGNWLIGGDLQVLEPIKYN	85.716	11	197	207	1188.58	2	1	2	0	2	1	1							By MS/MS	By matching	By MS/MS										0	0	3	0	0	0
AT1G12270.1	AT1G12270.1	yes	yes	AEEAKAKGNAAFSSG	______________________________	AEEAKAKGNAAFSSGDFTTAINHFTEAIAL	78.157	15	2	16	1436.69	2	2	2	1	2	2	2				By MS/MS	By MS/MS	By MS/MS													0	3	0	0	0	0
AT1G79440.1	AT1G79440.1	yes	yes	AEEAKRVY	AIGEVAYGASFIEYYAEEAKRVYGDIIPPN	ASFIEYYAEEAKRVYGDIIPPNLSDRRLLV	117.18	8	162	169	964.498	2	2	2	0	2	1	2							By MS/MS	By MS/MS	By MS/MS										0	0	3	0	0	0
AT3G18020.1	AT3G18020.1	yes	yes	AEEALDVLNR	VTLNTVMCGLLAQGRAEEALDVLNRVMPEN	LAQGRAEEALDVLNRVMPENKIKPGVVAYN	100.84	10	499	508	1128.58	2	0	3	2	3	0	0																By matching		By MS/MS	0	0	0	0	0	2
AT3G52230.1	AT3G52230.1	yes	yes	AEEAQVDR	______________________________	______________________________	77.072	8	2	9	916.425	2	0	3	0	3	0	0	By matching	By MS/MS	By MS/MS														By MS/MS	By MS/MS	3	0	0	0	0	2
AT4G01100.1;AT4G01100.2	AT4G01100.1	yes	no	AEEAREGVKAPSY	VKRTESAAVSTIVNLAEEAREGVKAPSYAF	NLAEEAREGVKAPSYAFKSICKSLFAGGVA	80.623	13	21	33	1405.68	2	2	3	0	3	1	2							By MS/MS	By matching	By MS/MS										0	0	3	0	0	0
AT4G11160.1;AT4G11160.2;AT4G11160.3	AT4G11160.1	yes	no	AEEARLEEAAARLETESEEGFVRVELPIVVK	SEGRKRKYEKDRLLKAEEARLEEAAARLET	SEEGFVRVELPIVVKSDVQGTAQAVADALR	57.22	31	499	529	3468.81	4;5	3	9	4	9	0	3													By MS/MS	By MS/MS	By MS/MS				0	0	0	0	3	0
AT3G02650.1	AT3G02650.1	yes	yes	AEEAYSVYELAK	EQMGNIITWFCKEGKAEEAYSVYELAKTKE	EGKAEEAYSVYELAKTKEKSLPPRFVATLI	138.23	12	317	328	1371.66	2	0	3	3	3	0	0	By MS/MS	By MS/MS	By MS/MS										By MS/MS	By MS/MS	By MS/MS	By MS/MS	By MS/MS	By MS/MS	3	0	0	0	3	3
AT1G28960.7;AT1G28960.6;AT1G28960.4;AT1G28960.2;AT1G28960.5;AT1G28960.3;AT1G28960.1	AT1G28960.7	yes	no	AEEDDKDDGMTATR	KLSTHSGEVSLPGGKAEEDDKDDGMTATRE	KAEEDDKDDGMTATREAEEEIGLDPSLVDV	87.573	14	141	154	1552.63	3	1	6	1	6	1	1																By MS/MS	By MS/MS	By MS/MS	0	0	0	0	0	3
AT3G17240.1;AT3G17240.3;AT1G48030.5;AT1G48030.4;AT1G48030.3;AT1G48030.2;AT1G48030.1	AT3G17240.1	no	no	AEEDGVACVEFIAGK	YAIGDVIPGPMLAHKAEEDGVACVEFIAGK	AEEDGVACVEFIAGKHGHVDYDKVPGVVYT	240.52	15	365	379	1593.73	2	0	4	1	4	0	0	By MS/MS	By MS/MS	By MS/MS										By MS/MS	By MS/MS	By MS/MS	By MS/MS	By MS/MS	By MS/MS	3	0	0	0	3	3
AT5G28540.1;AT5G42020.3;AT5G42020.1	AT5G42020.3	no	no	AEEDKKVKEKIDARNALETY	SQEEIDRMVKEAEEFAEEDKKVKEKIDARN	KVKEKIDARNALETYVYNMKNQVSDKDKLA	70.552	20	562	581	2349.22	3;4	5	6	1	6	4	5							By MS/MS	By MS/MS	By MS/MS										0	0	3	0	0	0
AT4G24190.2;AT4G24190.1	AT4G24190.2	yes	no	AEEDPDEIHDDEKKDVEKSGENDEKKGQY	KKKLIRKALDMIRKLAEEDPDEIHDDEKKD	DVEKSGENDEKKGQYTKFWNEFGKSVKLGI	1.9211	29	483	511	3375.49	4	5	13	0	13	5	5							By matching	By MS/MS	By MS/MS										0	0	3	0	0	0
AT2G43360.1	AT2G43360.1	yes	yes	AEEDRIGLLHTLATLPSHPE	AGINVCSGGIIGLGEAEEDRIGLLHTLATL	IGLLHTLATLPSHPESVPINALLAVKGTPL	146.48	20	241	260	2198.13	3;4	1	4	4	3	0	1										By MS/MS	By MS/MS	By MS/MS							0	0	0	3	0	0
AT1G31730.1	AT1G31730.1	yes	yes	AEEDRIVLSEVDILK	EFLDLVKSIGEARSKAEEDRIVLSEVDILK	AEEDRIVLSEVDILKRRLLEPDIPKRKMKE	27.357	15	39	53	1727.93	3	1	5	2	5	0	1													By MS/MS		By matching				0	0	0	0	2	0
AT5G61790.1	AT5G61790.1	yes	yes	AEEEAAGSADGLK	TTWKPKFDVEKEKQKAEEEAAGSADGLKSY	QKAEEEAAGSADGLKSYQKVVFDLLNKVAD	168.69	13	414	426	1246.57	2	0	4	1	4	0	0		By MS/MS	By MS/MS										By MS/MS	By MS/MS	By MS/MS	By MS/MS	By MS/MS	By MS/MS	2	0	0	0	3	3
AT5G23890.1;AT5G23890.2	AT5G23890.1	yes	no	AEEEAKKAREQGRAL	ELEVERKALSMARSWAEEEAKKAREQGRAL	AEEEAKKAREQGRALEEARKRWETNGLRVV	106.11	15	787	801	1684.89	3	4	4	0	4	2	4							By matching	By MS/MS	By MS/MS										0	0	3	0	0	0
AT3G10050.1	AT3G10050.1	yes	yes	AEEEGLTFIPPFDHPDVIAGQGTVGMEITR	FGDSYDQAQAHAKIRAEEEGLTFIPPFDHP	DVIAGQGTVGMEITRQAKGPLHAIFVPVGG	90.94	30	225	254	3225.57	3	0	6	4	6	0	0	By MS/MS	By MS/MS	By MS/MS													By matching	By MS/MS	By matching	3	0	0	0	0	3
AT1G79550.2;AT1G79550.1	AT1G79550.2	yes	no	AEEEKNDPEFAKKL	LPEGGVLLLENVRFYAEEEKNDPEFAKKLA	YAEEEKNDPEFAKKLAALADVYVNDAFGTA	133.49	14	125	138	1646.82	3	3	5	1	5	3	3							By MS/MS	By matching	By MS/MS										0	0	3	0	0	0
AT1G68300.1	AT1G68300.1	yes	yes	AEEEKSVMKQVMVAI	______________________________	AEEEKSVMKQVMVAIDESECSKRALQWTLV	91.245	15	2	16	1690.86	2	2	3	2	3	2	2				By MS/MS	By MS/MS	By MS/MS													0	3	0	0	0	0
AT1G80880.3;AT1G80880.2;AT1G80880.1	AT1G80880.3	yes	no	AEEFMLASK	QGLLCALCRHGHIEKAEEFMLASKKLFPVD	HGHIEKAEEFMLASKKLFPVDVEGFNVILN	76.605	9	243	251	1024.49	2	0	2	3	2	0	0													By MS/MS	By MS/MS	By MS/MS				0	0	0	0	3	0
AT1G50200.1;AT1G50200.2	AT1G50200.1	no	no	AEEGFFNGLVSSVIR	RILRRAVRYGKEILKAEEGFFNGLVSSVIR	AEEGFFNGLVSSVIRVMGDVFTELKEHEKK	181.9	15	394	408	1623.83	2;3	0	2	3	2	0	0	By MS/MS	By MS/MS	By MS/MS													By MS/MS	By MS/MS	By MS/MS	3	0	0	0	0	3
AT1G72040.1	AT1G72040.1	yes	yes	AEEGGVSLK	ASPDTCHKRMMLRKRAEEGGVSLKYLQDLH	MMLRKRAEEGGVSLKYLQDLHEKHESWLLP	34.781	9	424	432	888.455	2	0	2	1	2	0	0																By MS/MS	By matching	By MS/MS	0	0	0	0	0	3
AT3G06860.1	AT3G06860.1	yes	yes	AEEGHSLGLIDAVVPPAELVTTAR	LTKALEMILTSKPVKAEEGHSLGLIDAVVP	IDAVVPPAELVTTARRWALDIVGRRKPWVS	132.01	24	175	198	2444.29	2;3	0	4	3	4	0	0	By MS/MS	By MS/MS	By MS/MS													By MS/MS	By MS/MS	By MS/MS	3	0	0	0	0	3
AT5G50850.1	AT5G50850.1	yes	yes	AEEGISAEVINL	FSKMVGFALKAAEKLAEEGISAEVINLRSI	EKLAEEGISAEVINLRSIRPLDRATINASV	40.502	12	260	271	1243.63	2	0	3	0	3	0	0							By MS/MS	By matching											0	0	2	0	0	0
AT4G02930.1	AT4G02930.1	yes	yes	AEEGKAKAIAF	DHGKTTLTAAITKVLAEEGKAKAIAFDEID	TKVLAEEGKAKAIAFDEIDKAPEEKKRGIT	154.81	11	92	102	1133.61	2	2	2	0	2	2	2							By MS/MS	By MS/MS	By MS/MS										0	0	3	0	0	0
AT1G09190.1	AT1G09190.1	yes	yes	AEEGRWQDVEKVRTL	EPGNSGNYVLLSNLYAEEGRWQDVEKVRTL	AEEGRWQDVEKVRTLMKKNRLRKSTGQSTI	46.768	15	450	464	1814.93	3	3	4	1	4	1	3								By MS/MS	By MS/MS										0	0	2	0	0	0
AT1G79690.2;AT1G79690.1	AT1G79690.2	yes	no	AEEHFDVLTK	______________________________	______________________________	50.834	10	2	11	1187.58	2	0	3	2	3	0	0													By matching	By matching	By MS/MS				0	0	0	0	3	0
AT4G23630.2;AT4G23630.1	AT4G23630.2	yes	no	AEEHKHDESVIAPEPAVEVVER	______________________________	ESVIAPEPAVEVVERESLMDKISEKIHHGG	61.867	22	2	23	2469.21	3;4	1	7	0	7	1	1	By MS/MS	By MS/MS	By MS/MS													By MS/MS	By MS/MS	By matching	3	0	0	0	0	3
AT1G64090.1;AT1G64090.2	AT1G64090.1	yes	no	AEEHKHEESIMEK	______________________________	______________________________	178.52	13	2	14	1595.72	3	1	5	1	5	1	1	By MS/MS	By MS/MS	By MS/MS													By MS/MS	By MS/MS	By MS/MS	3	0	0	0	0	3
AT1G64090.1;AT1G64090.2	AT1G64090.1	no	no	AEEHKHEESIMEKISEK	______________________________	EHKHEESIMEKISEKIHGHDDSSSSSSDSD	NaN	17	2	18	2052.98	3;4	2	6	1	6	2	2	By matching	By matching	By matching																3	0	0	0	0	0
AT5G64050.1	AT5G64050.1	yes	yes	AEEHLPNTLR	VTVDDATMAISHVIRAEEHLPNTLRQALIY	SHVIRAEEHLPNTLRQALIYKALKFPMPQF	115.86	10	264	273	1178.6	2;3	0	2	2	2	0	0	By MS/MS	By MS/MS	By MS/MS													By MS/MS	By MS/MS	By MS/MS	3	0	0	0	0	3
AT5G01590.1	AT5G01590.1	yes	yes	AEEIADDMNK	WESFRASPVVQFMTRAEEIADDMNKMELED	QFMTRAEEIADDMNKMELEDNDTPYRKEDK	108.3	10	133	142	1134.49	2	0	4	1	4	0	0	By MS/MS	By MS/MS	By MS/MS													By MS/MS	By MS/MS	By MS/MS	3	0	0	0	0	3
AT4G13940.1;AT4G13940.3;AT4G13940.2;AT4G13940.4	AT4G13940.1	yes	no	AEEIFEK	DDGGDATLLIHEGVKAEEIFEKTGQVPDPT	LLIHEGVKAEEIFEKTGQVPDPTSTDNPEF	58.286	7	153	159	864.423	2	0	3	1	3	0	0	By MS/MS	By matching	By MS/MS										By MS/MS	By MS/MS	By matching	By MS/MS	By MS/MS	By MS/MS	3	0	0	0	3	3
AT1G76180.1;AT1G76180.2	AT1G76180.1	yes	no	AEEIKNVPEQEVPK	______________________________	MAEEIKNVPEQEVPKVATEESSAEVTDRGL	108.5	14	2	15	1608.84	2	1	4	0	4	1	1	By matching	By MS/MS	By MS/MS																3	0	0	0	0	0
AT5G12100.1	AT5G12100.1	yes	yes	AEEILGR	SILLNALCKEGKIEKAEEILGREMAKGLVP	CKEGKIEKAEEILGREMAKGLVPNEVIYNT	69.093	7	373	379	786.424	2	0	2	1	2	0	0																By MS/MS	By MS/MS	By MS/MS	0	0	0	0	0	3
AT5G12100.1	AT5G12100.1	yes	yes	AEEILGREMAK	SILLNALCKEGKIEKAEEILGREMAKGLVP	KIEKAEEILGREMAKGLVPNEVIYNTMIDG	142.71	11	373	383	1245.64	2	1	3	2	3	0	1													By MS/MS		By MS/MS				0	0	0	0	2	0
AT1G04690.1	AT1G04690.1	yes	yes	AEEIMGQAIR	GVNFFDNAEVYANGRAEEIMGQAIRELGWR	YANGRAEEIMGQAIRELGWRRSDIVISTKI	87.251	10	59	68	1116.56	2	0	2	1	2	0	0	By MS/MS	By matching														By MS/MS	By MS/MS	By MS/MS	2	0	0	0	0	3
AT4G39690.1	AT4G39690.1	yes	yes	AEEIVSDWVR	AEAAATLEEGVKGSKAEEIVSDWVRRARNR	VKGSKAEEIVSDWVRRARNRAITEQALTLL	192.6	10	616	625	1202.59	2	0	3	1	3	0	0	By MS/MS	By MS/MS	By MS/MS													By MS/MS	By MS/MS	By MS/MS	3	0	0	0	0	3
AT1G54580.1;AT1G54630.1	AT1G54630.1	no	no	AEEKAQSIATVEQAAAL	VEIVMGLEEEFGIEMAEEKAQSIATVEQAA	EKAQSIATVEQAAALIEELLLEKAK_____	180.17	17	110	126	1728.89	2	1	3	0	3	1	1							By MS/MS	By MS/MS	By matching										0	0	3	0	0	0
AT1G54580.1;AT1G54630.1	AT1G54630.1	no	no	AEEKAQSIATVEQAAALIEEL	VEIVMGLEEEFGIEMAEEKAQSIATVEQAA	SIATVEQAAALIEELLLEKAK_________	68.127	21	110	130	2213.14	2	1	5	1	5	1	1								By MS/MS											0	0	1	0	0	0
AT5G19760.1	AT5G19760.1	yes	no	AEEKKAPISVW	______________________________	______________________________	141.29	11	2	12	1256.68	2	2	2	0	2	2	2							By MS/MS	By MS/MS	By matching										0	0	3	0	0	0
AT5G06560.1	AT5G06560.1	yes	yes	AEEKMEHDQQELL	DKAELQMELRQFKRFAEEKMEHDQQELLDL	RFAEEKMEHDQQELLDLEDLIYKREQTIQA	54.27	13	131	143	1598.72	2	1	5	2	5	1	1							By MS/MS	By MS/MS	By matching										0	0	3	0	0	0
AT4G39690.1	AT4G39690.1	yes	yes	AEELAKAEMISTIAK	ELEQKETEAQLALSKAEELAKAEMISTIAK	AEELAKAEMISTIAKEKAAQIEKMAEADLN	122.2	15	424	438	1603.85	2;3	1	3	2	3	1	1	By MS/MS	By MS/MS	By MS/MS																3	0	0	0	0	0
AT4G39690.1	AT4G39690.1	yes	yes	AEELAKAEMISTIAKEK	ELEQKETEAQLALSKAEELAKAEMISTIAK	ELAKAEMISTIAKEKAAQIEKMAEADLNIK	98.895	17	424	440	1860.99	3	2	4	2	4	2	2	By MS/MS	By MS/MS	By MS/MS																3	0	0	0	0	0
AT2G25840.1;AT2G25840.2;AT2G25840.3	AT2G25840.1	yes	no	AEELGAVTMR	EPEYLDKILSEGADRAEELGAVTMRNMYQA	EGADRAEELGAVTMRNMYQAMGYYQRRRY_	146.27	10	385	394	1075.53	2	0	2	2	2	0	0	By MS/MS	By MS/MS	By MS/MS													By MS/MS	By MS/MS	By MS/MS	3	0	0	0	0	3
AT2G43400.1;AT2G43400.2	AT2G43400.1	yes	no	AEELGTEIYPGFSASEVLFDASDK	YVISLSQLVRWLGGKAEELGTEIYPGFSAS	PGFSASEVLFDASDKVVGIATKDMGISKDG	193.56	24	214	237	2574.2	2;3	0	6	5	6	0	0	By MS/MS	By MS/MS	By MS/MS										By MS/MS	By matching	By MS/MS	By MS/MS	By MS/MS	By MS/MS	3	0	0	0	3	3
AT3G48560.1	AT3G48560.1	yes	yes	AEELKLDFGVWR	VKLALQGMNKVLENRAEELKLDFGVWRNEL	ENRAEELKLDFGVWRNELNVQKQKFPLSFK	156.14	12	430	441	1461.76	2;3	1	3	4	3	1	1	By MS/MS	By MS/MS	By MS/MS																3	0	0	0	0	0
AT4G05400.3;AT4G05400.2;AT4G05400.1	AT4G05400.3	yes	no	AEELPKYKLTE	IGTPGLDYISLGIFEAEELPKYKLTEEDGE	GIFEAEELPKYKLTEEDGERLAKEYSKVLM	179.31	11	151	161	1319.7	2	2	3	3	2	2	2										By MS/MS	By MS/MS	By MS/MS							0	0	0	3	0	0
AT4G05400.3;AT4G05400.2;AT4G05400.1	AT4G05400.3	yes	no	AEELPKYKLTEE	IGTPGLDYISLGIFEAEELPKYKLTEEDGE	IFEAEELPKYKLTEEDGERLAKEYSKVLMR	211.84	12	151	162	1448.74	2	2	4	3	3	2	2										By MS/MS	By MS/MS	By MS/MS							0	0	0	3	0	0
AT2G36070.1	AT2G36070.1	yes	yes	AEELQGVK	SNPEFQKTVKEFKERAEELQGVKEDLKVRT	VKEFKERAEELQGVKEDLKVRTKQTTEKLY	60.709	8	76	83	872.46	2	0	2	1	2	0	0																By MS/MS		By MS/MS	0	0	0	0	0	2
AT2G36070.1	AT2G36070.1	yes	yes	AEELQGVKEDLK	SNPEFQKTVKEFKERAEELQGVKEDLKVRT	KERAEELQGVKEDLKVRTKQTTEKLYKQGQ	208.03	12	76	87	1357.71	2;3	1	4	2	4	1	1	By MS/MS	By MS/MS	By MS/MS													By MS/MS	By MS/MS	By MS/MS	3	0	0	0	0	3
AT5G56950.1	AT5G56950.1	yes	yes	AEELQNLMEQDYDIGSTIR	PPQVPDDDEDIDEERAEELQNLMEQDYDIG	QNLMEQDYDIGSTIREKIIPHAVSWFTGEA	137.58	19	265	283	2224.03	3	0	5	4	5	0	0	By MS/MS	By MS/MS	By MS/MS													By MS/MS	By MS/MS	By matching	3	0	0	0	0	3
AT2G34300.3;AT2G34300.2;AT2G34300.1	AT2G34300.3	yes	no	AEENASETEESTEK	TEENKSEDGNGNEEKAEENASETEESTEKS	KAEENASETEESTEKSSKEVFPAGDQAEIT	145.08	14	175	188	1552.64	2	0	6	0	6	0	0													By matching	By MS/MS					0	0	0	0	2	0
AT1G72330.1;AT1G72330.3;AT1G72330.2	AT1G72330.1	yes	no	AEENQRDIVNF	ALVVINPGNPTGQVLAEENQRDIVNFCKQE	GQVLAEENQRDIVNFCKQEGLVLLADEVYQ	113.46	11	295	305	1333.63	2	1	3	0	3	0	1									By MS/MS										0	0	1	0	0	0
AT5G06580.1	AT5G06580.1	yes	yes	AEEPEAKKELW	VQQIASKHNGSDFMFAEEPEAKKELWKIRK	DFMFAEEPEAKKELWKIRKEALWACYAMAP	97.277	11	411	421	1328.66	2	2	4	1	4	2	2							By MS/MS	By MS/MS											0	0	2	0	0	0
AT3G58830.2;AT3G58830.1;AT3G58830.3	AT3G58830.2	yes	no	AEEPFIVR	NRNGFLTVLTEPLSRAEEPFIVRQVRRLEL	LTEPLSRAEEPFIVRQVRRLELALLKRWLR	63.301	8	302	309	959.508	2	0	2	1	2	0	0																By matching	By matching	By MS/MS	0	0	0	0	0	3
AT3G11930.1;AT3G11930.2;AT3G11930.4;AT3G11930.3	AT3G11930.1	yes	no	AEEQAATAMETSAVEK	______________________________	EEQAATAMETSAVEKQPETTTEAEAPSLTT	235.6	16	2	17	1664.76	2	0	4	1	4	0	0	By MS/MS	By MS/MS	By MS/MS													By MS/MS	By MS/MS	By MS/MS	3	0	0	0	0	3
AT3G11930.1;AT3G11930.2;AT3G11930.4;AT3G11930.3	AT3G11930.1	yes	no	AEEQAATAMETSAVEKQPETTTEAEAPSLTTK	______________________________	PETTTEAEAPSLTTKRMVVAIDESDSSFYA	297.79	32	2	33	3349.57	3	1	7	2	7	1	1													By MS/MS	By MS/MS	By MS/MS				0	0	0	0	3	0
AT3G11930.1;AT3G11930.2;AT3G11930.4;AT3G11930.3	AT3G11930.1	no	no	AEEQAATAMETSAVEKQPETTTEAEAPSLTTKR	______________________________	ETTTEAEAPSLTTKRMVVAIDESDSSFYAL	NaN	33	2	34	3505.67	3	2	7	2	7	2	2	By matching	By matching	By matching																3	0	0	0	0	0
AT3G53560.1;AT3G53560.2	AT3G53560.1	yes	no	AEEQFDNFRK	LCQGIIYTLLKKKDKAEEQFDNFRKLVPKN	KKKDKAEEQFDNFRKLVPKNHPYREYFMDN	43.734	10	292	301	1282.59	3	1	3	2	3	0	1														By MS/MS	By matching				0	0	0	0	2	0
AT2G45820.1	AT2G45820.1	yes	yes	AEEQKTSKV	______________________________	______________________________	47.561	9	2	10	1018.53	2	2	2	0	2	2	2				By matching		By MS/MS													0	2	0	0	0	0
AT3G56490.1	AT3G56490.1	yes	yes	AEERHIDILGRLLYTAK	LLIPKVRDGLTGLSKAEERHIDILGRLLYT	ERHIDILGRLLYTAKLVAKQEGLAEGFRIV	70.552	17	87	103	1997.11	3;4	2	3	4	3	0	2													By MS/MS	By MS/MS	By MS/MS				0	0	0	0	3	0
AT1G06530.1	AT1G06530.1	yes	yes	AEERSLNGEATGQ	______________________________	______________________________	103.76	13	2	14	1360.62	2	1	3	1	3	0	1					By MS/MS	By MS/MS													0	2	0	0	0	0
AT1G06530.1	AT1G06530.1	yes	no	AEERSLNGEATGQDDESFF	______________________________	SLNGEATGQDDESFFDSDQQGDDGKSTELN	155.28	19	2	20	2100.89	2	1	6	2	6	0	1							By MS/MS	By MS/MS	By matching										0	0	3	0	0	0
AT1G06530.1	AT1G06530.1	yes	yes	AEERSLNGEATGQDDESFFDSDQQGDDGK	______________________________	DESFFDSDQQGDDGKSTELNQKIGDLESQN	367.15	29	2	30	3146.28	3	1	10	3	10	0	1													By MS/MS	By MS/MS	By MS/MS				0	0	0	0	3	0
AT5G14580.1	AT5G14580.1	yes	yes	AEESASVSTR	KAKKSTMKENLSENKAEESASVSTRKLKIG	LSENKAEESASVSTRKLKIGTEMTATVDHV	69.915	10	911	920	1035.48	2	0	2	0	2	0	0		By MS/MS	By matching																2	0	0	0	0	0
AT5G14580.1	AT5G14580.1	yes	yes	AEESASVSTRK	KAKKSTMKENLSENKAEESASVSTRKLKIG	SENKAEESASVSTRKLKIGTEMTATVDHVR	83.358	11	911	921	1163.58	2	1	2	0	2	0	1													By matching		By MS/MS				0	0	0	0	2	0
AT3G05900.1;AT3G05900.2	AT3G05900.1	yes	no	AEETAEATEQAK	LEKARELETEVEVVKAEETAEATEQAKVEL	VVKAEETAEATEQAKVELEGKLEDVIVEEK	135.63	12	270	281	1276.58	2	0	4	0	4	0	0													By MS/MS	By MS/MS			By MS/MS		0	0	0	0	2	1
AT3G27570.1;AT3G27570.2	AT3G27570.2	no	no	AEEVAENVNAVPVSEDELY	______________________________	AENVNAVPVSEDELYGFKRSEMYSGTLAGS	137.39	19	2	20	2075.95	2	0	6	1	6	0	0							By MS/MS	By MS/MS											0	0	2	0	0	0
AT3G27570.2	AT3G27570.2	yes	yes	AEEVAENVNAVPVSEDELYGFK	______________________________	VNAVPVSEDELYGFKRSEMYSGTLAGSVGP	184.37	22	2	23	2408.14	2;3	0	6	3	6	0	0	By MS/MS	By MS/MS	By MS/MS										By MS/MS	By MS/MS	By MS/MS	By MS/MS	By MS/MS	By MS/MS	3	0	0	0	3	3
AT3G27570.2	AT3G27570.2	yes	yes	AEEVAENVNAVPVSEDELYGFKR	______________________________	NAVPVSEDELYGFKRSEMYSGTLAGSVGPY	186.7	23	2	24	2564.24	3	1	6	3	6	1	1	By MS/MS	By MS/MS	By MS/MS													By MS/MS	By MS/MS	By matching	3	0	0	0	0	3
AT1G30070.1;AT1G30070.2	AT1G30070.1	yes	no	AEEVGLDLEELR	______________________________	______________________________	211.84	12	2	13	1371.69	2	0	5	3	5	0	0	By MS/MS	By MS/MS	By MS/MS													By MS/MS	By MS/MS	By MS/MS	3	0	0	0	0	3
AT3G02660.2;AT3G02660.1	AT3G02660.2	yes	no	AEEVTRF	MSKPGYVPNTAQIKLAEEVTRFVHGEEGLK	PNTAQIKLAEEVTRFVHGEEGLKEAIKATE	81.32	7	388	394	850.418	2	1	2	0	2	0	1							By MS/MS	By MS/MS	By matching										0	0	3	0	0	0
AT2G20710.1;AT2G20710.2	AT2G20710.1	yes	no	AEEVVNILVQK	HLLITGYCKKGMMEKAEEVVNILVQKWRVE	MMEKAEEVVNILVQKWRVEDTSTWERLALG	105.36	11	369	379	1240.7	2	0	2	1	2	0	0	By matching	By MS/MS	By matching													By MS/MS	By MS/MS	By MS/MS	3	0	0	0	0	3
AT5G66170.3;AT5G66170.1;AT5G66170.2	AT5G66170.3	yes	no	AEEVVSVDVSQAK	______________________________	TKAEEVVSVDVSQAKTLLQSGHQYLDVRTQ	96.946	13	11	23	1359.69	2	0	3	0	3	0	0													By MS/MS	By matching	By matching				0	0	0	0	3	0
AT5G52410.3;AT5G52410.2;AT5G52410.1	AT5G52410.3	yes	no	AEEVWRQTSLRADEIRNISIVK	MENKAKDLKIKTKSKAEEVWRQTSLRADEI	TSLRADEIRNISIVKAKETVEEFKDRVGKL	20.035	22	709	730	2612.4	4	3	4	2	4	0	3													By MS/MS	By MS/MS	By MS/MS				0	0	0	0	3	0
AT1G22360.1;AT1G22360.2	AT1G22360.1	yes	no	AEEWRRLANEATEHK	RELMDEEKGKNMREKAEEWRRLANEATEHK	AEEWRRLANEATEHKHGSSKLNFEMLVNKV	32.759	15	448	462	1838.9	4	2	4	2	4	0	2													By MS/MS	By matching	By MS/MS				0	0	0	0	3	0
AT5G20830.3;AT5G20830.2;AT5G20830.1	AT5G20830.3	yes	no	AEEYLAELK	EKIQNLNTLQHTLRKAEEYLAELKSETLYE	QHTLRKAEEYLAELKSETLYEEFEAKFEEI	54.436	9	213	221	1064.54	2	0	3	3	3	0	0													By MS/MS	By matching	By MS/MS				0	0	0	0	3	0
AT3G43190.2;AT3G43190.1	AT3G43190.2	yes	no	AEEYLMELKPETLYSEFEHK	NRIQNLNTLQHNLRKAEEYLMELKPETLYS	MELKPETLYSEFEHKFQEIGLERGWGDTAE	122.13	20	213	232	2485.17	3;4	1	6	7	6	1	1													By MS/MS	By MS/MS	By matching				0	0	0	0	3	0
AT1G71260.1	AT1G71260.1	yes	yes	AEFAVMK	SILKTNDYFVVPVTKAEFAVMKTAFSFALP	YFVVPVTKAEFAVMKTAFSFALPHIMGWNR	51.456	7	187	193	794.4	2	0	1	2	1	0	0																By MS/MS	By matching	By matching	0	0	0	0	0	3
AT4G16760.1;AT4G16760.2	AT4G16760.1	yes	no	AEFDVEDMK	______________________________	ADERNKAEFDVEDMKIVWAGSRHAFEVSDR	129.72	9	14	22	1082.46	2	0	4	2	4	0	0	By MS/MS	By MS/MS	By MS/MS										By MS/MS	By MS/MS	By MS/MS	By MS/MS	By MS/MS	By MS/MS	3	0	0	0	3	3
AT1G45332.1;AT1G45332.2;AT2G45030.1	AT1G45332.1	no	no	AEFDYLHK	VGKPRVNFRETITQRAEFDYLHKKQSGGAG	RETITQRAEFDYLHKKQSGGAGQYGRVTGY	82.716	8	545	552	1021.49	2;3	0	2	3	2	0	0	By MS/MS	By MS/MS	By MS/MS													By MS/MS	By MS/MS	By MS/MS	3	0	0	0	0	3
AT1G61990.2;AT1G61990.1	AT1G61990.2	yes	no	AEFLMMVK	ILKSAETFLDLGYSRAEFLMMVKRYPPCIE	LDLGYSRAEFLMMVKRYPPCIEYSVESVKK	58.286	8	300	307	967.487	2	0	1	4	1	0	0	By matching	By MS/MS	By MS/MS													By matching	By MS/MS	By MS/MS	3	0	0	0	0	3
AT2G35690.1	AT2G35690.1	yes	yes	AEFNVDDMK	______________________________	ADERNKAEFNVDDMKIVWAGSRHAFDVSNR	81.642	9	14	22	1067.46	2	0	3	2	3	0	0																By MS/MS	By matching	By MS/MS	0	0	0	0	0	3
AT4G24770.2;AT4G24770.1	AT4G24770.2	yes	no	AEFPEPSEEAK	DESEGDVSEGAVSERAEFPEPSEEAKLFVG	VSERAEFPEPSEEAKLFVGNLAYDVNSQAL	39.039	11	141	151	1232.56	2	0	4	1	4	0	0	By MS/MS	By matching	By matching														By MS/MS		3	0	0	0	0	1
AT3G51840.1	AT3G51840.1	yes	yes	AEFPFHITPK	MEKEVAPIMTEYWEKAEFPFHITPKLGAMG	EYWEKAEFPFHITPKLGAMGVAGGSIKGYG	76.572	10	85	94	1185.62	2;3	0	1	2	1	0	0	By MS/MS	By MS/MS	By MS/MS										By MS/MS	By MS/MS	By MS/MS	By MS/MS	By MS/MS	By MS/MS	3	0	0	0	3	3
AT2G31570.1;AT2G25080.1;AT4G31870.1;AT2G43350.2;AT2G43350.1	AT2G31570.1	no	no	AEFPIFDK	GNNEEIQQTVCTRFKAEFPIFDKVDVNGKN	TVCTRFKAEFPIFDKVDVNGKNTAPLYKYL	90.308	8	94	101	965.486	2	0	2	2	2	0	0	By MS/MS	By matching	By matching										By MS/MS	By MS/MS	By MS/MS	By MS/MS	By MS/MS	By MS/MS	3	0	0	0	3	3
AT2G31570.1	AT2G31570.1	yes	yes	AEFPIFDKVDVNGK	GNNEEIQQTVCTRFKAEFPIFDKVDVNGKN	KAEFPIFDKVDVNGKNTAPLYKYLKAEKGG	136.06	14	94	107	1577.81	2;3	1	3	2	3	1	1	By MS/MS	By MS/MS	By MS/MS																3	0	0	0	0	0
AT2G25080.1	AT2G25080.1	yes	yes	AEFPIFDKVDVNGPSTAPIYEFLK	GSNSEIKQFACTRFKAEFPIFDKVDVNGPS	DVNGPSTAPIYEFLKSNAGGFLGGLIKWNF	134.13	24	164	187	2696.37	3	1	4	5	4	1	1	By MS/MS	By MS/MS	By MS/MS													By matching	By MS/MS		3	0	0	0	0	2
AT2G01970.1	AT2G01970.1	yes	yes	AEFQAPVR	SPLLVLGGIAGKNSKAEFQAPVRTTKYPRE	IAGKNSKAEFQAPVRTTKYPREIPPLPWYR	70.67	8	425	432	916.477	2	0	1	1	1	0	0	By MS/MS	By matching	By matching													By matching	By matching	By MS/MS	3	0	0	0	0	3
AT2G01970.1	AT2G01970.1	yes	yes	AEFQAPVRTTK	SPLLVLGGIAGKNSKAEFQAPVRTTKYPRE	KNSKAEFQAPVRTTKYPREIPPLPWYRSAV	69.915	11	425	435	1246.67	2;3	1	1	1	1	0	1													By MS/MS	By MS/MS	By MS/MS				0	0	0	0	3	0
AT1G19140.1;AT1G19140.2	AT1G19140.1	yes	no	AEFQEEQAR	GTGEGQRRHESRKPRAEFQEEQARVLSASL	ESRKPRAEFQEEQARVLSASLRHVPRLGWT	180.34	9	86	94	1106.5	2	0	3	1	3	0	0	By MS/MS	By MS/MS	By MS/MS													By MS/MS	By MS/MS	By MS/MS	3	0	0	0	0	3
AT5G26570.1;AT5G26570.2	AT5G26570.1	yes	no	AEFTAAVPLTR	VLVARKIHPCLPSFKAEFTAAVPLTRIRDI	PSFKAEFTAAVPLTRIRDIAHRNDIPHDLK	85.716	11	355	365	1174.63	2	0	1	2	1	0	0	By MS/MS	By MS/MS	By matching													By matching	By MS/MS	By MS/MS	3	0	0	0	0	3
AT5G26570.1;AT5G26570.2	AT5G26570.1	yes	no	AEFTAAVPLTRIRDIAHRNDIPHDLK	VLVARKIHPCLPSFKAEFTAAVPLTRIRDI	IRDIAHRNDIPHDLKQEIKHTIQNKLHRNA	9.5402	26	355	380	2968.6	4	3	4	3	4	0	3													By matching	By MS/MS					0	0	0	0	2	0
AT4G24570.1	AT4G24570.1	yes	yes	AEGAMALYK	GAYDGAWDCAVKTVKAEGAMALYKGFVPTV	AVKTVKAEGAMALYKGFVPTVCRQGPFTVV	41.025	9	275	283	952.469	2	0	1	3	1	0	0													By MS/MS	By matching	By MS/MS				0	0	0	0	3	0
AT1G17290.1	AT1G17290.1	yes	yes	AEGAMYLFPCLHLPQK	LEEALNKLEGVTCNRAEGAMYLFPCLHLPQ	EGAMYLFPCLHLPQKAIAAAEAEKTAPDNF	176.45	16	454	469	1873.92	2;3	0	1	6	1	0	0	By MS/MS	By MS/MS	By MS/MS													By MS/MS	By MS/MS	By MS/MS	3	0	0	0	0	3
AT1G72330.1;AT1G72330.3	AT1G72330.1	yes	no	AEGAMYLFPR	LEDALNSLEGVTCNRAEGAMYLFPRINLPQ	VTCNRAEGAMYLFPRINLPQKAIEAAEAEK	133.68	10	451	460	1153.56	2	0	1	4	1	0	0	By MS/MS	By MS/MS	By MS/MS													By MS/MS	By MS/MS	By MS/MS	3	0	0	0	0	3
AT3G23990.1	AT3G23990.1	yes	yes	AEGCKSVAAGM	GDGTTCATVLTRAIFAEGCKSVAAGMNAMD	RAIFAEGCKSVAAGMNAMDLRRGISMAVDA	111.61	11	131	141	1079.47	2	1	1	0	1	1	1							By MS/MS	By matching	By MS/MS										0	0	3	0	0	0
AT4G27340.1;AT4G27340.2;AT4G27340.3	AT4G27340.1	yes	no	AEGDGERLSSVLHRDK	EDSVVDSVNRRIRGKAEGDGERLSSVLHRD	EGDGERLSSVLHRDKLARTFNSTGYLKFRN	51.829	16	179	194	1767.89	3;4	2	4	2	4	0	2													By MS/MS	By matching	By MS/MS				0	0	0	0	3	0
AT5G05010.2;AT5G05010.1	AT5G05010.2	yes	no	AEGEDVIEDVKPTGQSK	KLGKSGKNQLMESLKAEGEDVIEDVKPTGQ	GEDVIEDVKPTGQSKAAAPPPTDPFTLTVE	34.338	17	259	275	1800.87	3	1	5	0	5	1	1													By MS/MS	By MS/MS	By matching				0	0	0	0	3	0
AT4G01990.1	AT4G01990.1	yes	yes	AEGEGIFSWNTFANLAAIYIK	LKDLDGVEKVLDEMKAEGEGIFSWNTFANL	FSWNTFANLAAIYIKVGLYGKAEEALKSLE	23.432	21	238	258	2314.16	3	0	2	5	2	0	0													By matching	By MS/MS					0	0	0	0	2	0
AT3G27280.2;AT3G27280.1;AT5G40770.1	AT5G40770.1	no	no	AEGESEAAQLISDATAK	VVMKADQERRAAVIRAEGESEAAQLISDAT	GESEAAQLISDATAKAGMGLIELRRIEASR	350.73	17	219	235	1689.81	2;3	0	4	1	4	0	0	By MS/MS	By MS/MS	By MS/MS													By MS/MS	By MS/MS	By MS/MS	3	0	0	0	0	3
AT3G27280.2;AT3G27280.1;AT5G40770.1	AT5G40770.1	no	no	AEGESEAAQLISDATAKAGMGLIELR	VVMKADQERRAAVIRAEGESEAAQLISDAT	SDATAKAGMGLIELRRIEASREIASTLARS	45.587	26	219	244	2630.32	3	1	5	4	5	1	1	By MS/MS	By MS/MS	By MS/MS																3	0	0	0	0	0
AT1G11860.3;AT1G11860.2;AT1G11860.1	AT1G11860.3	yes	no	AEGGFLGADVILQQLK	PVEAGLTWAIGKRRRAEGGFLGADVILQQL	EGGFLGADVILQQLKDGPTIRRVGFFSSGP	324.67	16	303	318	1657.9	2;3	0	2	4	2	0	0	By MS/MS	By MS/MS	By MS/MS													By MS/MS	By MS/MS	By MS/MS	3	0	0	0	0	3
AT1G11860.3;AT1G11860.2;AT1G11860.1	AT1G11860.3	yes	no	AEGGFLGADVILQQLKDGPTIR	PVEAGLTWAIGKRRRAEGGFLGADVILQQL	ADVILQQLKDGPTIRRVGFFSSGPPARSHS	260.14	22	303	324	2297.24	2;3;4	1	3	4	3	1	1	By MS/MS	By MS/MS	By MS/MS																3	0	0	0	0	0
AT3G06860.1	AT3G06860.1	yes	yes	AEGIAVKAADLDIAGIM	EMTFFPVVNEACRVFAEGIAVKAADLDIAG	GIAVKAADLDIAGIMGMGFPPYRGGIMFWA	84.999	17	644	660	1656.88	2	1	3	1	3	1	1							By MS/MS	By MS/MS	By MS/MS										0	0	3	0	0	0
AT3G06860.1	AT3G06860.1	yes	yes	AEGIAVKAADLDIAGIMGM	EMTFFPVVNEACRVFAEGIAVKAADLDIAG	AVKAADLDIAGIMGMGFPPYRGGIMFWADS	61.067	19	644	662	1844.94	2	1	3	2	3	1	1								By MS/MS											0	0	1	0	0	0
AT3G21720.1	AT3G21720.1	yes	yes	AEGIKSKTPEVM	WMETASPDLNECTQFAEGIKSKTPEVMLAY	TQFAEGIKSKTPEVMLAYNLSPSFNWDASG	90.306	12	422	433	1288.67	2	2	2	0	2	2	2							By matching	By MS/MS	By matching										0	0	3	0	0	0
AT2G22500.1	AT2G22500.1	yes	yes	AEGIMSLYK	PPYKGAVDCALKTVKAEGIMSLYKGFIPTV	ALKTVKAEGIMSLYKGFIPTVSRQAPFTVV	43.734	9	273	281	1010.51	2	0	1	3	1	0	0	By MS/MS	By MS/MS	By MS/MS													By MS/MS			3	0	0	0	0	1
AT1G60770.1	AT1G60770.1	yes	yes	AEGLLNK	GSLLNCYCKELLTEKAEGLLNKMKELNITP	CKELLTEKAEGLLNKMKELNITPSSMSYNS	46.802	7	142	148	743.418	2	0	1	2	1	0	0																By matching	By matching	By MS/MS	0	0	0	0	0	3
AT3G18130.1	AT3G18130.1	yes	yes	AEGLVLKGIMRAHT	______________________________	MAEGLVLKGIMRAHTDIVTAIATPIDNSDI	55.578	14	2	15	1494.83	3	2	1	3	1	1	2				By MS/MS	By MS/MS														0	2	0	0	0	0
AT1G18080.1	AT1G18080.1	yes	yes	AEGLVLKGTMRAHT	______________________________	MAEGLVLKGTMRAHTDMVTAIATPIDNADI	108.4	14	2	15	1482.8	3	2	1	3	1	1	2				By MS/MS	By MS/MS	By MS/MS													0	3	0	0	0	0
AT1G80380.3;AT1G80380.2;AT1G80380.4;AT1G80380.8;AT1G80380.1	AT1G80380.3	yes	no	AEGPSGSDPDRVL	SRYLPAYKAYLPTLYAEGPSGSDPDRVLAI	LYAEGPSGSDPDRVLAIDIDEERNPILAN_	34.779	13	338	350	1298.61	2	1	3	0	3	0	1							By matching	By MS/MS	By matching										0	0	3	0	0	0
AT4G00630.1;AT4G00630.2	AT4G00630.1	yes	no	AEGSDDREVTF	DSVGDLVGNDRNLEFAEGSDDREVTFSKEE	NLEFAEGSDDREVTFSKEEKDTREQDSAPS	56.202	11	117	127	1224.53	2	1	4	0	4	0	1							By matching	By MS/MS	By matching										0	0	3	0	0	0
AT1G54220.2;AT1G54220.1	AT1G54220.2	yes	no	AEGSKEIQVGEVIAITVEDEEDIGK	EMECMEEGYLAKIVKAEGSKEIQVGEVIAI	EVIAITVEDEEDIGKFKDYTPSSTADAAPT	85.764	25	171	195	2657.33	3	1	8	0	8	1	1	By MS/MS	By MS/MS	By MS/MS																3	0	0	0	0	0
AT3G59820.4;AT3G59820.3;AT3G59820.1;AT3G59820.2	AT3G59820.4	yes	no	AEGVDSLSEAELR	RKRLRSIKEDDKLIRAEGVDSLSEAELRED	IRAEGVDSLSEAELREDCRERGMLGLVSVE	244.74	13	418	430	1374.66	2	0	4	2	4	0	0	By MS/MS	By MS/MS	By MS/MS													By MS/MS	By MS/MS	By MS/MS	3	0	0	0	0	3
AT1G65540.3;AT1G65540.2;AT1G65540.1	AT1G65540.3	yes	no	AEGVESLSEAELR	RKRLQEIKKDDKLIKAEGVESLSEAELRQA	IKAEGVESLSEAELRQACRERGMLQLGSVE	103.69	13	397	409	1388.68	2	0	4	2	4	0	0																By MS/MS	By MS/MS	By matching	0	0	0	0	0	3
AT2G45470.1	AT2G45470.1	yes	yes	AEGVPDLTK	EKGLTVFAPSDEAFKAEGVPDLTKLTQAEV	SDEAFKAEGVPDLTKLTQAEVVSLLEYHAL	28.096	9	235	243	928.487	2	0	2	1	2	0	0													By MS/MS		By matching				0	0	0	0	2	0
AT1G10270.1	AT1G10270.1	yes	yes	AEGVSRSLPADAPSHRAM	RFCEQGMLTEAERFFAEGVSRSLPADAPSH	VSRSLPADAPSHRAMIDAYLKAERIDDAVK	66.509	18	460	477	1850.91	3	2	2	1	2	0	2							By MS/MS	By matching	By MS/MS										0	0	3	0	0	0
AT5G17990.1	AT5G17990.1	yes	yes	AEGVTVAREVQSSGKAIKTL	NAAAALLVSNRVQTLAEGVTVAREVQSSGK	VAREVQSSGKAIKTLDSWINISNLAQKSQ_	16.155	20	411	430	2043.13	3	3	2	0	2	2	3								By matching	By MS/MS										0	0	2	0	0	0
AT1G74580.3;AT1G74580.2;AT1G74580.1	AT1G74580.3	yes	no	AEGYELFGK	AYCTVVGGFYEENFKAEGYELFGKMLASGV	YEENFKAEGYELFGKMLASGVSLCLSTFNK	74.486	9	198	206	1012.49	2	0	2	3	2	0	0													By MS/MS	By MS/MS		By MS/MS	By MS/MS	By MS/MS	0	0	0	0	2	3
AT2G21385.1;AT2G21385.3;AT2G21385.4	AT2G21385.1	no	no	AEHFLETLIK	LSKRSYAKKGNEVVKAEHFLETLIKAPEEQ	NEVVKAEHFLETLIKAPEEQWNKLFVDGLT	78.816	10	250	259	1199.65	2;3	0	2	3	2	0	0	By MS/MS	By MS/MS	By MS/MS													By MS/MS			3	0	0	0	0	1
AT2G21385.1;AT2G21385.3;AT2G21385.4	AT2G21385.1	no	no	AEHFLETLIKAPEEQWNK	LSKRSYAKKGNEVVKAEHFLETLIKAPEEQ	FLETLIKAPEEQWNKLFVDGLTIGKGDITP	108.5	18	250	267	2182.11	3;4	1	4	4	4	1	1													By MS/MS	By MS/MS	By MS/MS				0	0	0	0	3	0
AT3G15950.1;AT3G15950.2;AT3G15950.3;AT3G15950.4;AT3G15950.5	AT3G15950.1	yes	no	AEHIWVEFLSSLN	DEQAAEEFAVETTKRAEHIWVEFLSSLN__	KRAEHIWVEFLSSLN_______________	85.622	13	760	772	1543.77	2	0	2	4	2	0	0		By MS/MS																	1	0	0	0	0	0
AT4G26310.1;AT4G26310.2	AT4G26310.1	yes	no	AEHKQQGRGGASIQVE	GNVIERTGRTFRVVEAEHKQQGRGGASIQV	EHKQQGRGGASIQVELRDVDTGNKLNLRFG	47.57	16	96	111	1693.85	2;3	2	2	0	1	1	2										By MS/MS	By MS/MS	By matching							0	0	0	3	0	0
AT1G27650.1;AT5G42820.2;AT5G42820.1	AT5G42820.2	no	no	AEHLASIFGTEK	______________________________	______________________________	191.55	12	2	13	1301.66	2	0	2	2	2	0	0	By MS/MS	By MS/MS	By MS/MS	By MS/MS	By MS/MS	By MS/MS							By matching	By MS/MS					3	3	0	0	2	0
AT1G27650.1;AT5G42820.2;AT5G42820.1	AT5G42820.2	no	no	AEHLASIFGTEKDR	______________________________	MAEHLASIFGTEKDRVNCPFYFKIGACRHG	136.06	14	2	15	1572.79	3	1	3	2	3	1	1	By MS/MS	By MS/MS	By MS/MS																3	0	0	0	0	0
AT4G32260.1	AT4G32260.1	yes	yes	AEIAAALNK	KELDEQAAAVMRAARAEIAAALNKMKKETQ	VMRAARAEIAAALNKMKKETQVEVEEKLAE	65.313	9	151	159	899.508	2	0	1	1	1	0	0	By matching	By MS/MS	By matching																3	0	0	0	0	0
AT3G48870.2;AT3G48870.4;AT3G48870.3;AT3G48870.1	AT3G48870.2	yes	no	AEIANVLSR	FEMAGSHRDREIELKAEIANVLSRGKEVAK	REIELKAEIANVLSRGKEVAKAENEAEEGG	150.17	9	535	543	971.54	2	0	1	1	1	0	0		By MS/MS	By matching													By MS/MS	By MS/MS	By matching	2	0	0	0	0	3
AT3G48870.2;AT3G48870.4;AT3G48870.3;AT3G48870.1	AT3G48870.2	yes	no	AEIANVLSRGK	FEMAGSHRDREIELKAEIANVLSRGKEVAK	IELKAEIANVLSRGKEVAKAENEAEEGGPT	155.57	11	535	545	1156.66	2;3	1	1	1	1	0	1													By MS/MS	By MS/MS	By MS/MS				0	0	0	0	3	0
AT5G47840.1;AT5G47840.2	AT5G47840.1	yes	no	AEIASGSENGR	HKYGLVHISAGDLLRAEIASGSENGRRAKE	DLLRAEIASGSENGRRAKEHMEKGQLVPDE	88.181	11	101	111	1089.51	2	0	2	0	2	0	0	By MS/MS	By MS/MS	By MS/MS																3	0	0	0	0	0
AT2G31240.1	AT2G31240.1	yes	yes	AEIDAANMK	QRVLKNWGMKLELIRAEIDAANMKVALGKY	KLELIRAEIDAANMKVALGKYEEAIDILKS	105.81	9	336	344	961.454	2	0	2	1	2	0	0	By MS/MS	By MS/MS	By MS/MS													By MS/MS	By MS/MS	By MS/MS	3	0	0	0	0	3
AT1G51610.1	AT1G51610.1	yes	yes	AEIDFNGQMVVQNYLK	DCKSEVIGPGSFRFKAEIDFNGQMVVQNYL	EIDFNGQMVVQNYLKRTGREEWAKMFREAA	244.71	16	369	384	1867.91	2	0	2	4	2	0	0													By MS/MS	By matching	By MS/MS	By MS/MS	By MS/MS	By MS/MS	0	0	0	0	3	3
AT1G51610.1	AT1G51610.1	yes	yes	AEIDFNGQMVVQNYLKR	DCKSEVIGPGSFRFKAEIDFNGQMVVQNYL	IDFNGQMVVQNYLKRTGREEWAKMFREAAK	59.731	17	369	385	2024.01	2	1	2	4	2	1	1	By MS/MS	By matching	By MS/MS																3	0	0	0	0	0
AT1G79050.1;AT1G79050.2	AT1G79050.1	yes	no	AEIEGEIGMQQMGLQAR	VDLICVDSVSALTPRAEIEGEIGMQQMGLQ	IEGEIGMQQMGLQARLMSQALRKMSGNASK	199.51	17	229	245	1859.89	2	0	3	3	3	0	0	By MS/MS	By MS/MS	By MS/MS													By MS/MS	By MS/MS	By MS/MS	3	0	0	0	0	3
AT4G26910.2;AT4G26910.1;AT4G26910.3	AT4G26910.2	no	no	AEIEKTINSL	GLVVPVIRGADKMNFAEIEKTINSLAKKAN	DKMNFAEIEKTINSLAKKANEGTISIDEMA	81.163	10	351	360	1116.6	2	1	2	0	2	1	1								By MS/MS	By matching										0	0	2	0	0	0
AT3G49080.1	AT3G49080.1	yes	yes	AEIELQMQEDIAK	IENLRREKSSKKSSRAEIELQMQEDIAKAR	SRAEIELQMQEDIAKARVRQVDETGRAYGT	174.23	13	282	294	1516.74	2	0	4	2	4	0	0	By MS/MS	By MS/MS	By MS/MS													By MS/MS	By MS/MS	By MS/MS	3	0	0	0	0	3
AT5G63840.1;AT5G63840.2	AT5G63840.1	yes	no	AEIEMGPLRMGGLVASSGTK	SSGPKSALVEPLNQKAEIEMGPLRMGGLVA	GPLRMGGLVASSGTKVLTIRKPGVRVDQDW	25.511	20	882	901	2003.02	3	1	2	4	2	0	1														By MS/MS	By matching				0	0	0	0	2	0
AT3G03060.1;AT5G16930.1	AT3G03060.1	no	no	AEIERETIRVK	EEQIQAQRRQTEREKAEIERETIRVKAIAE	EREKAEIERETIRVKAIAEAEGRAHEARLA	97.277	11	215	225	1342.76	2;3	2	3	0	3	0	2													By MS/MS	By MS/MS	By MS/MS				0	0	0	0	3	0
AT5G52850.1	AT5G52850.1	yes	yes	AEIESIKEEIKRF	VSEDVTRVDKTNGIYAEIESIKEEIKRFGS	IYAEIESIKEEIKRFGSPYRGNENASFHSA	62.705	13	796	808	1590.86	3	3	4	0	4	2	3							By matching	By matching	By MS/MS										0	0	3	0	0	0
AT3G15590.2;AT3G15590.1	AT3G15590.2	yes	no	AEIFLKDIPESSR	ASQLDLVAKVHSLQKAEIFLKDIPESSRGE	QKAEIFLKDIPESSRGEVVYRTLLANCVLK	159.12	13	228	240	1503.79	2;3	1	3	2	3	1	1	By MS/MS	By MS/MS	By MS/MS																3	0	0	0	0	0
AT2G40720.1	AT2G40720.1	yes	yes	AEIFNVLNR	RTNVFFSGGSSSPMKAEIFNVLNRLKSNMV	SSSPMKAEIFNVLNRLKSNMVDEDKAT___	87.251	9	840	848	1074.58	2	0	1	2	1	0	0																By MS/MS	By matching	By MS/MS	0	0	0	0	0	3
AT2G40720.1	AT2G40720.1	yes	yes	AEIFNVLNRLK	RTNVFFSGGSSSPMKAEIFNVLNRLKSNMV	SPMKAEIFNVLNRLKSNMVDEDKAT_____	123.5	11	840	850	1315.76	2;3	1	1	3	1	0	1													By MS/MS	By MS/MS	By MS/MS				0	0	0	0	3	0
AT4G22240.1	AT4G22240.1	yes	yes	AEIGDLITQLESK	LYGTDRGLSASSETRAEIGDLITQLESKNP	TRAEIGDLITQLESKNPTPAPTEALFLLNG	188.6	13	109	121	1415.75	2	0	3	2	3	0	0	By MS/MS	By MS/MS	By MS/MS													By MS/MS	By MS/MS	By MS/MS	3	0	0	0	0	3
AT4G23620.1;AT4G23620.2	AT4G23620.1	yes	no	AEIGSDEVIEK	GYSFFLSRLFDVEVRAEIGSDEVIEKVRAL	VEVRAEIGSDEVIEKVRALPRAIHLHSGTD	133.76	11	125	135	1188.59	2	0	4	0	4	0	0	By MS/MS	By MS/MS	By MS/MS													By MS/MS	By MS/MS	By matching	3	0	0	0	0	3
AT2G39080.1	AT2G39080.1	yes	yes	AEIGWEPK	TSGPLGKKLNNSKTRAEIGWEPKYPSFAQF	LNNSKTRAEIGWEPKYPSFAQFFGVST___	47.349	8	332	339	928.465	2	0	2	1	2	0	0	By matching	By matching	By MS/MS																3	0	0	0	0	0
AT2G31390.1	AT2G31390.1	yes	yes	AEIIKVSDVELEFLTGSNK	SKEEAKTQIMSIWDKAEIIKVSDVELEFLT	KVSDVELEFLTGSNKIDDETALTLWHPNLK	91.993	19	195	213	2091.11	3	1	4	3	4	1	1	By MS/MS	By MS/MS	By MS/MS																3	0	0	0	0	0
AT2G25870.1	AT2G25870.1	yes	yes	AEIISSVDQLIAEADIQK	HPLVDSLHTIYNEPKAEIISSVDQLIAEAD	ISSVDQLIAEADIQKVIFMDTTEGVSSVIR	223.26	18	450	467	1942.03	2;3	0	4	1	4	0	0	By MS/MS	By MS/MS	By MS/MS										By MS/MS	By MS/MS	By MS/MS	By MS/MS	By MS/MS	By MS/MS	3	0	0	0	3	3
AT4G11260.1	AT4G11260.1	yes	yes	AEIITWASLEYGK	RFEVLSTKVEIRLAKAEIITWASLEYGKGQ	AKAEIITWASLEYGKGQSVLPKPNVSSALS	25.613	13	237	249	1479.76	2	0	2	3	2	0	0													By MS/MS	By matching					0	0	0	0	2	0
AT2G18230.1	AT2G18230.1	yes	yes	AEIKDEGSAK	______________________________	______________________________	74.269	10	2	11	1046.52	2	1	3	0	3	1	1	By MS/MS	By MS/MS	By matching													By matching	By matching	By matching	3	0	0	0	0	3
AT2G18230.1	AT2G18230.1	yes	no	AEIKDEGSAKGY	______________________________	______________________________	42.061	12	2	13	1266.61	2	2	3	0	3	2	2							By matching	By MS/MS											0	0	2	0	0	0
AT4G33680.1	AT4G33680.1	yes	yes	AEILEKTHVVTTPGSGF	YVWVHFPNQSSWDVFAEILEKTHVVTTPGS	ILEKTHVVTTPGSGFGPGGEGFVRVSAFGH	162.52	17	414	430	1784.93	2;3	1	2	1	2	1	1							By MS/MS	By MS/MS	By matching										0	0	3	0	0	0
AT4G33680.1	AT4G33680.1	yes	yes	AEILEKTHVVTTPGSGFGPGGEGF	YVWVHFPNQSSWDVFAEILEKTHVVTTPGS	VTTPGSGFGPGGEGFVRVSAFGHRENILEA	168.74	24	414	437	2386.18	3	1	3	2	3	1	1							By MS/MS	By matching	By matching										0	0	3	0	0	0
AT2G31810.1;AT2G31810.3;AT2G31810.2	AT2G31810.1	yes	no	AEIMWLVDTFR	RELMLVKVNAHPESRAEIMWLVDTFRARVV	PESRAEIMWLVDTFRARVVDIAEHALTIEV	132.39	11	181	191	1379.69	2	0	2	4	2	0	0	By MS/MS	By MS/MS	By MS/MS													By MS/MS	By MS/MS	By MS/MS	3	0	0	0	0	3
AT4G39690.1	AT4G39690.1	yes	yes	AEINLPISASEDSGAKPDMPSEIISEAESVK	SSNQEETPQETVIDRAEINLPISASEDSGA	PDMPSEIISEAESVKLEAVPKPGDSPIIVN	229.03	31	192	222	3213.56	3;4	1	7	2	7	1	1	By MS/MS	By MS/MS	By MS/MS													By MS/MS	By MS/MS	By MS/MS	3	0	0	0	0	3
AT5G53350.1	AT5G53350.1	yes	yes	AEIPSVVASM	PQTTKEGSDGETEVEAEIPSVVASM_____	ETEVEAEIPSVVASM_______________	87.251	10	570	579	1002.51	1	0	1	0	1	0	0										By MS/MS	By MS/MS	By matching							0	0	0	3	0	0
AT1G04590.1;AT1G04590.2	AT1G04590.1	yes	no	AEIQEERKENLDNHQESEAATEK	RIPEATTEGAVDAAKAEIQEERKENLDNHQ	ENLDNHQESEAATEKQFEHGA_________	102.1	23	353	375	2697.25	4	2	8	1	8	1	2													By matching	By MS/MS	By MS/MS				0	0	0	0	3	0
AT5G55220.1	AT5G55220.1	yes	yes	AEIQYITR	EILEGAKVLEWLKDRAEIQYITR_______	LEWLKDRAEIQYITR_______________	62.88	8	540	547	992.529	2	0	1	1	1	0	0	By MS/MS	By MS/MS	By matching																3	0	0	0	0	0
AT4G04020.1	AT4G04020.1	yes	yes	AEISELITQLESK	LYGTDRGLSVSSDTRAEISELITQLESKNP	TRAEISELITQLESKNPTPAPNEALFLLNG	236.42	13	117	129	1459.78	2	0	3	2	3	0	0	By MS/MS	By MS/MS	By MS/MS													By MS/MS	By MS/MS	By MS/MS	3	0	0	0	0	3
AT4G21150.1;AT4G21150.3;AT4G21150.2	AT4G21150.1	yes	no	AEISHIFR	PPLQSTEPYSRYGPKAEISHIFRIPEKLPA	YSRYGPKAEISHIFRIPEKLPAKQLSLVFL	121.52	8	577	584	971.519	2;3	0	1	1	1	0	0	By MS/MS	By MS/MS	By MS/MS													By MS/MS	By MS/MS	By MS/MS	3	0	0	0	0	3
AT5G23890.1;AT5G23890.2	AT5G23890.1	yes	no	AEITFEK	RRDAEEKLEDLMSNKAEITFEKERVFNLRK	LEDLMSNKAEITFEKERVFNLRKEAEEESQ	44.767	7	743	749	836.428	2	0	2	1	2	0	0																By matching	By MS/MS	By matching	0	0	0	0	0	3
AT5G23890.1;AT5G23890.2	AT5G23890.1	yes	no	AEITFEKER	RRDAEEKLEDLMSNKAEITFEKERVFNLRK	DLMSNKAEITFEKERVFNLRKEAEEESQRI	103.8	9	743	751	1121.57	2;3	1	3	1	3	1	1	By MS/MS	By MS/MS	By MS/MS																3	0	0	0	0	0
AT1G31020.1	AT1G31020.1	yes	yes	AEIVGVDVVR	SAVPTLQFFKGGVKKAEIVGVDVVRLKSVM	GGVKKAEIVGVDVVRLKSVMEQLYK_____	72.042	10	140	149	1055.6	2	0	2	0	2	0	0		By MS/MS	By matching													By MS/MS	By MS/MS	By MS/MS	2	0	0	0	0	3
AT1G31020.1	AT1G31020.1	yes	yes	AEIVGVDVVRLK	SAVPTLQFFKGGVKKAEIVGVDVVRLKSVM	VKKAEIVGVDVVRLKSVMEQLYK_______	195.3	12	140	151	1296.78	2;3	1	2	1	2	0	1													By MS/MS	By MS/MS	By MS/MS				0	0	0	0	3	0
AT1G21640.1;AT1G21640.2	AT1G21640.1	yes	no	AEIVKDTFYQTALDDAISLGK	KWLIENGFKTIVDLRAEIVKDTFYQTALDD	TFYQTALDDAISLGKITVVQIPIDVRMAPK	59.171	21	302	322	2297.18	3	1	4	4	4	1	1	By matching	By MS/MS																	2	0	0	0	0	0
AT1G60770.1	AT1G60770.1	yes	yes	AEKALQELEMK	SNMASIYVDAGLSQKAEKALQELEMKNTQR	LSQKAEKALQELEMKNTQRDFTAYQFLITL	151.66	11	248	258	1288.67	2;3	1	3	3	3	1	1	By MS/MS	By MS/MS	By MS/MS																3	0	0	0	0	0
AT2G35720.1	AT2G35720.1	yes	yes	AEKAQQLLQTVATR	NMEKTWGQVGEARARAEKAQQLLQTVATRK	RAEKAQQLLQTVATRKKNRQVETDGLIVTK	93.162	14	417	430	1555.87	2;3	1	1	2	1	1	1	By MS/MS	By MS/MS	By MS/MS																3	0	0	0	0	0
AT5G28060.1	AT5G28060.1	no	no	AEKAVTIRTRNFMTNRLLARKQFVI	______________________________	NFMTNRLLARKQFVIDVLHPGRANVSKAEL	NaN	25	2	26	2975.7		6	1	5	1	2	6																			0	0	0	0	0	0
AT4G26410.1	AT4G26410.1	yes	yes	AEKDMKRGLSEL	LMKKESRKLLERTALAEKDMKRGLSELMNS	TALAEKDMKRGLSELMNSGNDIHRLAKSVH	101.64	12	181	192	1375.71	2	3	3	2	3	2	3							By MS/MS	By MS/MS	By matching										0	0	3	0	0	0
AT2G44120.1;AT2G44120.2	AT2G44120.1	yes	no	AEKDNELIRL	RKLIFKRAEQYAKEYAEKDNELIRLKREAK	YAKEYAEKDNELIRLKREAKLKGGFYVDPE	106.35	10	56	65	1199.65	2	2	3	1	3	1	2								By MS/MS	By matching										0	0	2	0	0	0
AT2G20420.1	AT2G20420.1	yes	yes	AEKFPDMIIKVPIDVF	LIIACKKGGTSIEDLAEKFPDMIIKVPIDV	EKFPDMIIKVPIDVFAGITDEDAAKVVDGL	102.26	16	171	186	1861.01	2;3	2	3	2	3	2	2							By MS/MS	By matching	By MS/MS										0	0	3	0	0	0
AT4G26410.1	AT4G26410.1	yes	yes	AEKHVQELNMSVDLMK	NTLGRFQSEEAQFLKAEKHVQELNMSVDLM	EKHVQELNMSVDLMKKESRKLLERTALAEK	155.34	16	153	168	1870.93	2;3;4	1	3	4	3	1	1	By MS/MS	By MS/MS	By MS/MS																3	0	0	0	0	0
AT4G09320.1	AT4G09320.1	yes	yes	AEKHYEDLSSKSF	FTLKGLKLISVERSFAEKHYEDLSSKSFFS	SFAEKHYEDLSSKSFFSGLVDYIVSGPVVA	103.76	13	65	77	1539.72	3	2	3	2	3	2	2							By matching	By MS/MS											0	0	2	0	0	0
AT5G08690.1;AT5G08670.1;AT5G08680.1	AT5G08680.1	no	no	AEKIAKESAA	QSFYMVGGIDEVVAKAEKIAKESAA_____	EVVAKAEKIAKESAA_______________	136.84	10	550	559	1016.55	2	2	2	0	2	2	2	By MS/MS	By MS/MS	By MS/MS																3	0	0	0	0	0
AT1G72170.1	AT1G72170.1	yes	no	AEKKDSVPPEYDVNAKW	______________________________	KKDSVPPEYDVNAKWDACLDLTVRRFVYSS	126.32	17	2	18	1974.97	2;3	3	4	1	4	3	3							By MS/MS	By MS/MS	By MS/MS										0	0	3	0	0	0
AT5G41670.4;AT5G41670.3;AT5G41670.2;AT5G41670.1	AT5G41670.4	yes	no	AEKKGLLYLGMGVSGGEE	GGNEWYQNTERRIVEAEKKGLLYLGMGVSG	KGLLYLGMGVSGGEEGARNGPSLMPGGSFT	45.654	18	121	138	1836.93	3	2	3	5	2	2	2										By matching	By MS/MS	By matching							0	0	0	3	0	0
AT4G15640.2;AT4G15640.1	AT4G15640.2	yes	no	AEKLAGNPTVTVKD	______________________________	EAEKLAGNPTVTVKDLHDKMLNSVNVKRSM	128.41	14	14	27	1441.78	2	2	2	1	1	2	2										By MS/MS	By MS/MS	By MS/MS							0	0	0	3	0	0
AT5G49210.1;AT5G49210.2	AT5G49210.1	yes	no	AEKLEMWK	KIADEEFRQTLIKERAEKLEMWKMMGQKRE	QTLIKERAEKLEMWKMMGQKREEKIKEREK	42.835	8	144	151	1033.53	3	1	2	3	2	1	1	By MS/MS	By matching	By MS/MS																3	0	0	0	0	0
AT3G06050.1	AT3G06050.1	yes	yes	AEKLGAKDAIEF	VICVSVNDPFAINGWAEKLGAKDAIEFYGD	NGWAEKLGAKDAIEFYGDFDGKFHKSLGLD	141.44	12	127	138	1290.68	2	2	3	1	3	2	2							By MS/MS	By MS/MS	By matching										0	0	3	0	0	0
AT3G06050.1	AT3G06050.1	yes	yes	AEKLGAKDAIEFY	VICVSVNDPFAINGWAEKLGAKDAIEFYGD	GWAEKLGAKDAIEFYGDFDGKFHKSLGLDK	100.07	13	127	139	1453.75	2	2	3	2	3	2	2							By MS/MS	By MS/MS	By MS/MS										0	0	3	0	0	0
AT1G49630.3;AT1G49630.2;AT1G49630.1;AT3G19170.1;AT3G19170.2	AT3G19170.1	no	no	AEKLGFEKVSEE	ATQPAPLYPDVGQDEAEKLGFEKVSEEFIS	QDEAEKLGFEKVSEEFISECKSKAILFKHK	138.71	12	102	113	1364.68	2	2	4	2	3	2	2											By MS/MS	By matching							0	0	0	2	0	0
AT4G34200.1;AT3G19480.1;AT1G17745.1;AT1G17745.2	AT4G34200.1	no	no	AEKLGRLAVQL	VSAEVLTELKPYVVLAEKLGRLAVQLVAGG	YVVLAEKLGRLAVQLVAGGSGVKNAKITYA	95.311	11	392	402	1196.72	2	2	1	2	1	1	2							By matching	By MS/MS	By matching										0	0	3	0	0	0
AT2G19080.1	AT2G19080.1	yes	yes	AEKLKSEFL	VLRCKLLEHSNLVRYAEKLKSEFLEASSSS	SNLVRYAEKLKSEFLEASSSSPSPPLHSFP	83.358	9	230	238	1063.59	2	2	2	2	2	2	2							By MS/MS	By matching											0	0	2	0	0	0
AT5G64050.1	AT5G64050.1	yes	yes	AEKLLESGHVY	GPYRQSERNALYKQYAEKLLESGHVYRCFC	YKQYAEKLLESGHVYRCFCSSEELVKMKEN	121.8	11	145	155	1244.64	2	1	2	2	2	1	1								By MS/MS	By MS/MS										0	0	2	0	0	0
AT2G26670.1;AT2G26670.2	AT2G26670.1	yes	no	AEKLSTDLEWFK	NFPTYAEFKNTGLERAEKLSTDLEWFKEQG	LERAEKLSTDLEWFKEQGYEIPEPTAPGKT	84.309	12	153	164	1465.75	2	1	3	4	3	1	1	By matching	By MS/MS																	2	0	0	0	0	0
AT2G26670.1;AT2G26670.2	AT2G26670.1	yes	no	AEKLSTDLEWFKEQGYEIPEPTAPGK	NFPTYAEFKNTGLERAEKLSTDLEWFKEQG	KEQGYEIPEPTAPGKTYSQYLKELAEKDPQ	73.805	26	153	178	2962.46	4	2	6	5	6	2	2	By MS/MS	By MS/MS	By MS/MS																3	0	0	0	0	0
AT3G49240.1	AT3G49240.1	yes	yes	AEKLYGEMEE	NNLMNQLCDNELLAEAEKLYGEMEEKNVKP	ELLAEAEKLYGEMEEKNVKPDEYTYGLLMD	142.56	10	404	413	1197.52	2	1	4	3	3	1	1										By MS/MS	By MS/MS	By MS/MS							0	0	0	3	0	0
AT1G53645.1	AT1G53645.1	yes	yes	AEKMGPELM	AMRIFAGDSADGEKFAEKMGPELMKTLAEG	ADGEKFAEKMGPELMKTLAEGFEEICEKAL	60.892	9	345	353	1004.47	2	1	2	2	2	1	1							By matching		By MS/MS										0	0	2	0	0	0
AT4G01900.1	AT4G01900.1	yes	yes	AEKMTGDMLSPS	VSDVIRVRTGERGEKAEKMTGDMLSPS___	GEKAEKMTGDMLSPS_______________	64.064	12	185	196	1265.56	2	1	2	3	2	1	1	By MS/MS	By MS/MS	By matching																3	0	0	0	0	0
AT1G50575.1	AT1G50575.1	yes	yes	AEKPVGGIKIE	AGPGLMDAVTEGALEAEKPVGGIKIEKEAG	GALEAEKPVGGIKIEKEAGEWTASKFHPYL	62.705	11	143	153	1139.65	2	2	2	0	1	2	2										By MS/MS	By MS/MS								0	0	0	2	0	0
AT1G50575.1	AT1G50575.1	yes	yes	AEKPVGGIKIEKE	AGPGLMDAVTEGALEAEKPVGGIKIEKEAG	LEAEKPVGGIKIEKEAGEWTASKFHPYLPP	79.889	13	143	155	1396.79	3	3	3	0	2	3	3										By MS/MS	By MS/MS	By MS/MS							0	0	0	3	0	0
AT2G41220.1	AT2G41220.1	yes	yes	AEKQGIASF	SGLMTSIPWDLFNEWAEKQGIASFDRTHTG	DLFNEWAEKQGIASFDRTHTGVGMLFLPRD	81.642	9	166	174	949.487	2	1	1	0	1	1	1							By MS/MS		By MS/MS										0	0	2	0	0	0
AT4G16800.1	AT4G16800.1	yes	yes	AEKRKPLY	KLLNTQDRLEGLAAFAEKRKPLYTGN____	LEGLAAFAEKRKPLYTGN____________	93.561	8	291	298	1003.58	2	3	1	1	1	2	3							By matching	By MS/MS	By matching										0	0	3	0	0	0
AT2G30970.2;AT2G30970.1	AT2G30970.2	yes	no	AEKRLAGSTFME	RDDNGKPVVLECVREAEKRLAGSTFMEYLP	VREAEKRLAGSTFMEYLPMGGSAKMVDLTL	115.41	12	83	94	1338.66	2	2	2	3	1	1	2										By MS/MS	By MS/MS	By MS/MS							0	0	0	3	0	0
AT1G28540.1	AT1G28540.1	yes	yes	AEKSQIP	______________________________	______________________________	51.456	7	2	8	771.413	2	1	1	0	1	1	1				By matching		By MS/MS													0	2	0	0	0	0
AT1G28540.1	AT1G28540.1	yes	yes	AEKSQIPDNNNNTSSSAK	______________________________	SQIPDNNNNTSSSAKKPTPEIGSGSGKRYY	136.39	18	2	19	1903.89	2;3	1	2	0	2	1	1	By MS/MS	By MS/MS	By MS/MS																3	0	0	0	0	0
AT1G28540.1	AT1G28540.1	yes	no	AEKSQIPDNNNNTSSSAKKPTPEIGSGSGKRY	______________________________	KKPTPEIGSGSGKRYYNPPESVNPDQATLR	140.55	32	2	33	3361.65	4;5	5	3	0	3	4	5							By MS/MS	By MS/MS	By MS/MS										0	0	3	0	0	0
AT1G31010.1	AT1G31010.1	yes	yes	AEKSSEEWPR	TESSSRTRGGGGGNRAEKSSEEWPRPMEVP	GGGNRAEKSSEEWPRPMEVPYQPKIANSID	124.81	10	52	61	1217.57	2;3	1	3	1	3	1	1	By MS/MS	By MS/MS	By MS/MS																3	0	0	0	0	0
AT4G00630.1;AT4G00630.2	AT4G00630.1	yes	no	AEKTLFGSQTQETTQGK	EATQRVNDAEIALQRAEKTLFGSQTQETTQ	KTLFGSQTQETTQGKVLDGKNTIVGEDEVL	200.82	17	345	361	1852.92	2;3	1	2	2	2	1	1	By MS/MS	By MS/MS	By MS/MS																3	0	0	0	0	0
AT3G45300.1	AT3G45300.1	yes	yes	AEKVDGGYILNGNK	SEPNAGSDVVGMKCKAEKVDGGYILNGNKM	KAEKVDGGYILNGNKMWCTNGPSAETLVVY	252.59	14	169	182	1476.76	2;3	1	2	2	2	1	1	By MS/MS	By MS/MS	By MS/MS																3	0	0	0	0	0
AT5G24490.1	AT5G24490.1	yes	yes	AEKVEPLPTEQLNEHSFAE	KEGGYGLIIPKKDGKAEKVEPLPTEQLNEH	EPLPTEQLNEHSFAE_______________	192.68	19	290	308	2167.04	3	1	5	3	4	1	1	By MS/MS	By MS/MS	By MS/MS																3	0	0	0	0	0
AT1G80270.5;AT1G80270.4;AT1G80270.3;AT1G80270.2;AT1G80270.1	AT1G80270.5	yes	no	AEKVLKEMEGESLEANR	ALTARHYSGAGLKDKAEKVLKEMEGESLEA	KVLKEMEGESLEANRRAFKDLLSIYASLGR	290.87	17	352	368	1931.96	2;3;4	2	5	3	5	2	2	By MS/MS	By MS/MS	By MS/MS																3	0	0	0	0	0
AT1G15480.1	AT1G15480.1	yes	yes	AEKVLKEMEGESLEENR	ALIARHYASAGLKEKAEKVLKEMEGESLEE	KVLKEMEGESLEENRHMCKDLLSVYGYLQR	180.11	17	350	366	1989.97	3	2	6	3	6	2	2	By MS/MS	By MS/MS	By MS/MS																3	0	0	0	0	0
AT2G31610.1;AT3G53870.1	AT3G53870.1	no	no	AEKVNNRGL	VQKRFKFPVDSVELYAEKVNNRGLCAIAQA	DSVELYAEKVNNRGLCAIAQAESLRYKLLG	81.642	9	88	96	999.546	2	2	1	0	1	1	2							By MS/MS	By MS/MS	By matching										0	0	3	0	0	0
AT4G35790.2;AT4G35790.1;AT4G35790.3	AT4G35790.2	yes	no	AEKVSEDVMLLHGDLDLK	______________________________	VSEDVMLLHGDLDLKIVKARRLPNMDMFSE	105.79	18	2	19	2011.03	3	1	5	5	5	1	1	By MS/MS	By MS/MS	By MS/MS																3	0	0	0	0	0
AT5G58270.1	AT5G58270.1	yes	yes	AEKYDQFLKKYE	INYETVKYFNNEGYEAEKYDQFLKKYEDAA	GYEAEKYDQFLKKYEDAALQTQRSLAFLNF	59.731	12	362	373	1560.78	2	3	3	4	2	3	3										By matching	By matching	By MS/MS							0	0	0	3	0	0
AT3G44310.3;AT3G44310.1	AT3G44310.3	yes	no	AEKYIVEAASK	QSSTVYNDTPATIDKAEKYIVEAASKGAEL	TIDKAEKYIVEAASKGAELVLFPEGFIGGY	110.88	11	46	56	1207.64	2;3	1	2	1	2	1	1	By MS/MS	By MS/MS	By MS/MS																3	0	0	0	0	0
AT1G20510.1;AT1G20510.2;AT1G20510.3	AT1G20510.1	yes	no	AEKYPTVKIL	LCGGAPLSKEVTEGFAEKYPTVKILQGYGL	VTEGFAEKYPTVKILQGYGLTESTGIGAST	97.277	10	328	337	1160.68	2	2	1	1	1	2	2								By MS/MS	By matching										0	0	2	0	0	0
AT1G56580.1	AT1G56580.1	yes	yes	AEKYTGDEICR	______________________________	VRARAEKYTGDEICREKTKEFLKEVSMPNG	77.358	11	12	22	1340.6	2	1	3	1	3	1	1	By MS/MS	By matching	By MS/MS																3	0	0	0	0	0
AT3G61070.3;AT3G61070.2;AT3G61070.1	AT3G61070.3	yes	no	AELALIVLYLNK	______________________________	LTRAELALIVLYLNKAEARDKICRAIQYGS	134.66	12	9	20	1358.82	2	0	1	5	1	0	0	By MS/MS	By MS/MS	By MS/MS													By MS/MS	By MS/MS	By MS/MS	3	0	0	0	0	3
AT3G61070.3;AT3G61070.2;AT3G61070.1	AT3G61070.3	yes	no	AELALIVLYLNKAEAR	______________________________	ELALIVLYLNKAEARDKICRAIQYGSKFLS	57.042	16	9	24	1786.04	2;3	1	2	5	2	1	1	By MS/MS	By MS/MS	By MS/MS																3	0	0	0	0	0
AT2G39390.1;AT3G09500.1;AT5G02610.1;AT5G02610.2	AT3G09500.1	no	no	AELALLR	EKSKSDLQNQLKELKAELALLRVAKVTGGA	QNQLKELKAELALLRVAKVTGGAPNKLSKI	92.319	7	26	32	784.481	2	0	1	3	1	0	0	By MS/MS	By MS/MS	By MS/MS													By MS/MS	By MS/MS	By MS/MS	3	0	0	0	0	3
AT2G39390.1;AT3G09500.1;AT5G02610.1;AT5G02610.2	AT3G09500.1	no	no	AELALLRVAK	EKSKSDLQNQLKELKAELALLRVAKVTGGA	LKELKAELALLRVAKVTGGAPNKLSKIKVV	138.26	10	26	35	1082.68	2;3	1	1	3	1	0	1													By MS/MS	By MS/MS	By MS/MS				0	0	0	0	3	0
AT2G45740.3;AT2G45740.2;AT2G45740.1	AT2G45740.3	yes	no	AELALVVMYLNK	______________________________	VSRAELALVVMYLNKAEARDKLCRAIQYGS	69.915	12	10	21	1362.76	2	0	1	5	1	0	0	By MS/MS	By MS/MS	By matching													By MS/MS	By matching	By matching	3	0	0	0	0	3
AT3G55170.5;AT3G55170.2;AT3G55170.1;AT3G55170.4;AT3G55170.3	AT3G55170.5	yes	no	AELASLRVAK	DKSKSDLSTQLKELKAELASLRVAKVTGGA	LKELKAELASLRVAKVTGGAPNKLSKIKVV	57.032	10	26	35	1056.63	2	1	1	2	1	0	1													By MS/MS	By matching	By matching				0	0	0	0	3	0
AT2G27170.2;AT2G27170.1;AT2G27170.4;AT2G27170.3	AT2G27170.2	yes	no	AELEANIATNLK	KFAYQADRIERETRKAELEANIATNLKRRI	TRKAELEANIATNLKRRITELQATIASIDD	74.849	12	816	827	1285.69	2	0	2	2	2	0	0													By matching	By MS/MS	By matching				0	0	0	0	3	0
AT2G26140.1	AT2G26140.1	yes	yes	AELEEIVHYLR	SSTKFSDVKGVDEAKAELEEIVHYLRDPKR	DEAKAELEEIVHYLRDPKRFTRLGGKLPKG	174.92	11	237	247	1370.72	2;3	0	3	3	3	0	0	By MS/MS	By MS/MS	By MS/MS													By MS/MS	By MS/MS	By MS/MS	3	0	0	0	0	3
AT2G26140.1	AT2G26140.1	yes	yes	AELEEIVHYLRDPK	SSTKFSDVKGVDEAKAELEEIVHYLRDPKR	KAELEEIVHYLRDPKRFTRLGGKLPKGVLL	193.94	14	237	250	1710.89	2;3;4	1	4	3	4	0	1													By MS/MS	By MS/MS	By MS/MS				0	0	0	0	3	0
AT4G39690.1	AT4G39690.1	yes	yes	AELEQKETEAQLALSK	AAIKAIQERMEDKLKAELEQKETEAQLALS	ELEQKETEAQLALSKAEELAKAEMISTIAK	160.07	16	408	423	1786.93	2;3	1	4	3	4	1	1	By MS/MS	By MS/MS	By MS/MS																3	0	0	0	0	0
AT4G39690.1	AT4G39690.1	yes	yes	AELEQKETEAQLALSKAEELAK	AAIKAIQERMEDKLKAELEQKETEAQLALS	TEAQLALSKAEELAKAEMISTIAKEKAAQI	76.23	22	408	429	2428.27	3;4	2	6	4	6	2	2	By MS/MS	By MS/MS	By MS/MS																3	0	0	0	0	0
AT1G71730.1	AT1G71730.1	yes	yes	AELEQLNE	ASLQRSMGLKIEQLKAELEQLNE_______	LKIEQLKAELEQLNE_______________	82.716	8	170	177	944.445	2	0	3	2	2	0	0													By MS/MS	By MS/MS	By matching				0	0	0	0	3	0
AT5G53140.1;AT5G53140.2	AT5G53140.1	yes	no	AELESEPDAIPDPKPETEPETK	ESNPSTALETESIPKAELESEPDAIPDPKP	DAIPDPKPETEPETKGEKAGE_________	121.39	22	393	414	2421.14	3	1	8	1	8	1	1	By MS/MS	By MS/MS	By MS/MS										By MS/MS	By MS/MS	By MS/MS	By MS/MS	By MS/MS	By MS/MS	3	0	0	0	3	3
AT2G01220.2;AT2G01220.1;AT3G27610.8;AT3G27610.5;AT3G27610.3;AT3G27610.9;AT3G27610.7;AT3G27610.6;AT3G27610.4;AT3G27610.1;AT3G27610.2	AT2G01220.2	no	no	AELFPGSSFVIGADTAAR	GKTIIVSNQPYFYKKAELFPGSSFVIGADT	FPGSSFVIGADTAARLVNPKYYEGSIKRML	137.58	18	290	307	1807.91	2;3	0	2	3	2	0	0	By MS/MS	By MS/MS	By MS/MS													By MS/MS	By MS/MS	By MS/MS	3	0	0	0	0	3
AT2G01220.2;AT2G01220.1	AT2G01220.2	yes	no	AELFPGSSFVIGADTAARLVNPK	GKTIIVSNQPYFYKKAELFPGSSFVIGADT	FVIGADTAARLVNPKYYEGSIKRMLEILGD	80.026	23	290	312	2359.25	3	1	2	4	2	0	1													By MS/MS	By MS/MS	By MS/MS				0	0	0	0	3	0
AT1G01820.1	AT1G01820.1	yes	yes	AELGLVVVYLNK	______________________________	TTRAELGLVVVYLNKAEARDKICRAIQYGS	134.66	12	9	20	1316.77	2	0	1	4	1	0	0	By MS/MS	By MS/MS	By MS/MS													By MS/MS	By MS/MS	By MS/MS	3	0	0	0	0	3
AT1G01820.1	AT1G01820.1	yes	yes	AELGLVVVYLNKAEAR	______________________________	ELGLVVVYLNKAEARDKICRAIQYGSKFLS	117.77	16	9	24	1743.99	2;3	1	2	4	2	1	1	By MS/MS	By MS/MS	By MS/MS																3	0	0	0	0	0
AT3G21640.1	AT3G21640.1	yes	yes	AELGQMDSARDDFRK	EEKNPKALFRRGKAKAELGQMDSARDDFRK	AELGQMDSARDDFRKAQKYAPDDKAIRREL	19.89	15	275	289	1737.81	3	2	4	3	4	0	2													By matching	By MS/MS	By matching				0	0	0	0	3	0
AT3G15590.2;AT3G15590.1	AT3G15590.2	yes	no	AELILNRATK	HALVKLYIKAGEVGKAELILNRATKDNKMR	GEVGKAELILNRATKDNKMRPMFTTYMAIL	159.11	10	502	511	1127.67	2;3	1	1	2	1	0	1													By MS/MS	By MS/MS	By MS/MS				0	0	0	0	3	0
AT5G52520.1	AT5G52520.1	yes	yes	AELKDAISSGKW	ALSFRDSNIVDVNSYAELKDAISSGKWARG	NSYAELKDAISSGKWARGPWSASDADEQRV	181.87	12	478	489	1303.68	2	2	2	1	2	2	2							By MS/MS	By MS/MS	By MS/MS										0	0	3	0	0	0
AT5G67630.1	AT5G67630.1	yes	yes	AELKLSESR	______________________________	______________________________	40.386	9	2	10	1031.56	2	1	2	2	2	1	1					By MS/MS														0	1	0	0	0	0
AT3G15020.1	AT3G15020.1	yes	yes	AELKSSIEK	GPLSDFEKEGLEALKAELKSSIEKGIKFAN	GLEALKAELKSSIEKGIKFANQ________	111.61	9	326	334	1003.55	2	1	2	1	2	1	1	By MS/MS	By MS/MS	By MS/MS																3	0	0	0	0	0
AT1G29930.1;AT1G29920.1;AT1G29910.1;AT2G34420.1;AT2G34430.1	AT1G29930.1	yes	no	AELKVKEL	GSFDPLGLATDPEAFAELKVKELKNGRLAM	ATDPEAFAELKVKELKNGRLAMFSMFGFFV	76.605	8	209	216	928.559	2	2	2	1	2	2	2							By matching	By MS/MS	By matching										0	0	3	0	0	0
AT1G19520.1;AT1G19520.2	AT1G19520.1	yes	no	AELLEPNRVDW	SLQEGDDPSGLLAEWAELLEPNRVDWIALI	LAEWAELLEPNRVDWIALINQLREGNTHAY	87.942	11	342	352	1340.67	2	1	3	2	3	0	1							By MS/MS	By MS/MS	By matching										0	0	3	0	0	0
AT1G73990.1;AT1G73990.2	AT1G73990.1	yes	no	AELLGAEERPLKPEEAELF	EKIGFNKETISRGKYAELLGAEERPLKPEE	GAEERPLKPEEAELFEKSAQHAYQLFRDKA	48.363	19	512	530	2140.11	3	2	6	4	6	1	2							By matching	By MS/MS	By MS/MS										0	0	3	0	0	0
AT3G63460.1;AT3G63460.3;AT3G63460.2	AT3G63460.1	yes	no	AELLQDLMEKTL	IWSRSLANERDGRSYAELLQDLMEKTLVLA	RSYAELLQDLMEKTLVLALATGNKKFSASL	57.293	12	711	722	1402.74	2	1	3	4	3	1	1							By matching	By MS/MS											0	0	2	0	0	0
AT4G13180.1	AT4G13180.1	yes	yes	AELLVSELNDSSQLK	LGARVTINYVSSSSKAELLVSELNDSSQLK	AELLVSELNDSSQLKSAIAVKADVSDPDQI	97.594	15	53	67	1644.86	2	0	3	4	3	0	0		By MS/MS	By MS/MS										By MS/MS	By MS/MS	By MS/MS				2	0	0	0	3	0
AT2G17630.1	AT2G17630.1	yes	yes	AELLYNAIDESR	EQGGLKEVEKKNQRKAELLYNAIDESRGFF	QRKAELLYNAIDESRGFFRCPVEKSVRSLM	115.41	12	332	343	1392.69	2	0	3	3	3	0	0																By MS/MS	By MS/MS	By matching	0	0	0	0	0	3
AT2G17630.1	AT2G17630.1	yes	yes	AELLYNAIDESRGFFRCPVEK	EQGGLKEVEKKNQRKAELLYNAIDESRGFF	AIDESRGFFRCPVEKSVRSLMNVPFTLEKS	37.774	21	332	352	2513.24	3;4	2	4	5	4	0	2													By MS/MS	By MS/MS	By MS/MS				0	0	0	0	3	0
AT3G08943.1;AT3G08947.1;AT3G08947.2	AT3G08943.1	yes	no	AELMMPYAQHLLQFVELVSK	FEAYSGILQGFKDAKAELMMPYAQHLLQFV	PYAQHLLQFVELVSKDSLRDESVTKAAVAA	36.059	20	784	803	2346.21	3	0	2	8	2	0	0													By MS/MS	By MS/MS	By matching				0	0	0	0	3	0
AT4G37910.2;AT4G37910.1	AT4G37910.2	yes	no	AELNAQKDQE	SGGLSDDEINRMVKEAELNAQKDQEKKQLI	RMVKEAELNAQKDQEKKQLIDLRNSADTTI	203.55	10	563	572	1144.54	2	1	3	1	2	1	1										By MS/MS	By MS/MS	By MS/MS							0	0	0	3	0	0
AT3G58520.1;AT3G58520.2	AT3G58520.1	yes	no	AELNIPHK	TIHKKTKRNYLRSMRAELNIPHKFTRLFTR	NYLRSMRAELNIPHKFTRLFTRYPGIFYLS	70.67	8	309	316	920.508	2	0	1	1	1	0	0	By MS/MS	By matching	By MS/MS													By MS/MS	By MS/MS		3	0	0	0	0	2
AT3G46560.1	AT3G46560.1	yes	yes	AELNQNAPTQD	AEKFLKHTMRVGMRFAELNQNAPTQD____	GMRFAELNQNAPTQD_______________	167.76	11	83	93	1199.54	2	0	2	1	1	0	0							By MS/MS	By MS/MS	By MS/MS										0	0	3	0	0	0
AT5G19370.1	AT5G19370.1	yes	yes	AELNQVVR	KLGQMVPEFEEAAFKAELNQVVRCRTQFGL	FEEAAFKAELNQVVRCRTQFGLHLLQVLSE	121.31	8	162	169	927.514	2	0	1	1	1	0	0	By MS/MS	By MS/MS	By MS/MS													By MS/MS	By matching	By MS/MS	3	0	0	0	0	3
AT5G19370.1	AT5G19370.1	yes	yes	AELNQVVRCRTQFGLHLLQVLSEREPVK	KLGQMVPEFEEAAFKAELNQVVRCRTQFGL	GLHLLQVLSEREPVKDIQVEELHSKMQDPV	11.641	28	162	189	3318.8	5	3	3	6	3	0	3													By MS/MS	By MS/MS	By MS/MS				0	0	0	0	3	0
AT1G47420.1	AT1G47420.1	yes	yes	AELPSAVVKDAKTAISKNTDDKAGQEAL	SDVLNAFKDLMAADWAELPSAVVKDAKTAI	AISKNTDDKAGQEALKNVFRAAEAVEEFGG	155.75	28	117	144	2869.5	3;4	4	5	1	5	4	4							By MS/MS	By MS/MS	By MS/MS										0	0	3	0	0	0
AT5G06560.1	AT5G06560.1	yes	yes	AELQMELR	ASEAMSMILRLQRDKAELQMELRQFKRFAE	LRLQRDKAELQMELRQFKRFAEEKMEHDQQ	87.251	8	118	125	988.501	2	0	2	3	2	0	0	By MS/MS	By MS/MS	By MS/MS																3	0	0	0	0	0
AT5G06560.1	AT5G06560.1	yes	yes	AELQMELRQFK	ASEAMSMILRLQRDKAELQMELRQFKRFAE	QRDKAELQMELRQFKRFAEEKMEHDQQELL	103.87	11	118	128	1391.72	2;3	1	2	4	2	0	1													By MS/MS	By MS/MS	By MS/MS				0	0	0	0	3	0
AT2G21090.1	AT2G21090.1	yes	yes	AELSQAVSR	PICVAQSFLSKHATKAELSQAVSRLESLTQ	SKHATKAELSQAVSRLESLTQQGIRLPFDL	58.916	9	25	33	959.504	2	0	1	1	1	0	0	By matching	By MS/MS	By MS/MS													By MS/MS	By matching	By matching	3	0	0	0	0	3
AT4G31210.1;AT4G31210.3;AT4G31210.2	AT4G31210.1	yes	no	AELSTAASPASNGNQATTVK	TSTEPVIGDGSSGIKAELSTAASPASNGNQ	AASPASNGNQATTVKSKRRPKNKKVEDKSS	239.48	20	339	358	1916.94	2	0	1	1	1	0	0	By MS/MS	By MS/MS	By MS/MS										By MS/MS	By MS/MS	By MS/MS	By MS/MS	By MS/MS	By MS/MS	3	0	0	0	3	3
AT5G36210.1	AT5G36210.1	yes	yes	AELWVGYISEGGNIDK	LAWIEWSHPNMPWDKAELWVGYISEGGNID	ELWVGYISEGGNIDKRVCVAGCDPKYVESP	122.2	16	270	285	1749.86	2	0	3	3	3	0	0	By MS/MS	By MS/MS	By MS/MS										By MS/MS	By MS/MS	By MS/MS	By MS/MS	By MS/MS	By MS/MS	3	0	0	0	3	3
AT5G36210.1	AT5G36210.1	yes	yes	AELWVGYISEGGNIDKR	LAWIEWSHPNMPWDKAELWVGYISEGGNID	LWVGYISEGGNIDKRVCVAGCDPKYVESPT	82.437	17	270	286	1905.96	2;3	1	3	3	3	1	1																By MS/MS	By MS/MS	By MS/MS	0	0	0	0	0	3
AT1G74640.1	AT1G74640.1	yes	yes	AEMEALR	PVMVMSTKGAPKRSKAEMEALRGAKGVSKF	KGAPKRSKAEMEALRGAKGVSKFVEVEGAL	58.687	7	324	330	818.396	2	0	2	2	2	0	0																By matching	By MS/MS	By matching	0	0	0	0	0	3
AT1G74640.1	AT1G74640.1	yes	yes	AEMEALRGAK	PVMVMSTKGAPKRSKAEMEALRGAKGVSKF	PKRSKAEMEALRGAKGVSKFVEVEGALLPQ	90.761	10	324	333	1074.55	2	1	2	2	2	0	1													By MS/MS	By MS/MS	By MS/MS				0	0	0	0	3	0
AT4G31990.4;AT4G31990.2;AT4G31990.1;AT4G31990.3	AT4G31990.4	yes	no	AEMEMMAGR	VANVVGDVTMFSEWKAEMEMMAGRIKTVRQ	MFSEWKAEMEMMAGRIKTVRQELYDSLVSK	129.56	9	356	364	1024.41	2	0	2	3	2	0	0	By MS/MS	By MS/MS	By MS/MS													By MS/MS	By MS/MS	By MS/MS	3	0	0	0	0	3
AT4G31990.4;AT4G31990.2;AT4G31990.1;AT4G31990.3	AT4G31990.4	yes	no	AEMEMMAGRIK	VANVVGDVTMFSEWKAEMEMMAGRIKTVRQ	SEWKAEMEMMAGRIKTVRQELYDSLVSKDK	183.27	11	356	366	1265.59	2;3	1	2	3	2	0	1													By MS/MS	By MS/MS	By MS/MS				0	0	0	0	3	0
AT3G21400.1	AT3G21400.1	yes	yes	AEMGEASVVETSK	LNQMVGRIKAKPGGKAEMGEASVVETSKRP	GKAEMGEASVVETSKRPLPKLRNTTPESTR	200.06	13	89	101	1336.62	2	0	3	1	3	0	0	By MS/MS	By MS/MS	By MS/MS										By MS/MS	By MS/MS	By MS/MS	By MS/MS	By MS/MS	By MS/MS	3	0	0	0	3	3
AT4G39690.1	AT4G39690.1	yes	yes	AEMISTIAK	TEAQLALSKAEELAKAEMISTIAKEKAAQI	AEELAKAEMISTIAKEKAAQIEKMAEADLN	91.783	9	430	438	962.511	2	0	1	1	1	0	0	By MS/MS	By MS/MS	By MS/MS										By MS/MS		By MS/MS	By MS/MS	By MS/MS	By MS/MS	3	0	0	0	2	3
AT4G39690.1	AT4G39690.1	yes	yes	AEMISTIAKEK	TEAQLALSKAEELAKAEMISTIAKEKAAQI	ELAKAEMISTIAKEKAAQIEKMAEADLNIK	207.88	11	430	440	1219.65	2;3	1	2	1	2	1	1	By MS/MS	By MS/MS	By MS/MS										By MS/MS	By MS/MS	By MS/MS				3	0	0	0	3	0
AT4G39690.1	AT4G39690.1	yes	yes	AEMISTIAKEKAAQIEK	TEAQLALSKAEELAKAEMISTIAKEKAAQI	MISTIAKEKAAQIEKMAEADLNIKALSMAF	81.908	17	430	446	1860	3	2	3	1	3	2	2	By MS/MS	By MS/MS	By MS/MS																3	0	0	0	0	0
AT4G39850.4;AT4G39850.1;AT4G39850.2;AT4G39850.3	AT4G39850.4	yes	no	AEMLSNIR	FFSGHLRPDDSTLGRAEMLSNIRYHTSVII	DDSTLGRAEMLSNIRYHTSVIISLFQALGT	89.123	8	375	382	932.475	2	0	1	2	1	0	0	By MS/MS	By MS/MS	By MS/MS													By matching	By MS/MS	By MS/MS	3	0	0	0	0	3
AT2G16460.1;AT2G16460.2	AT2G16460.1	yes	no	AEMQKIEMIQDSNLSK	LNDSLENVSESFVSKAEMQKIEMIQDSNLS	EMQKIEMIQDSNLSKFKSEVKSSQEHHFTV	214.14	16	100	115	1863.91	2;3	1	3	3	3	1	1	By MS/MS	By MS/MS	By MS/MS																3	0	0	0	0	0
AT5G52410.3;AT5G52410.2;AT5G52410.1	AT5G52410.3	yes	no	AEMSYEKER	RNELEEQLQSLASNKAEMSYEKERFDRLQK	SLASNKAEMSYEKERFDRLQKQVEDENQEI	81.163	9	546	554	1141.51	2	1	3	2	3	1	1	By MS/MS	By MS/MS																	2	0	0	0	0	0
AT3G51090.1;AT3G51090.2	AT3G51090.1	yes	no	AEMTQESNLSK	GVVSQLVVSKGEMQKAEMTQESNLSKFKSE	EMQKAEMTQESNLSKFKSEINSSLDHHFSL	136.84	11	173	183	1236.57	2	0	2	2	2	0	0	By MS/MS	By MS/MS	By MS/MS										By MS/MS	By MS/MS	By MS/MS	By MS/MS	By MS/MS	By MS/MS	3	0	0	0	3	3
AT1G71850.1	AT1G71850.1	yes	yes	AENDDISGSDVEDDR	DKGKVEGEVCDTDAKAENDDISGSDVEDDR	AENDDISGSDVEDDRQGDFVDDDEDDDEVD	221.63	15	392	406	1635.65	2	0	7	0	7	0	0	By MS/MS	By MS/MS	By MS/MS													By MS/MS	By MS/MS	By MS/MS	3	0	0	0	0	3
AT3G48870.2;AT3G48870.4;AT3G48870.3;AT3G48870.1	AT3G48870.2	yes	no	AENEAEEGGPTVTESDIQHIVATWTGIPVEK	AEIANVLSRGKEVAKAENEAEEGGPTVTES	IQHIVATWTGIPVEKVSSDESSRLLQMEQT	103.09	31	550	580	3306.59	3	0	7	1	7	0	0													By matching	By MS/MS	By MS/MS				0	0	0	0	3	0
AT3G48870.2;AT3G48870.4;AT3G48870.3;AT3G48870.1	AT3G48870.2	yes	no	AENEAEEGGPTVTESDIQHIVATWTGIPVEKVSSDESSR	AEIANVLSRGKEVAKAENEAEEGGPTVTES	TGIPVEKVSSDESSRLLQMEQTLHTRVIGQ	30.248	39	550	588	4153.96	4	1	9	1	9	1	1	By MS/MS	By MS/MS	By MS/MS																3	0	0	0	0	0
AT1G27390.1;AT1G27390.2	AT1G27390.1	yes	no	AENEDPGNDTYR	EAKEHFDKATEYFQRAENEDPGNDTYRKSL	FQRAENEDPGNDTYRKSLDSSLKAPELHMQ	252.69	12	113	124	1379.56	2	0	4	1	4	0	0	By MS/MS	By MS/MS	By MS/MS													By MS/MS	By MS/MS	By MS/MS	3	0	0	0	0	3
AT1G27390.1;AT1G27390.2	AT1G27390.1	yes	no	AENEDPGNDTYRK	EAKEHFDKATEYFQRAENEDPGNDTYRKSL	QRAENEDPGNDTYRKSLDSSLKAPELHMQF	150.44	13	113	125	1507.65	2;3	1	4	1	4	0	1																By MS/MS	By MS/MS	By MS/MS	0	0	0	0	0	3
AT4G02405.2;AT4G02405.1	AT4G02405.2	yes	no	AENEPSIQSALVSASHR	IRRCRTPTLAVRSLRAENEPSIQSALVSAS	NEPSIQSALVSASHRLRETNRTEPLFIDPY	106.58	17	58	74	1794.89	3	0	2	1	2	0	0	By MS/MS	By MS/MS	By MS/MS													By MS/MS	By MS/MS	By matching	3	0	0	0	0	3
AT5G13450.1;AT5G13450.2	AT5G13450.1	yes	no	AENGKLKNL	QAKFAEPTKNFLSLLAENGKLKNLDAIVKK	NFLSLLAENGKLKNLDAIVKKFMQLTNAHR	113.7	9	133	141	985.556	2	2	1	1	1	2	2							By matching	By MS/MS	By MS/MS										0	0	3	0	0	0
AT5G13450.1;AT5G13450.2	AT5G13450.1	yes	no	AENGKLKNLDAIVKKF	QAKFAEPTKNFLSLLAENGKLKNLDAIVKK	ENGKLKNLDAIVKKFMQLTNAHRGDVKVLV	211.15	16	133	148	1787.03	2;3	4	2	2	2	4	4							By MS/MS	By MS/MS	By MS/MS										0	0	3	0	0	0
AT4G31990.4;AT4G31990.2;AT4G31990.1;AT4G31990.3	AT4G31990.4	yes	no	AENLMLER	RTEELQPYVLNVVKKAENLMLERGDNKEYL	VLNVVKKAENLMLERGDNKEYLPIEGLAAF	96.311	8	98	105	974.486	2	0	2	3	2	0	0	By matching	By MS/MS														By matching	By MS/MS		2	0	0	0	0	2
AT4G31990.4;AT4G31990.2;AT4G31990.1;AT4G31990.3	AT4G31990.4	yes	no	AENLMLERGDNK	RTEELQPYVLNVVKKAENLMLERGDNKEYL	VKKAENLMLERGDNKEYLPIEGLAAFNKAT	200.76	12	98	109	1388.67	2;3	1	3	3	3	0	1													By MS/MS	By MS/MS	By MS/MS				0	0	0	0	3	0
AT1G45110.1	AT1G45110.1	yes	yes	AENPTESQLEEELR	KGEITLLIEGKEETKAENPTESQLEEELRG	KAENPTESQLEEELRGLISDGHSLSTAVKT	172.92	14	281	294	1643.76	2	0	5	2	5	0	0	By matching	By matching	By MS/MS													By MS/MS	By matching		3	0	0	0	0	2
AT1G45110.1	AT1G45110.1	yes	yes	AENPTESQLEEELRGLISDGHSLSTAVK	KGEITLLIEGKEETKAENPTESQLEEELRG	RGLISDGHSLSTAVKTVAERTSMRKKEVYS	46.278	28	281	308	3009.49	3;4	1	6	4	6	0	1													By MS/MS	By MS/MS	By MS/MS				0	0	0	0	3	0
AT5G26860.1	AT5G26860.1	yes	yes	AENVKEGLNVHF	TIIFPEANRRDFDELAENVKEGLNVHFVDD	DELAENVKEGLNVHFVDDYGKIFELAFGYD	78.043	12	910	921	1355.68	2	1	2	1	2	1	1								By MS/MS	By MS/MS										0	0	2	0	0	0
AT5G26860.1	AT5G26860.1	yes	yes	AENVKEGLNVHFVDDY	TIIFPEANRRDFDELAENVKEGLNVHFVDD	ENVKEGLNVHFVDDYGKIFELAFGYDKQED	44.571	16	910	925	1847.87	3	1	4	2	4	1	1							By MS/MS	By MS/MS	By MS/MS										0	0	3	0	0	0
AT1G60770.1	AT1G60770.1	yes	yes	AENVMPDSYTYNVWMR	TGETEKVPAMIQELKAENVMPDSYTYNVWM	ENVMPDSYTYNVWMRALAATNDISGVERVI	139.61	16	186	201	1974.86	2	0	2	5	2	0	0	By MS/MS	By MS/MS	By MS/MS													By MS/MS	By MS/MS	By MS/MS	3	0	0	0	0	3
AT1G03090.2;AT1G03090.1	AT1G03090.2	yes	no	AENVPKGFLPATGVL	SEVPMSGHAFEARIYAENVPKGFLPATGVL	AENVPKGFLPATGVLNHYRPVAVSPSVRVE	63.908	15	378	392	1511.83	2	1	1	2	1	1	1							By MS/MS	By MS/MS	By MS/MS										0	0	3	0	0	0
AT4G25130.1	AT4G25130.1	yes	yes	AENYHQQYLAK	KRIVTEILPATKFYRAENYHQQYLAKGGRM	KFYRAENYHQQYLAKGGRMGLRQSAEKGCK	195.3	11	226	236	1363.65	2;3	0	1	3	1	0	0	By MS/MS	By MS/MS	By MS/MS													By MS/MS	By MS/MS	By MS/MS	3	0	0	0	0	3
AT4G02450.2;AT4G02450.1	AT4G02450.2	yes	no	AEPERWNK	KINIGERSIFCIIEKAEPERWNKLLRVKKP	IFCIIEKAEPERWNKLLRVKKPPHYVKVDW	62.88	8	82	89	1028.5	2	1	2	1	2	0	1													By matching	By MS/MS	By matching				0	0	0	0	3	0
AT4G31340.2;AT4G31340.1	AT4G31340.2	yes	no	AEPHVENVKTKY	VILKVTEAKAQAEKWAEPHVENVKTKYIPA	EKWAEPHVENVKTKYIPAIKETVTIHVEPH	58.476	12	251	262	1413.73	2	2	2	0	2	2	2							By matching	By MS/MS	By matching										0	0	3	0	0	0
AT5G27760.1;AT5G27760.2	AT5G27760.1	yes	no	AEPKTKVA	______________________________	______________________________	72.038	8	2	9	842.486	2	2	1	0	1	2	2						By MS/MS													0	1	0	0	0	0
AT5G27760.1;AT5G27760.2	AT5G27760.1	yes	no	AEPKTKVAE	______________________________	______________________________	138.26	9	2	10	971.529	2	2	2	0	1	2	2										By MS/MS	By MS/MS	By MS/MS							0	0	0	3	0	0
AT5G27760.1;AT5G27760.2	AT5G27760.1	no	no	AEPKTKVAEIR	______________________________	______________________________	NaN	11	2	12	1240.71	3	2	2	0	2	2	2					By matching														0	1	0	0	0	0
AT5G27760.1;AT5G27760.2	AT5G27760.1	yes	no	AEPKTKVAEIREW	______________________________	______________________________	136.06	13	2	14	1555.84	2;3	3	3	0	3	2	3							By MS/MS	By MS/MS	By MS/MS										0	0	3	0	0	0
AT1G31160.1	AT1G31160.1	yes	yes	AEPRHVEVLGQLLHASK	LVIPKLRDGLTSLGKAEPRHVEVLGQLLHA	PRHVEVLGQLLHASKIVAEKEGILDGFRVV	151.18	17	127	143	1883.04	3;4	1	2	3	2	0	1													By MS/MS	By MS/MS	By MS/MS				0	0	0	0	3	0
AT2G04842.2;AT2G04842.1	AT2G04842.2	yes	no	AEPSTVVLPSNESSDK	AVATEPAISSSGPKKAEPSTVVLPSNESSD	EPSTVVLPSNESSDKLLKIRHTCAHVMAMA	55.604	16	63	78	1658.8	2	0	3	1	3	0	0													By MS/MS	By MS/MS	By MS/MS				0	0	0	0	3	0
AT1G50380.2;AT1G50380.1	AT1G50380.2	yes	no	AEPSVYDTMPTGPDAPPEHVILDENTK	KEYIQHCRRLITDNKAEPSVYDTMPTGPDA	PDAPPEHVILDENTKAQEHDYYRIGAFKAS	86.766	27	179	205	2922.36	3	0	6	3	6	0	0	By matching	By MS/MS	By MS/MS										By MS/MS	By MS/MS	By MS/MS	By MS/MS	By MS/MS	By MS/MS	3	0	0	0	3	3
AT5G13450.1;AT5G13450.2	AT5G13450.1	yes	no	AEPTKNF	TRLAAIRDACDQAKFAEPTKNFLSLLAENG	DACDQAKFAEPTKNFLSLLAENGKLKNLDA	121.52	7	122	128	805.397	1	1	1	0	1	1	1							By MS/MS	By MS/MS	By MS/MS										0	0	3	0	0	0
AT1G54220.2;AT1G54220.1	AT1G54220.2	yes	no	AEPTPAPPK	KDYTPSSTADAAPTKAEPTPAPPKEEKVKQ	DAAPTKAEPTPAPPKEEKVKQPSSPPEPKA	39.324	9	212	220	906.481	2	0	1	0	1	0	0													By matching	By matching	By MS/MS				0	0	0	0	3	0
AT1G54220.2;AT1G54220.1	AT1G54220.2	yes	no	AEPTPAPPKEEK	KDYTPSSTADAAPTKAEPTPAPPKEEKVKQ	PTKAEPTPAPPKEEKVKQPSSPPEPKASKP	139.78	12	212	223	1292.66	2;3	1	3	0	3	1	1	By MS/MS	By MS/MS	By MS/MS											By MS/MS	By MS/MS	By matching	By MS/MS	By MS/MS	3	0	0	0	2	3
AT1G54220.2;AT1G54220.1	AT1G54220.2	yes	no	AEPTPAPPKEEKVK	KDYTPSSTADAAPTKAEPTPAPPKEEKVKQ	KAEPTPAPPKEEKVKQPSSPPEPKASKPST	47.361	14	212	225	1519.82	3	2	3	0	3	2	2	By matching	By MS/MS	By matching																3	0	0	0	0	0
AT4G24190.2;AT4G24190.1	AT4G24190.2	yes	no	AEPVEQQEE	TETKSDDLAGGLNIEAEPVEQQEENTKDEL	GGLNIEAEPVEQQEENTKDEL_________	103.8	9	809	817	1057.46	2	0	4	0	3	0	0										By matching	By MS/MS	By MS/MS							0	0	0	3	0	0
AT3G16290.1	AT3G16290.1	yes	yes	AEPVLVVLEDSRVLRTVLPSLEGNK	LKHVIKPPNLSLRQKAEPVLVVLEDSRVLR	SRVLRTVLPSLEGNKRFWEQWDELGIDVQC	10.973	25	145	169	2732.54	3	2	4	5	4	0	2														By MS/MS					0	0	0	0	1	0
AT2G41790.1	AT2G41790.1	yes	yes	AEPWYNTAYSLEK	RIFWESQKFEGQTDKAEPWYNTAYSLEKIT	DKAEPWYNTAYSLEKITSSTIQEWVQSAPD	72.846	13	453	465	1570.73	2	0	2	4	2	0	0													By MS/MS	By MS/MS	By MS/MS				0	0	0	0	3	0
AT3G01790.1;AT3G01790.2	AT3G01790.1	yes	no	AEQAENEGTEVK	MRPRARRAMIRAQKKAEQAENEGTEVKKGK	QKKAEQAENEGTEVKKGKKRTLSEVPA___	240.33	12	182	193	1303.59	2	0	4	0	4	0	0	By MS/MS	By MS/MS	By MS/MS										By MS/MS	By MS/MS	By MS/MS	By MS/MS	By MS/MS	By MS/MS	3	0	0	0	3	3
AT1G03860.3;AT1G03860.1;AT1G03860.2	AT1G03860.3	no	no	AEQDRRSAVIRAQGEAK	VAAQEAERAKFIVEKAEQDRRSAVIRAQGE	QDRRSAVIRAQGEAKSAQLIGQAIANNQAF	141.87	17	212	228	1883.99	3;4	3	3	0	3	0	3													By MS/MS	By MS/MS	By MS/MS				0	0	0	0	3	0
AT5G51540.1	AT5G51540.1	yes	yes	AEQDSNLLTK	HHLNTNHTLYAAVKKAEQDSNLLTKEASRT	AAVKKAEQDSNLLTKEASRTAHHLRMDFER	53.517	10	133	142	1117.56	2	0	2	2	2	0	0															By MS/MS				0	0	0	0	1	0
AT3G20540.1;AT3G20540.2	AT3G20540.1	yes	no	AEQEIAVSRFRNWASK	LVDRDYLAQIEIVAKAEQEIAVSRFRNWAS	EQEIAVSRFRNWASKHCPDAKHMNVGSDTQ	15.528	16	523	538	1890.97	3	2	2	2	2	0	2													By MS/MS	By matching	By matching				0	0	0	0	3	0
AT5G48030.1	AT5G48030.1	yes	yes	AEQGEYEQR	NITQRQRELLEEFSKAEQGEYEQRTATGSS	LEEFSKAEQGEYEQRTATGSSQ________	125.98	9	441	449	1108.48	2	0	3	1	3	0	0	By MS/MS	By MS/MS	By MS/MS													By MS/MS	By MS/MS	By MS/MS	3	0	0	0	0	3
AT5G48030.1	AT5G48030.1	yes	yes	AEQGEYEQRTATGSSQ	NITQRQRELLEEFSKAEQGEYEQRTATGSS	EQGEYEQRTATGSSQ_______________	310.36	16	441	456	1740.76	2;3	1	3	1	3	0	1													By MS/MS	By MS/MS	By MS/MS				0	0	0	0	3	0
AT5G27330.1	AT5G27330.1	yes	yes	AEQINELVKEK	LEKSLDEVTEEAKARAEQINELVKEKTVKE	AKARAEQINELVKEKTVKESELEGLMVENN	71.066	11	325	335	1299.7	2	1	3	1	3	1	1	By matching	By MS/MS	By MS/MS																3	0	0	0	0	0
AT1G64190.1	AT1G64190.1	yes	yes	AEQKGLLYLGMGVSGGEE	GGNEWYQNTERRISEAEQKGLLYLGMGVSG	KGLLYLGMGVSGGEEGARNGPSLMPGGSFQ	122.2	18	121	138	1836.89	2	1	3	5	2	1	1										By MS/MS	By MS/MS	By MS/MS							0	0	0	3	0	0
AT5G41210.1	AT5G41210.1	yes	yes	AEQLLTKSLSTLE	GPALGLPLNPKAAAEAEQLLTKSLSTLETF	AEAEQLLTKSLSTLETFWLKGNAKFLLGSN	112.7	13	137	149	1431.78	2	1	2	4	1	1	1										By MS/MS	By MS/MS	By MS/MS							0	0	0	3	0	0
AT2G43120.1;AT2G43120.2	AT2G43120.1	yes	no	AEQNGVEVK	IEPNYQELSHSDIPKAEQNGVEVKVIAGES	HSDIPKAEQNGVEVKVIAGESMGIQSPVYT	49.96	9	172	180	972.488	2	0	2	0	2	0	0															By MS/MS				0	0	0	0	1	0
AT5G16840.2;AT5G16840.1;AT5G16840.3	AT5G16840.2	yes	no	AEQPSQPAQSQQQLPE	QAAGEVGQKTKEKVEAEQPSQPAQSQQQLP	EQPSQPAQSQQQLPEGYSPIHSSEYSKN__	102.57	16	232	247	1764.83	2	0	2	1	1	0	0										By MS/MS	By MS/MS	By MS/MS							0	0	0	3	0	0
AT5G11520.1	AT5G11520.1	yes	yes	AEQQLINDRTRIK	RTEEGKPLVLNVVRKAEQQLINDRTRIKEY	RKAEQQLINDRTRIKEYLPIVGLVEFNKLS	136.94	13	99	111	1583.87	3;4	2	2	1	2	0	2													By MS/MS	By MS/MS	By MS/MS				0	0	0	0	3	0
AT5G19550.1	AT5G19550.1	yes	yes	AEQQLVNDPSR	RTEEGKPLVLDVVRKAEQQLVNDPSRVKEY	VVRKAEQQLVNDPSRVKEYIPIVGISDFNK	130.79	11	55	65	1255.62	2	0	2	1	2	0	0	By MS/MS	By MS/MS	By matching													By MS/MS	By MS/MS	By MS/MS	3	0	0	0	0	3
AT5G19550.1	AT5G19550.1	yes	yes	AEQQLVNDPSRVK	RTEEGKPLVLDVVRKAEQQLVNDPSRVKEY	RKAEQQLVNDPSRVKEYIPIVGISDFNKLS	197.3	13	55	67	1482.78	2;3	1	2	1	2	0	1													By MS/MS	By MS/MS	By MS/MS				0	0	0	0	3	0
AT5G46070.1	AT5G46070.1	yes	yes	AEQSLTVLR	NKDEEITEKATKLEKAEQSLTVLRSDLKVA	ATKLEKAEQSLTVLRSDLKVAESKLESFEV	36.211	9	710	718	1015.57	2	0	1	2	1	0	0																By matching	By MS/MS	By matching	0	0	0	0	0	3
AT5G46070.1	AT5G46070.1	yes	yes	AEQSLTVLRSDLK	NKDEEITEKATKLEKAEQSLTVLRSDLKVA	EKAEQSLTVLRSDLKVAESKLESFEVELAS	103.76	13	710	722	1458.8	2	1	2	3	2	0	1													By matching	By MS/MS	By matching				0	0	0	0	3	0
AT3G48930.1;AT4G30800.1;AT5G23740.1	AT3G48930.1	no	no	AEQTEKAFL	______________________________	______________________________	83.623	9	2	10	1035.52	2	1	2	1	2	1	1							By MS/MS	By MS/MS											0	0	2	0	0	0
AT2G20710.1;AT2G20710.2	AT2G20710.1	yes	no	AEQVFQEMK	GALLNCYASKKVLHKAEQVFQEMKELGFLK	KKVLHKAEQVFQEMKELGFLKGCLPYNVML	76.605	9	158	166	1108.52	2	0	2	2	2	0	0														By MS/MS	By MS/MS				0	0	0	0	2	0
AT2G20710.1;AT2G20710.2	AT2G20710.1	yes	no	AEQVFQEMKELGFLK	GALLNCYASKKVLHKAEQVFQEMKELGFLK	AEQVFQEMKELGFLKGCLPYNVMLNLYVRT	76.255	15	158	172	1795.92	2;3	1	3	5	3	1	1	By MS/MS	By MS/MS	By MS/MS																3	0	0	0	0	0
AT2G44120.1;AT2G44120.2	AT2G44120.1	yes	no	AEQYAKEYAEKDNELIR	AKKKSVEARKLIFKRAEQYAKEYAEKDNEL	QYAKEYAEKDNELIRLKREAKLKGGFYVDP	91.457	17	48	64	2069.01	3;4	2	5	3	5	2	2	By MS/MS	By MS/MS	By MS/MS																3	0	0	0	0	0
AT5G19151.1	AT5G19151.1	yes	yes	AEQYERSLQSSQQHQQQDEQEEARWDNSNVEGWEEK	GYLSLELGYKPFLEKAEQYERSLQSSQQHQ	EARWDNSNVEGWEEKR______________	34.206	36	38	73	4404.91	5	2	10	4	10	0	2													By MS/MS	By matching	By matching				0	0	0	0	3	0
AT5G19151.1	AT5G19151.1	yes	yes	AEQYERSLQSSQQHQQQDEQEEARWDNSNVEGWEEKR	GYLSLELGYKPFLEKAEQYERSLQSSQQHQ	ARWDNSNVEGWEEKR_______________	6.6254	37	38	74	4561.02	5	3	10	4	10	1	3													By matching	By MS/MS	By matching				0	0	0	0	3	0
AT2G37660.1	AT2G37660.1	yes	yes	AEQYLADSGIPYTIIR	LNSIGNANILVWKRKAEQYLADSGIPYTII	EQYLADSGIPYTIIRAGGLQDKDGGIRELL	83.061	16	230	245	1808.93	2	0	2	3	2	0	0																By MS/MS	By MS/MS		0	0	0	0	0	2
AT2G37660.1	AT2G37660.1	yes	yes	AEQYLADSGIPYTIIRAGGLQDKDGGIRELLVGK	LNSIGNANILVWKRKAEQYLADSGIPYTII	LQDKDGGIRELLVGKDDELLETETRTIARA	14.036	34	230	263	3615.93	4	3	5	6	5	1	3													By MS/MS	By matching	By matching				0	0	0	0	3	0
AT5G49210.1;AT5G49210.2;AT5G49210.3	AT5G49210.1	yes	no	AERAANEERRLL	MLRVEKQRKDEARLLAERAANEERRLLKAE	RLLAERAANEERRLLKAEAAKVRAEERKIA	142.71	12	105	116	1426.76	3	3	3	1	3	0	3							By MS/MS	By MS/MS	By MS/MS										0	0	3	0	0	0
AT1G18480.1	AT1G18480.1	yes	yes	AERAGGKILTMNGNHE	EELKILYFLEKLKREAERAGGKILTMNGNH	ERAGGKILTMNGNHEIMNIEGDFRYVTKKG	83.214	16	119	134	1696.83	3	2	2	2	1	1	2										By MS/MS		By MS/MS							0	0	0	2	0	0
AT4G01690.1;AT4G01690.2	AT4G01690.1	yes	no	AERDPRLPKPQGQTVGSFRK	GGTFKAIQERKNAPKAERDPRLPKPQGQTV	RLPKPQGQTVGSFRKGLRMLPEAISARLGS	18.361	20	262	281	2266.23	4	4	2	2	2	1	4													By matching	By MS/MS	By matching				0	0	0	0	3	0
AT2G28000.1	AT2G28000.1	yes	yes	AERIAKL	KELFETDSVYDSEKLAERIAKLSGGVAVIK	SVYDSEKLAERIAKLSGGVAVIKVGAATET	89.123	7	410	416	799.492	2	2	1	0	1	1	2								By MS/MS	By matching										0	0	2	0	0	0
AT1G10270.1	AT1G10270.1	yes	yes	AERIDDAVK	ADAPSHRAMIDAYLKAERIDDAVKMLDRMV	IDAYLKAERIDDAVKMLDRMVDVNLRVVAD	124.81	9	484	492	1015.53	2;3	1	3	0	3	0	1													By MS/MS	By MS/MS	By MS/MS				0	0	0	0	3	0
AT4G25315.1;AT4G25315.3;AT4G25315.2	AT4G25315.1	yes	no	AERILEEQE	DLFDCLSLKTKRASEAERILEEQEKAAAEK	TKRASEAERILEEQEKAAAEKHIWIMRTQE	83.358	9	86	94	1115.55	2	1	4	1	3	0	1										By matching	By matching	By MS/MS							0	0	0	3	0	0
AT3G51010.1	AT3G51010.1	yes	yes	AERLIELQQLEEEKKKSM	QVERKMAAVARDRAWAERLIELQQLEEEKK	LIELQQLEEEKKKSMSS_____________	42.495	18	169	186	2201.17	4	4	5	3	5	3	4							By matching	By matching	By MS/MS										0	0	3	0	0	0
AT3G51010.1	AT3G51010.1	yes	yes	AERLIELQQLEEEKKKSMSS	QVERKMAAVARDRAWAERLIELQQLEEEKK	ELQQLEEEKKKSMSS_______________	137.89	20	169	188	2375.24	3;4	4	5	4	5	3	4							By MS/MS	By MS/MS	By MS/MS										0	0	3	0	0	0
AT5G06580.1	AT5G06580.1	yes	yes	AERLNHFMVHSALSMD	TCIMFDPSSEEQRREAERLNHFMVHSALSM	ERLNHFMVHSALSMDGTCTGEHGVGTGKMK	66.619	16	498	513	1856.87	3	1	2	5	1	0	1										By MS/MS	By MS/MS	By matching							0	0	0	3	0	0
AT2G43945.1;AT3G59870.1	AT2G43945.1	no	no	AERPELLTVILPQSLK	GASGTNAAVIRGALRAERPELLTVILPQSL	ERPELLTVILPQSLKKQPPESQELLSKVQN	126.21	16	198	213	1806.06	2;3	1	2	4	2	0	1																By MS/MS	By MS/MS	By MS/MS	0	0	0	0	0	3
AT1G80410.1;AT1G80410.2	AT1G80410.1	yes	no	AERPSISQLQNKSLME	APTTEAEKLRWRVLEAERPSISQLQNKSLM	ERPSISQLQNKSLMEANKEFLGRHEDSLVH	61.042	16	735	750	1829.93	3	2	2	3	1	1	2												By MS/MS							0	0	0	1	0	0
AT5G62530.1	AT5G62530.1	yes	yes	AERRKLEDLTIGPVLTF	ENWSKTPLVSKLKELAERRKLEDLTIGPVL	RRKLEDLTIGPVLTFTTEAMLEHMENLLQI	36.46	17	361	377	1957.1	3	3	3	3	3	1	3								By MS/MS	By matching										0	0	2	0	0	0
AT3G27280.2;AT3G27280.1;AT5G40770.1	AT5G40770.1	no	no	AERSKFVVMKADQE	EFSRAVEQKQVAQQEAERSKFVVMKADQER	EAERSKFVVMKADQERRAAVIRAEGESEAA	198.33	14	198	211	1636.82	2;3	3	3	2	2	2	3										By MS/MS	By MS/MS	By MS/MS							0	0	0	3	0	0
AT2G29420.1	AT2G29420.1	yes	yes	AERSNSEEVK	______________________________	______________________________	59.645	10	2	11	1147.55	2	1	3	0	3	0	1														By MS/MS	By matching				0	0	0	0	2	0
AT4G19440.2;AT4G19440.1;AT4G19440.4;AT4G19440.3	AT4G19440.2	yes	no	AERTEEGQEFFDEMMSK	PDVYTYSVMIDGCCKAERTEEGQEFFDEMM	RTEEGQEFFDEMMSKNVQPNTVVYNHLIRA	91.993	17	623	639	2062.86	3	1	6	4	6	0	1													By MS/MS	By MS/MS	By MS/MS				0	0	0	0	3	0
AT1G09830.1	AT1G09830.1	yes	yes	AERVAPGVKVFHAGTGLDSE	PGSYEKGSIIKNLEEAERVAPGVKVFHAGT	PGVKVFHAGTGLDSEGNVVATGGRVLGVTA	211.15	20	453	472	2039.04	3	2	3	2	2	1	2										By MS/MS	By MS/MS	By MS/MS							0	0	0	3	0	0
AT5G65750.1	AT5G65750.1	yes	yes	AESAAPVPR	PCQTRCFHSTILKSKAESAAPVPRPVPLSK	TILKSKAESAAPVPRPVPLSKLTDSFLDGT	142.36	9	50	58	896.472	2	0	1	0	1	0	0	By MS/MS	By MS/MS	By MS/MS													By MS/MS	By MS/MS	By MS/MS	3	0	0	0	0	3
AT5G65750.1	AT5G65750.1	yes	yes	AESAAPVPRPVPLSK	PCQTRCFHSTILKSKAESAAPVPRPVPLSK	AESAAPVPRPVPLSKLTDSFLDGTSSVYLE	200.82	15	50	64	1517.86	2;3	1	1	1	1	0	1													By MS/MS	By MS/MS	By MS/MS				0	0	0	0	3	0
AT1G09620.1	AT1G09620.1	yes	yes	AESCENLPKPGEK	EATVRKWWEDEDVFRAESCENLPKPGEKFF	FRAESCENLPKPGEKFFSTFPFPYMNGYLH	106.11	13	33	45	1457.68	2;3	1	3	1	3	1	1	By MS/MS	By MS/MS	By MS/MS																3	0	0	0	0	0
AT2G33600.1	AT2G33600.1	no	no	AESEAFEFAK	YCKKTENWYSLSKTRAESEAFEFAKRTGLD	LSKTRAESEAFEFAKRTGLDLVSVCPTLVL	88.181	10	169	178	1127.51	2	0	3	2	3	0	0	By matching	By MS/MS	By MS/MS													By matching	By MS/MS	By MS/MS	3	0	0	0	0	3
AT2G33600.1	AT2G33600.1	no	no	AESEAFEFAKR	YCKKTENWYSLSKTRAESEAFEFAKRTGLD	SKTRAESEAFEFAKRTGLDLVSVCPTLVLG	78.816	11	169	179	1283.61	2	1	3	2	3	1	1	By matching	By MS/MS																	2	0	0	0	0	0
AT5G06240.1	AT5G06240.1	yes	yes	AESEAPADEADK	IKGYHEGLQQVMQNKAESEAPADEADKSKK	QNKAESEAPADEADKSKKTT__________	107.08	12	146	157	1231.52	2	0	5	0	5	0	0	By MS/MS	By MS/MS	By MS/MS													By MS/MS	By MS/MS	By MS/MS	3	0	0	0	0	3
AT5G06240.1	AT5G06240.1	yes	yes	AESEAPADEADKSK	IKGYHEGLQQVMQNKAESEAPADEADKSKK	KAESEAPADEADKSKKTT____________	145.08	14	146	159	1446.65	2;3	1	5	0	5	1	1													By MS/MS	By MS/MS	By MS/MS				0	0	0	0	3	0
AT5G26780.4;AT5G26780.1;AT5G26780.3;AT5G26780.2	AT5G26780.4	yes	no	AESEKSRSSW	GGSLRFMSSLSTAAMAESEKSRSSWIKQLN	STAAMAESEKSRSSWIKQLNASLDEIDPEV	120.33	10	38	47	1165.54	2	2	2	0	2	1	2							By MS/MS	By MS/MS	By MS/MS										0	0	3	0	0	0
AT5G50920.1	AT5G50920.1	yes	yes	AESETGEEGPMVTESDIQHIVSSWTGIPVEK	AEVSAIQAKGKEMSKAESETGEEGPMVTES	IQHIVSSWTGIPVEKVSTDESDRLLKMEET	30.318	31	560	590	3341.56	3	0	7	2	7	0	0															By MS/MS	By matching	By MS/MS	By matching	0	0	0	0	1	3
AT5G50920.1	AT5G50920.1	yes	yes	AESETGEEGPMVTESDIQHIVSSWTGIPVEKVSTDESDR	AEVSAIQAKGKEMSKAESETGEEGPMVTES	TGIPVEKVSTDESDRLLKMEETLHKRIIGQ	50.609	39	560	598	4230.94	4	1	10	2	10	1	1	By MS/MS	By MS/MS	By MS/MS																3	0	0	0	0	0
AT3G18190.1	AT3G18190.1	yes	yes	AESFVDNK	AAVAAPMASKPRGSKAESFVDNKRREDIRF	SKPRGSKAESFVDNKRREDIRFANINSARA	117.18	8	17	24	908.424	1	0	2	1	2	0	0	By matching	By MS/MS																	2	0	0	0	0	0
AT1G29900.1	AT1G29900.1	yes	yes	AESGALEKY	PTMGGQTALNLAVALAESGALEKYGVELIG	NLAVALAESGALEKYGVELIGAKLGAIKKA	83.623	9	194	202	966.466	2	1	2	1	2	1	1							By MS/MS	By matching	By MS/MS										0	0	3	0	0	0
AT2G36390.1;AT5G03650.1	AT2G36390.1	no	no	AESHDQALVGDKTIAF	FTLTNRRWGEKCVVYAESHDQALVGDKTIA	ESHDQALVGDKTIAFWLMDKDMYDFMAVDR	57.042	16	605	620	1700.84	2;3	1	3	1	3	1	1							By matching	By MS/MS	By matching										0	0	3	0	0	0
AT4G35000.1	AT4G35000.1	yes	yes	AESHKKLSEL	VELYAKDEDAFFRDYAESHKKLSELGFNPN	FFRDYAESHKKLSELGFNPNSSAGKAVADS	102.55	10	233	242	1140.61	2	2	2	1	2	2	2							By MS/MS	By MS/MS	By MS/MS										0	0	3	0	0	0
AT1G62110.1;AT1G61960.1	AT1G62110.1	no	no	AESISKKVSF	TVSYLVDSLGLATKLAESISKKVSFVNKGN	LATKLAESISKKVSFVNKGNPDLVLSLFRS	99.855	10	69	78	1094.6	2	2	1	0	1	2	2							By MS/MS	By MS/MS	By MS/MS										0	0	3	0	0	0
AT1G61990.2;AT1G61990.1	AT1G61990.2	yes	no	AESISRKVSFEDKVNPDSVL	TVSYLVDSLGLSKKLAESISRKVSFEDKVN	RKVSFEDKVNPDSVLSLFRSYGFTDSQIST	31.767	20	69	88	2219.14	3	3	4	1	4	2	3							By MS/MS	By MS/MS	By MS/MS										0	0	3	0	0	0
AT2G44120.1;AT2G44120.2	AT2G44120.1	yes	no	AESKVVVPESVL	______________________________	______________________________	83.438	12	2	13	1255.7	2	1	2	0	2	1	1								By MS/MS	By MS/MS										0	0	2	0	0	0
AT2G44120.1	AT2G44120.1	yes	yes	AESKVVVPESVLKKIKRQ	______________________________	KVVVPESVLKKIKRQEEWALAKKDEAVAAK	84.102	18	2	19	2037.23	4	5	2	1	2	4	5					By MS/MS	By matching													0	2	0	0	0	0
AT1G33360.1;AT5G53350.1	AT5G53350.1	no	no	AESLNISRDVSGEGVQQALLK	QGIVYIDEVDKITKKAESLNISRDVSGEGV	SRDVSGEGVQQALLKMLEGTIVNVPEKGAR	362.97	21	304	324	2213.17	3	1	3	3	3	0	1													By MS/MS	By MS/MS	By MS/MS				0	0	0	0	3	0
[truncated: 116,323 more rows]

## Sheet: Supplemental Table S2.
Supplemental Table S2. Overview of all proteins identified in this study. Descriptions of the contents of the columns are given in row 2.
[truncated: 4,694 more rows]
[truncated: 14 more columns]

## Sheet: Supplemental Table S3.
Supplemental Table S3. Overview of RNA editing sites of mitochondrial mRNA and their detected editing state on protein level. Descriptions of the contents of the columns are given in row 2.
[truncated: 398 more rows]

[truncated: 1 more sheets: Supplemental Table S4.]
